# Supplementary material for: Methodology for the assessment of poor-data water resources
Source: PeerJ. 2024 Jul 22;12:e17755. doi: 10.7717/peerj.17755 (PMC11271652; doi:10.7717/peerj.17755)
Supplement: Supplemental Information 1 — The runoff series of the hydrometric stations used, considering the series with gaps. The hydrometric series are not filled. [file peerj-12-17755-s001.xlsx]

## Sheet: runoff of hidrometric stations
	12347			12314			12415			12620
	Santiago Undameo			Queréndaro			Puente San Isidro			Tarímbaro
		Runoff			Runoff			Runoff			Runoff
	Date	hm³		Date	hm³		Date	hm³		Date	hm³
	1939-07-01	3.48523		1936-07-01	3.2275		1947-01-01	0.2777		1966-07-01	1.4883
	1939-08-01	11.0972		1936-08-01	5.66021		1947-02-01	0.1239		1966-08-01	1.84272
	1939-09-01	9.08611		1936-09-01	4.92469		1947-03-01	0.05221		1966-09-01	1.11776
	1939-10-01	5.2899		1936-10-01	3.86828		1947-04-01	0.26018		1966-10-01	0.21603
	1939-11-01	2.33188		1936-11-01	1.12199		1947-05-01	0.87434		1966-11-01	0.23724
	1939-12-01	1.07596		1936-12-01			1947-06-01	0.70465		1966-12-01	0.164
	1940-01-01	0.84197		1937-01-01			1947-07-01	0.52695		1967-01-01	0.77929
	1940-02-01	0.87963		1937-02-01			1947-08-01	1.77466		1967-02-01	0.46551
	1940-03-01	0.59592		1937-03-01			1947-09-01	2.01923		1967-03-01	0.24989
	1940-04-01	0.57112		1937-04-01			1947-10-01	0.85859		1967-04-01	0.1483
	1940-05-01	1.42134		1937-05-01			1947-11-01	0.8237		1967-05-01	0.20241
	1940-06-01	4.55866		1937-06-01			1947-12-01	0.84799		1967-06-01	0.47782
	1940-07-01	11.0018		1937-07-01	8.66162		1948-01-01	0.96797		1967-07-01	2.31114
	1940-08-01	7.69174		1937-08-01	7.36648		1948-02-01	0.51945		1967-08-01	2.30091
	1940-09-01	7.59401		1937-09-01	12.1761		1948-03-01	0.07709		1967-09-01	7.26785
	1940-10-01	3.0191		1937-10-01	2.68231		1948-04-01	0.13263		1967-10-01	5.1455
	1940-11-01	2.27402		1937-11-01	0.9545		1948-05-01	0.43585		1967-11-01	1.22568
	1940-12-01	1.42682		1937-12-01	0.63487		1948-06-01	0.6574		1967-12-01	0.98488
	1941-01-01	0.97491		1938-01-01	0.38134		1948-07-01	2.71925		1968-01-01	1.11603
	1941-02-01	1.01506		1938-02-01			1948-08-01	3.88072		1968-02-01	0.90828
	1941-03-01	0.71496		1938-03-01			1948-09-01	1.44608		1968-03-01	0.77137
	1941-04-01	0.34085		1938-04-01			1948-10-01	1.02448		1968-04-01	0.55339
	1941-05-01	0.65383		1938-05-01			1948-11-01	1.29415		1968-05-01	0.37095
	1941-06-01	2.83759		1938-06-01	1.31602		1948-12-01	0.44979		1968-06-01	0.53466
	1941-07-01	13.873		1938-07-01	10.0068		1949-01-01	0.16439		1968-07-01	1.22229
	1941-08-01	9.33873		1938-08-01	7.79453		1949-02-01	0.07053		1968-08-01	0.80899
	1941-09-01	17.0183		1938-09-01	10.2973		1949-03-01	0.16722		1968-09-01	0.9895
	1941-10-01	19.7138		1938-10-01	1.31999		1949-04-01	0.21752		1968-10-01	0.67184
	1941-11-01	6.48039		1938-11-01	0.23187		1949-05-01	0.48685		1968-11-01	0.38709
	1941-12-01	3.74489		1938-12-01			1949-06-01	1.40462		1968-12-01	0.22189
	1942-01-01	2.21211		1939-01-01			1949-07-01	1.17079		1969-01-01	0.16524
	1942-02-01	1.87286		1939-02-01			1949-08-01	1.91798		1969-02-01	0.21544
	1942-03-01	1.4449		1939-03-01			1949-09-01	1.12162		1969-03-01	0.19716
	1942-04-01	1.28552		1939-04-01			1949-10-01	1.01456		1969-04-01	0.18836
	1942-05-01	2.00386		1939-05-01			1949-11-01	0.69322		1969-05-01	0.20728
	1942-06-01	3.16947		1939-06-01	0.29915		1949-12-01	0.44386		1969-06-01	0.18738
	1942-07-01	7.92566		1939-07-01	1.20908		1950-01-01	0.12082		1969-07-01	0.34178
	1942-08-01	9.02416		1939-08-01	4.37834		1950-02-01	0.20717		1969-08-01	1.47131
	1942-09-01	12.9671		1939-09-01	6.84401		1950-03-01	0.13377		1969-09-01	2.97303
	1942-10-01	6.93274		1939-10-01	4.40622		1950-04-01	0.24818		1969-10-01	0.53117
	1942-11-01	3.51022		1939-11-01	0.94592		1950-05-01	0.65534		1969-11-01	0.22301
	1942-12-01	3.02008		1939-12-01			1950-06-01	1.06119		1969-12-01	0.11845
	1943-01-01	1.69373		1940-01-01			1950-07-01	2.34163		1970-01-01	0.12207
	1943-02-01	1.20213		1940-02-01			1950-08-01	1.30548		1970-02-01	0.10848
	1943-03-01	0.70981		1940-03-01			1950-09-01	2.3938		1970-03-01	0.11916
	1943-04-01	0.64924		1940-04-01			1950-10-01	1.28111		1970-04-01	0.12489
	1943-05-01	2.10857		1940-05-01			1950-11-01	1.4025		1970-05-01	0.08671
	1943-06-01	7.71305		1940-06-01	1.54492		1950-12-01	0.57643		1970-06-01	0.19318
	1943-07-01	5.84996		1940-07-01	5.30169		1951-01-01	0.24968		1970-07-01	0.63229
	1943-08-01	8.55869		1940-08-01	5.30045		1951-02-01	0.26745		1970-08-01	0.76909
	1943-09-01	12.0004		1940-09-01	5.5852		1951-03-01	0.2772		1970-09-01	2.06897
	1943-10-01	6.47205		1940-10-01			1951-04-01	0.39289		1970-10-01	1.06703
	1943-11-01	3.3544		1940-11-01			1951-05-01	1.64137		1970-11-01	0.12483
	1943-12-01	2.59795		1940-12-01			1951-06-01	1.59316		1970-12-01	0.19092
	1944-01-01	2.54471		1941-01-01			1951-07-01	1.76601		1971-01-01	0.21504
	1944-02-01	2.39097		1941-02-01			1951-08-01	2.47986		1971-02-01	0.1327
	1944-03-01	1.26577		1941-03-01			1951-09-01	2.81852		1971-03-01	0.13084
	1944-04-01	0.81443		1941-04-01			1951-10-01	2.08119		1971-04-01	0.20203
	1944-05-01	1.35155		1941-05-01			1951-11-01	2.00633		1971-05-01	0.15609
	1944-06-01	4.31047		1941-06-01	0.63831		1951-12-01	1.38426		1971-06-01	0.2825
	1944-07-01	5.63732		1941-07-01	9.40283		1952-01-01	0.13863		1971-07-01	2.67924
	1944-08-01	11.2674		1941-08-01	14.2691		1952-02-01	0.06765		1971-08-01	5.53146
	1944-09-01	21.4124		1941-09-01	17.0077		1952-03-01	0.07009		1971-09-01	3.73168
	1944-10-01	10.6884		1941-10-01	10.7242		1952-04-01	0.34912		1971-10-01	4.26199
	1944-11-01	3.51846		1941-11-01	2.64567		1952-05-01	1.23608		1971-11-01	1.13521
	1944-12-01	3.05236		1941-12-01			1952-06-01	2.55663		1971-12-01	0.80321
	1945-01-01	2.91699		1942-01-01			1952-07-01	1.61544		1972-01-01	0.54914
	1945-02-01	2.27776		1942-02-01			1952-08-01	1.25768		1972-02-01	0.48396
	1945-03-01	1.31929		1942-03-01			1952-09-01	2.08172		1972-03-01	0.50567
	1945-04-01	0.93363		1942-04-01			1952-10-01	2.57716		1972-04-01	0.52501
	1945-05-01	1.64658		1942-05-01			1952-11-01	2.58613		1972-05-01	0.45634
	1945-06-01	4.98889		1942-06-01			1952-12-01	0.98313		1972-06-01	0.66815
	1945-07-01	6.19108		1942-07-01	9.83218		1953-01-01	0.54565		1972-07-01	2.5508
	1945-08-01	11.0112		1942-08-01	11.9863		1953-02-01	0.12951		1972-08-01	1.48402
	1945-09-01	6.99425		1942-09-01			1953-03-01	0.32406		1972-09-01	0.97503
	1945-10-01	7.39152		1942-10-01			1953-04-01	0.67456		1972-10-01	0.40257
	1945-11-01	1.61613		1942-11-01			1953-05-01	1.57448		1972-11-01	0.11535
	1945-12-01	1.41869		1942-12-01			1953-06-01	1.32655		1972-12-01	0.33809
	1946-01-01	1.63105		1943-01-01			1953-07-01	2.03701		1973-01-01	0.13252
	1946-02-01	1.38029		1943-02-01			1953-08-01	3.98219		1973-02-01	0.12041
	1946-03-01	0.75823		1943-03-01			1953-09-01	3.21652		1973-03-01	0.10069
	1946-04-01	0.57908		1943-04-01			1953-10-01	2.05672		1973-04-01	0.08918
	1946-05-01	1.47932		1943-05-01			1953-11-01	1.79523		1973-05-01	0.18351
	1946-06-01	6.05089		1943-06-01			1953-12-01	1.83104		1973-06-01	0.26232
	1946-07-01	6.41881		1943-07-01			1954-01-01	0.82081		1973-07-01	4.92161
	1946-08-01	5.81338		1943-08-01			1954-02-01	0.19339		1973-08-01	6.57177
	1946-09-01	8.76602		1943-09-01			1954-03-01	0.17631		1973-09-01	1.89089
	1946-10-01	10.8763		1943-10-01			1954-04-01	0.34944		1973-10-01	2.31528
	1946-11-01	4.50685		1943-11-01			1954-05-01	0.87861		1973-11-01	0.28
	1946-12-01	2.19693		1943-12-01			1954-06-01	1.44151		1973-12-01	0.02678
	1947-01-01	3.18973		1944-01-01			1954-07-01	2.35966		1974-01-01	0.10948
	1947-02-01	1.71291		1944-02-01			1954-08-01	3.11777		1974-02-01	0.11188
	1947-03-01	0.89564		1944-03-01			1954-09-01	1.77787		1974-03-01	0.10322
	1947-04-01	0.59794		1944-04-01			1954-10-01	2.77855		1974-04-01	0.09613
	1947-05-01	1.35565		1944-05-01			1954-11-01	1.69586		1974-05-01	0.11432
	1947-06-01	3.88063		1944-06-01			1954-12-01	0.94254		1974-06-01	0.27671
	1947-07-01	3.17291		1944-07-01			1955-01-01	0.37076		1974-07-01	3.04413
	1947-08-01	8.16736		1944-08-01			1955-02-01	0.13343		1974-08-01	1.85192
	1947-09-01	10.6547		1944-09-01			1955-03-01	0.26328		1974-09-01	0.41819
	1947-10-01	4.25862		1944-10-01			1955-04-01	1.06251		1974-10-01	0.23448
	1947-11-01	2.51035		1944-11-01			1955-05-01	1.09873		1974-11-01	0.12994
	1947-12-01	3.92228		1944-12-01			1955-06-01	1.34593		1974-12-01	0.09299
	1948-01-01	4.03953		1945-01-01			1955-07-01	1.55019		1975-01-01	0.08558
	1948-02-01	2.33395		1945-02-01			1955-08-01	4.47976		1975-02-01	0.0517
	1948-03-01	0.66155		1945-03-01			1955-09-01	7.07632		1975-03-01	0.04611
	1948-04-01	1.35312		1945-04-01			1955-10-01	4.397		1975-04-01	0.03992
	1948-05-01	2.49411		1945-05-01			1955-11-01	1.821		1975-05-01	0.03749
	1948-06-01	4.07617		1945-06-01			1955-12-01	1.41226		1975-06-01	0.18535
	1948-07-01	11.2953		1945-07-01			1956-01-01	0.68945		1975-07-01	0.9516
	1948-08-01	10.6972		1945-08-01			1956-02-01	0.25855		1975-08-01	3.82886
	1948-09-01	9.46592		1945-09-01			1956-03-01	0.15968		1975-09-01	2.28872
	1948-10-01	5.29907		1945-10-01			1956-04-01	0.49125		1975-10-01	0.48786
	1948-11-01	3.57219		1945-11-01			1956-05-01	1.0848		1975-11-01	0.15106
	1948-12-01	2.3985		1945-12-01			1956-06-01	1.79994		1975-12-01	0.10523
	1949-01-01	1.80925		1946-01-01			1956-07-01	3.36927		1976-01-01	0.05309
	1949-02-01	1.41124		1946-02-01			1956-08-01	3.27419		1976-02-01	0.04491
	1949-03-01	0.76371		1946-03-01			1956-09-01	3.82869		1976-03-01	0.06727
	1949-04-01	0.89723		1946-04-01			1956-10-01	1.80176		1976-04-01	0.07074
	1949-05-01	1.58755		1946-05-01			1956-11-01	1.65158		1976-05-01	0.0541
	1949-06-01	4.50989		1946-06-01			1956-12-01	0.98095		1976-06-01	0.11716
	1949-07-01	6.60028		1946-07-01			1957-01-01	0.54877		1976-07-01	2.77163
	1949-08-01	8.52062		1946-08-01			1957-02-01	0.16189		1976-08-01	2.55276
	1949-09-01	7.24567		1946-09-01			1957-03-01	0.258		1976-09-01	2.32146
	1949-10-01	3.93949		1946-10-01			1957-04-01	0.87259		1976-10-01	13.665
	1949-11-01	0.95474		1946-11-01			1957-05-01	1.74041		1976-11-01	1.7808
	1949-12-01	0.65254		1946-12-01			1957-06-01	1.5239		1976-12-01	1.01338
	1950-01-01	1.72068		1947-01-01			1957-07-01	1.33173		1977-01-01	0.33503
	1950-02-01	0.91278		1947-02-01			1957-08-01	1.68422		1977-02-01	0.0933
	1950-03-01	0.889		1947-03-01			1957-09-01	1.29637		1977-03-01	0.05924
	1950-04-01	1.33118		1947-04-01			1957-10-01	2.08741		1977-04-01	0.05547
	1950-05-01	2.11829		1947-05-01			1957-11-01	2.19627		1977-05-01	0.06298
	1950-06-01	4.56253		1947-06-01			1957-12-01	1.4543		1977-06-01	0.54351
	1950-07-01	13.9885		1947-07-01			1958-01-01	1.78762		1977-07-01	0.48645
	1950-08-01	9.93151		1947-08-01			1958-02-01	1.47754		1977-08-01	0.56654
	1950-09-01	11.347		1947-09-01			1958-03-01	0.23892		1977-09-01	6.40129
	1950-10-01	10.3913		1947-10-01			1958-04-01	0.17747		1977-10-01	0.7752
	1950-11-01	2.82684		1947-11-01			1958-05-01	1.27258		1977-11-01	0.45859
	1950-12-01	2.79402		1947-12-01			1958-06-01	2.44527		1977-12-01	0.31452
	1951-01-01	3.04867		1948-01-01			1958-07-01	7.24426		1978-01-01	0.298
	1951-02-01	1.34452		1948-02-01			1958-08-01	6.61629		1978-02-01	0.17
	1951-03-01	0.88078		1948-03-01			1958-09-01	9.95025		1978-03-01	0.171
	1951-04-01	1.56911		1948-04-01			1958-10-01	4.97932		1978-04-01	0.155
	1951-05-01	3.22811		1948-05-01			1958-11-01	2.768		1978-05-01	0.134
	1951-06-01	6.27325		1948-06-01			1958-12-01	2.07952		1978-06-01	0.59
	1951-07-01	10.307		1948-07-01			1959-01-01	1.80476		1978-07-01	4.596
	1951-08-01	9.94861		1948-08-01			1959-02-01	0.5934		1978-08-01	4.49
	1951-09-01	14.4984		1948-09-01			1959-03-01	0.2822		1978-09-01	2.378
	1951-10-01	6.51476		1948-10-01			1959-04-01	1.29608		1978-10-01	1.558
	1951-11-01	3.11111		1948-11-01			1959-05-01	1.81401		1978-11-01	0.393
	1951-12-01	2.57751		1948-12-01			1959-06-01	2.2798		1978-12-01	0.231
	1952-01-01	2.58405		1949-01-01			1959-07-01	4.77951		1979-01-01	0.21976
	1952-02-01	1.33065		1949-02-01			1959-08-01	5.70142		1979-02-01	0.15622
	1952-03-01	0.81098		1949-03-01			1959-09-01	3.442		1979-03-01	0.20061
	1952-04-01	1.44109		1949-04-01			1959-10-01	4.77607		1979-04-01	0.2008
	1952-05-01	3.5255		1949-05-01			1959-11-01	2.47725		1979-05-01	0.19013
	1952-06-01	8.29498		1949-06-01			1959-12-01	1.85211		1979-06-01	0.76609
	1952-07-01	10.1909		1949-07-01			1960-01-01	1.79383		1979-07-01	1.04475
	1952-08-01	12.2026		1949-08-01			1960-02-01	0.97565		1979-08-01	1.38846
	1952-09-01	19.2419		1949-09-01			1960-03-01	0.40787		1979-09-01	1.74935
	1952-10-01	12.0451		1949-10-01			1960-04-01	0.45467		1979-10-01	0.46651
	1952-11-01	8.05215		1949-11-01			1960-05-01	1.05955		1979-11-01	0.43223
	1952-12-01	4.40043		1949-12-01			1960-06-01	1.24319		1979-12-01	0.26041
	1953-01-01	3.36038		1950-01-01			1960-07-01	2.38972		1980-01-01	0.32566
	1953-02-01	1.649		1950-02-01			1960-08-01	2.99933		1980-02-01	0.18437
	1953-03-01	1.07685		1950-03-01			1960-09-01	2.47622		1980-03-01	0.18032
	1953-04-01	1.53105		1950-04-01			1960-10-01	1.78451		1980-04-01	0.16452
	1953-05-01	2.24462		1950-05-01			1960-11-01	1.06951		1980-05-01	0.17598
	1953-06-01	2.89281		1950-06-01			1960-12-01	1.15412		1980-06-01	0.35161
	1953-07-01	3.94697		1950-07-01			1961-01-01	1.3753		1980-07-01	0.41574
	1953-08-01	5.11763		1950-08-01			1961-02-01	0.59106		1980-08-01	0.50191
	1953-09-01	2.5442		1950-09-01			1961-03-01	0.46059		1980-09-01	1.2543
	1953-10-01	3.30846		1950-10-01			1961-04-01	0.57813		1980-10-01	0.182
	1953-11-01	4.72079		1950-11-01			1961-05-01	1.17793		1980-11-01	0.04078
	1953-12-01	3.29296		1950-12-01			1961-06-01	2.32022		1980-12-01	0.06282
	1954-01-01	2.33001		1951-01-01			1961-07-01	2.72246		1981-01-01	0.06721
	1954-02-01	1.39224		1951-02-01			1961-08-01	1.61901		1981-02-01	0.05554
	1954-03-01	0.54315		1951-03-01			1961-09-01	1.55004		1981-03-01	0.06296
	1954-04-01	0.93601		1951-04-01			1961-10-01	1.95619		1981-04-01	0.06877
	1954-05-01	2.77353		1951-05-01			1961-11-01	1.61983		1981-05-01	0.07985
	1954-06-01	5.08656		1951-06-01			1961-12-01	1.4573		1981-06-01	2.16423
	1954-07-01	9.61412		1951-07-01			1962-01-01	1.38779		1981-07-01	1.806
	1954-08-01	9.78675		1951-08-01			1962-02-01	0.68031		1981-08-01	0.80995
	1954-09-01	10.525		1951-09-01			1962-03-01	0.80168		1981-09-01	2.6761
	1954-10-01	26.4627		1951-10-01			1962-04-01	0.63711		1981-10-01	0.30154
	1954-11-01	7.70833		1951-11-01			1962-05-01	1.24687		1981-11-01	0.12521
	1954-12-01	3.5294		1951-12-01			1962-06-01	1.82291		1981-12-01	0.04541
	1955-01-01	4.66021		1952-01-01			1962-07-01	2.96038		1982-01-01	0.05351
	1955-02-01	3.10426		1952-02-01			1962-08-01	1.87704		1982-02-01	0.04838
	1955-03-01	1.65064		1952-03-01			1962-09-01	3.29025		1982-03-01	0.05356
	1955-04-01	1.55575		1952-04-01			1962-10-01	2.1086		1982-04-01	0.05184
	1955-05-01	1.27539		1952-05-01			1962-11-01	1.73158		1982-05-01	0.05356
	1955-06-01	3.59328		1952-06-01			1962-12-01	1.42508		1982-06-01	0.05184
	1955-07-01	13.4377		1952-07-01			1963-01-01	1.10554		1982-07-01	1.91618
	1955-08-01	15.447		1952-08-01			1963-02-01	0.95522		1982-08-01	0.93912
	1955-09-01	39.8256		1952-09-01			1963-03-01	0.09713		1982-09-01	0.17991
	1955-10-01			1952-10-01			1963-04-01	0.13752		1982-10-01	0.10364
	1955-11-01	10.751		1952-11-01			1963-05-01	0.50035		1982-11-01	0.06615
	1955-12-01	4.8222		1952-12-01			1963-06-01	1.96668		1982-12-01	0.067
	1956-01-01	3.9008		1953-01-01			1963-07-01	2.74538		1983-01-01	0.0622
	1956-02-01	3.47584		1953-02-01			1963-08-01	2.53063		1983-02-01	0.05623
	1956-03-01	2.13834		1953-03-01			1963-09-01	1.76661		1983-03-01	0.06454
	1956-04-01	2.23711		1953-04-01			1963-10-01	3.47519		1983-04-01	0.0011
	1956-05-01	5.35831		1953-05-01			1963-11-01	2.00026		1983-05-01
	1956-06-01	7.17989		1953-06-01			1963-12-01	1.53183		1983-06-01	0.05178
	1956-07-01	17.4559		1953-07-01			1964-01-01	0.6989		1983-07-01	2.0368
	1956-08-01	17.5671		1953-08-01			1964-02-01	0.14214		1983-08-01	5.22851
	1956-09-01	18.0056		1953-09-01			1964-03-01	0.13355		1983-09-01	0.58585
	1956-10-01	5.97744		1953-10-01			1964-04-01	0.3172		1983-10-01	0.25139
	1956-11-01	2.86585		1953-11-01			1964-05-01	0.56195		1983-11-01	0.07394
	1956-12-01	3.50912		1953-12-01			1964-06-01	1.11594		1983-12-01	0.06622
	1957-01-01	3.88217		1954-01-01			1964-07-01	1.58194		1984-01-01	0.07898
	1957-02-01	2.03356		1954-02-01			1964-08-01	2.11666		1984-02-01	0.07833
	1957-03-01	1.17451		1954-03-01			1964-09-01	2.1578		1984-03-01	0.073
	1957-04-01	0.68913		1954-04-01			1964-10-01	2.37708		1984-04-01	0.06764
	1957-05-01	1.83057		1954-05-01			1964-11-01	1.49375		1984-05-01	0.05654
	1957-06-01	4.25213		1954-06-01			1964-12-01	1.3633		1984-06-01	0.00051
	1957-07-01	4.90416		1954-07-01			1965-01-01	1.30733		1984-07-01	1.99627
	1957-08-01	7.32771		1954-08-01			1965-02-01	0.15897		1984-08-01	0.76625
	1957-09-01	5.44272		1954-09-01			1965-03-01	0.52963		1984-09-01	1.00096
	1957-10-01	3.75275		1954-10-01			1965-04-01	0.54108		1984-10-01	0.16748
	1957-11-01	2.04744		1954-11-01			1965-05-01	0.75243		1984-11-01	0.0456
	1957-12-01	1.8461		1954-12-01			1965-06-01	0.86693		1984-12-01	0.04235
	1958-01-01	6.94223		1955-01-01			1965-07-01	2.52761		1985-01-01	0.06895
	1958-02-01	3.59382		1955-02-01			1965-08-01	4.67773		1985-02-01	0.15012
	1958-03-01	1.1809		1955-03-01			1965-09-01	3.1236		1985-03-01	0.10842
	1958-04-01	0.92045		1955-04-01			1965-10-01	2.84438		1985-04-01	0.17265
	1958-05-01	1.75166		1955-05-01			1965-11-01	1.30201		1985-05-01	0.17909
	1958-06-01	7.11637		1955-06-01			1965-12-01	1.63237		1985-06-01	2.92792
	1958-07-01	17.972		1955-07-01			1966-01-01	1.06476		1985-07-01	1.87741
	1958-08-01	19.0907		1955-08-01			1966-02-01	0.26325		1985-08-01	1.70053
	1958-09-01	22.123		1955-09-01			1966-03-01	0.32206		1985-09-01	1.65774
	1958-10-01	17.2685		1955-10-01			1966-04-01	0.52002		1985-10-01	0.04613
	1958-11-01	8.90041		1955-11-01			1966-05-01	0.89313		1985-11-01
	1958-12-01	6.29466		1955-12-01			1966-06-01	0.78756		1985-12-01
	1959-01-01	4.74128		1956-01-01			1966-07-01	1.91251		1986-01-01
	1959-02-01	3.37301		1956-02-01			1966-08-01	4.54847		1986-02-01
	1959-03-01	2.81262		1956-03-01			1966-09-01	2.16858		1986-03-01
	1959-04-01	4.64594		1956-04-01			1966-10-01	1.48986		1986-04-01
	1959-05-01	4.28762		1956-05-01			1966-11-01	1.36183		1986-05-01
	1959-06-01	5.27478		1956-06-01			1966-12-01	1.07573		1986-06-01	0.002678
	1959-07-01	9.64981		1956-07-01			1967-01-01	2.26816		1986-07-01	0.444269
	1959-08-01	13.4288		1956-08-01			1967-02-01	1.41269		1986-08-01	0.545357
	1959-09-01	9.74641		1956-09-01			1967-03-01	0.7294		1986-09-01	0.975197
	1959-10-01	18.9753		1956-10-01			1967-04-01	0.56654		1986-10-01	0.010886
	1959-11-01	8.05493		1956-11-01			1967-05-01	0.80222		1986-11-01
	1959-12-01	4.61073		1956-12-01			1967-06-01	0.73854		1986-12-01
	1960-01-01	4.24323		1957-01-01			1967-07-01	2.076		1987-01-01
	1960-02-01	2.36251		1957-02-01			1967-08-01	1.98105		1987-02-01
	1960-03-01	1.60039		1957-03-01			1967-09-01	6.80101		1987-03-01
	1960-04-01	1.47339		1957-04-01			1967-10-01	2.4743		1987-04-01
	1960-05-01	3.57028		1957-05-01			1967-11-01	1.25516		1987-05-01
	1960-06-01	3.58648		1957-06-01			1967-12-01	1.50723		1987-06-01
	1960-07-01	5.88851		1957-07-01			1968-01-01	1.10311		1987-07-01
	1960-08-01	9.71784		1957-08-01			1968-02-01	0.4567		1987-08-01	0.003456
	1960-09-01	10.1878		1957-09-01			1968-03-01	0.57956		1987-09-01	0.249869
	1960-10-01	4.3335		1957-10-01			1968-04-01	0.73461		1987-10-01	0.127699
	1960-11-01	1.78786		1957-11-01			1968-05-01	1.10941
	1960-12-01	1.69612		1957-12-01			1968-06-01	1.37929
	1961-01-01	2.31062		1958-01-01			1968-07-01	2.09636
	1961-02-01	1.32224		1958-02-01			1968-08-01	2.37222
	1961-03-01	1.11329		1958-03-01			1968-09-01	2.97396
	1961-04-01	0.98579		1958-04-01			1968-10-01	1.84373
	1961-05-01	1.91428		1958-05-01			1968-11-01	1.3194
	1961-06-01	5.28458		1958-06-01			1968-12-01	1.4463
	1961-07-01	10.3043		1958-07-01			1969-01-01	1.29729
	1961-08-01	9.30519		1958-08-01			1969-02-01	0.79072
	1961-09-01	4.93045		1958-09-01			1969-03-01	0.45339
	1961-10-01	3.39047		1958-10-01			1969-04-01	0.76884
	1961-11-01	1.3941		1958-11-01			1969-05-01	0.08261
	1961-12-01	1.80737		1958-12-01			1969-06-01	0.21193
	1962-01-01	1.96167		1959-01-01			1969-07-01	2.03311
	1962-02-01	1.40903		1959-02-01			1969-08-01	1.80526
	1962-03-01	1.04844		1959-03-01			1969-09-01	4.26204
	1962-04-01	1.07901		1959-04-01			1969-10-01	1.47194
	1962-05-01	2.16836		1959-05-01			1969-11-01	1.6989
	1962-06-01	4.22424		1959-06-01			1969-12-01	1.1508
	1962-07-01	7.1117		1959-07-01			1970-01-01	1.24712
	1962-08-01	8.88333		1959-08-01			1970-02-01	0.64259
	1962-09-01	18.8503		1959-09-01			1970-03-01	0.66065
	1962-10-01	12.329		1959-10-01			1970-04-01	0.67902
	1962-11-01	4.07084		1959-11-01			1970-05-01	0.67504
	1962-12-01	3.48307		1959-12-01			1970-06-01	1.1588
	1963-01-01	3.3087		1960-01-01			1970-07-01	1.24316
	1963-02-01	2.26912		1960-02-01			1970-08-01	1.72686
	1963-03-01	2.14704		1960-03-01			1970-09-01	2.35322
	1963-04-01	1.20937		1960-04-01			1970-10-01	1.66443
	1963-05-01	2.2496		1960-05-01			1970-11-01	0.97306
	1963-06-01	4.95973		1960-06-01	0.09264		1970-12-01	0.4762
	1963-07-01	9.6649		1960-07-01	0.80476		1971-01-01	0.61345
	1963-08-01	12.1505		1960-08-01	3.15579		1971-02-01	0.51654
	1963-09-01	13.6234		1960-09-01	1.73981		1971-03-01	0.48727
	1963-10-01	15.3444		1960-10-01	0.58248		1971-04-01	0.52506
	1963-11-01	4.41763		1960-11-01	0.54856		1971-05-01	0.47355
	1963-12-01	3.45486		1960-12-01			1971-06-01	0.82118
	1964-01-01	3.73372		1961-01-01			1971-07-01	1.31537
	1964-02-01	2.11303		1961-02-01			1971-08-01	2.40966
	1964-03-01	1.72479		1961-03-01			1971-09-01	4.05508
	1964-04-01	1.09731		1961-04-01			1971-10-01	3.7215
	1964-05-01	2.23236		1961-05-01			1971-11-01	0.9404
	1964-06-01	7.01233		1961-06-01	1.34809		1971-12-01	0.84945
	1964-07-01	16.0499		1961-07-01	11.2052		1972-01-01	0.77415
	1964-08-01	11.3863		1961-08-01	4.45857		1972-02-01	0.34914
	1964-09-01	19.6736		1961-09-01	1.32097		1972-03-01	0.33092
	1964-10-01	9.33164		1961-10-01	0.73043		1972-04-01	0.43229
	1964-11-01	4.57699		1961-11-01	0.29578		1972-05-01	0.64595
	1964-12-01	3.74972		1961-12-01	0.05892		1972-06-01	1.12944
	1965-01-01	3.28153		1962-01-01			1972-07-01	2.11227
	1965-02-01	2.92373		1962-02-01			1972-08-01	2.37271
	1965-03-01	1.49967		1962-03-01			1972-09-01	3.12925
	1965-04-01	1.30195		1962-04-01			1972-10-01	1.12675
	1965-05-01	2.97904		1962-05-01			1972-11-01	1.25012
	1965-06-01	4.65827		1962-06-01	1.22021		1972-12-01	0.89574
	1965-07-01	7.48722		1962-07-01	11.0132		1973-01-01	0.50712
	1965-08-01	16.6088		1962-08-01	5.41366		1973-02-01	0.41321
	1965-09-01	15.64		1962-09-01	13.4262		1973-03-01	0.46587
	1965-10-01	13.2482		1962-10-01	5.68029		1973-04-01	0.67586
	1965-11-01	4.37182		1962-11-01	0.78639		1973-05-01	0.88415
	1965-12-01	3.31258		1962-12-01	0.34785		1973-06-01	1.43391
	1966-01-01	3.51454		1963-01-01	0.15837		1973-07-01	2.19494
	1966-02-01	2.71136		1963-02-01			1973-08-01	4.92226
	1966-03-01	2.69813		1963-03-01			1973-09-01	4.06691
	1966-04-01	2.50674		1963-04-01			1973-10-01	4.15351
	1966-05-01	3.92658		1963-05-01			1973-11-01	2.52816
	1966-06-01	6.63984		1963-06-01	1.14669		1973-12-01	1.5398
	1966-07-01	14.0838		1963-07-01	4.80716		1974-01-01	1.47422
	1966-08-01	17.6878		1963-08-01	13.3876		1974-02-01	0.62681
	1966-09-01	16.4742		1963-09-01	6.71033		1974-03-01	0.43004
	1966-10-01	9.09476		1963-10-01	7.86874		1974-04-01	0.36554
	1966-11-01	4.92701		1963-11-01	1.46491		1974-05-01	0.57736
	1966-12-01	3.44886		1963-12-01	0.83726		1974-06-01	1.321
	1967-01-01	12.5759		1964-01-01	0.84406		1974-07-01	2.92469
	1967-02-01	4.46925		1964-02-01	0.06661		1974-08-01	3.97363
	1967-03-01	2.73083		1964-03-01			1974-09-01	1.69348
	1967-04-01	1.87221		1964-04-01			1974-10-01	1.32016
	1967-05-01	3.59882		1964-05-01	1.90466		1974-11-01	1.19969
	1967-06-01	10.8566		1964-06-01	1.76704		1974-12-01	0.58868
	1967-07-01	15.6508		1964-07-01	5.91687		1975-01-01	0.563
	1967-08-01	13.8445		1964-08-01	9.22109		1975-02-01	0.49889
	1967-09-01	22.6524		1964-09-01	12.0464		1975-03-01	0.50671
	1967-10-01	21.1298		1964-10-01	6.69777		1975-04-01	0.42229
	1967-11-01	8.28707		1964-11-01	1.69004		1975-05-01	0.6335
	1967-12-01	4.19785		1964-12-01	0.89097		1975-06-01	1.49125
	1968-01-01	3.69637		1965-01-01	0.50413		1975-07-01	1.93533
	1968-02-01	3.24995		1965-02-01	0.22305		1975-08-01	2.49791
	1968-03-01	2.76128		1965-03-01	0.09475		1975-09-01	3.32471
	1968-04-01	2.29293		1965-04-01	0.02916		1975-10-01	1.68037
	1968-05-01	4.0983		1965-05-01	0.03013		1975-11-01	1.63726
	1968-06-01	5.52202		1965-06-01	0.83086		1975-12-01	1.55254
	1968-07-01	12.8328		1965-07-01	3.20958		1976-01-01	1.18251
	1968-08-01	11.6687		1965-08-01	14.6907		1976-02-01	0.5472
	1968-09-01	14.7665		1965-09-01	13.9343		1976-03-01	0.48462
	1968-10-01	8.61159		1965-10-01	7.08306		1976-04-01	0.59574
	1968-11-01	3.96832		1965-11-01	1.98048		1976-05-01	0.51
	1968-12-01	2.97086		1965-12-01	1.39771		1976-06-01	0.77356
	1969-01-01	2.93637		1966-01-01	1.27496		1976-07-01	2.99494
	1969-02-01	2.85385		1966-02-01	0.53587		1976-08-01	3.59788
	1969-03-01	2.07537		1966-03-01			1976-09-01	3.36572
	1969-04-01	2.20678		1966-04-01	0.36996		1976-10-01	7.72532
	1969-05-01	1.94798		1966-05-01	0.45668		1976-11-01	2.23541
	1969-06-01	3.33691		1966-06-01	1.90408		1976-12-01	1.81869
	1969-07-01	10.7827		1966-07-01	3.82715		1977-01-01	1.06219
	1969-08-01	15.3742		1966-08-01	18.4246		1977-02-01	0.60031
	1969-09-01	29.7407		1966-09-01	15.9022		1977-03-01	0.54156
	1969-10-01	13.5268		1966-10-01	6.8684		1977-04-01	0.54647
	1969-11-01	4.68765		1966-11-01	1.64576		1977-05-01	0.49445
	1969-12-01	4.54529		1966-12-01	1.00625		1977-06-01	1.47616
	1970-01-01	3.1937		1967-01-01	6.91549		1977-07-01	2.33988
	1970-02-01	3.40948		1967-02-01	1.08605		1977-08-01	2.02429
	1970-03-01	2.78529		1967-03-01	0.72003		1977-09-01	3.01216
	1970-04-01	1.2488		1967-04-01	0.00499		1977-10-01	1.83733
	1970-05-01	1.38669		1967-05-01	0.39726		1977-11-01	1.93576
	1970-06-01	4.25972		1967-06-01	1.90975		1977-12-01	1.3908
	1970-07-01	12.5996		1967-07-01	9.57679		1978-01-01	1.28108
	1970-08-01	19.6756		1967-08-01	10.1549		1978-02-01	0.87734
	1970-09-01	21.479		1967-09-01	14.6146		1978-03-01	0.74886
	1970-10-01	17.4392		1967-10-01	12.042		1978-04-01	0.72797
	1970-11-01	5.46752		1967-11-01	4.92989		1978-05-01	0.54693
	1970-12-01	4.74512		1967-12-01	2.11658		1978-06-01	0.99154
	1971-01-01	3.502		1968-01-01	1.64435		1978-07-01	1.53654
	1971-02-01	2.47163		1968-02-01	0.31428		1978-08-01	4.23873
	1971-03-01	2.3002		1968-03-01	0.25033		1978-09-01	2.22032
	1971-04-01	2.10557		1968-04-01			1978-10-01	4.08863
	1971-05-01	2.2433		1968-05-01	0.23496		1978-11-01	1.67566
	1971-06-01	4.68636		1968-06-01	1.00451		1978-12-01	1.03911
	1971-07-01	10.527		1968-07-01	7.028		1979-01-01	0.74381
	1971-08-01	16.7847		1968-08-01	6.94164		1979-02-01	0.56409
	1971-09-01	17.2449		1968-09-01	10.9303		1979-03-01	0.50956
	1971-10-01	20.832		1968-10-01	4.86996		1979-04-01	0.42953
	1971-11-01	3.48535		1968-11-01	1.7162		1979-05-01	0.42401
	1971-12-01	2.05171		1968-12-01	0.68365		1979-06-01	1.15162
	1972-01-01	1.35618		1969-01-01	0.53213		1979-07-01	2.06197
	1972-02-01	1.35191		1969-02-01			1979-08-01	3.41513
	1972-03-01	1.31009		1969-03-01			1979-09-01	2.66369
	1972-04-01	1.0236		1969-04-01			1979-10-01	0.86922
	1972-05-01	1.34672		1969-05-01			1979-11-01	0.58515
	1972-06-01	11.6655		1969-06-01	0.23152		1979-12-01	0.7765
	1972-07-01	15.1823		1969-07-01	1.76536		1980-01-01	1.13579
	1972-08-01	19.0404		1969-08-01	2.05448		1980-02-01	1.02277
	1972-09-01	20.8083		1969-09-01	6.82211		1980-03-01	0.65583
	1972-10-01	10.0929		1969-10-01	1.95326		1980-04-01	0.55947
	1972-11-01	3.66257		1969-11-01	0.68783		1980-05-01	0.62277
	1972-12-01	2.41217		1969-12-01	0.29145		1980-06-01	0.84365
	1973-01-01	2.06194		1970-01-01			1980-07-01	1.60173
	1973-02-01	1.42114		1970-02-01			1980-08-01	2.70863
	1973-03-01	0.90221		1970-03-01			1980-09-01	2.68372
	1973-04-01	1.43884		1970-04-01			1980-10-01	2.24678
	1973-05-01	2.06787		1970-05-01			1980-11-01	1.5398
	1973-06-01	4.70344		1970-06-01			1980-12-01	0.91133
	1973-07-01	14.6009		1970-07-01	1.21424		1981-01-01	0.901
	1973-08-01	15.7732		1970-08-01	4.1002		1981-02-01	0.78412
	1973-09-01	14.9798		1970-09-01	6.17127		1981-03-01	0.63762
	1973-10-01	18.9428		1970-10-01	3.53069		1981-04-01	0.52125
	1973-11-01	7.64624		1970-11-01	0.50437		1981-05-01	0.36077
	1973-12-01	4.04505		1970-12-01	0.23453		1981-06-01	0.89994
	1974-01-01	2.75818		1971-01-01	0.07137		1981-07-01	2.41061
	1974-02-01	1.66935		1971-02-01			1981-08-01	2.53784
	1974-03-01	1.1489		1971-03-01			1981-09-01	2.96697
	1974-04-01	0.95109		1971-04-01			1981-10-01	1.38156
	1974-05-01	1.46791		1971-05-01	0.0819		1981-11-01	1.13686
	1974-06-01	4.26172		1971-06-01	1.28534		1981-12-01	0.96093
	1974-07-01	12.0577		1971-07-01	3.99479		1982-01-01	0.775
	1974-08-01	12.578		1971-08-01	7.45756		1982-02-01	0.514
	1974-09-01	9.79636		1971-09-01	8.82591		1982-03-01	0.321
	1974-10-01	5.79873		1971-10-01	8.68497		1982-04-01	0.379
	1974-11-01	3.46228		1971-11-01	1.18096		1982-05-01	0.766
	1974-12-01	1.94853		1971-12-01	0.72546		1982-06-01	0.938
	1975-01-01	1.78804		1972-01-01	0.24649		1982-07-01	1.174
	1975-02-01	1.41161		1972-02-01	0.03739		1982-08-01	1.382
	1975-03-01	1.21643		1972-03-01			1982-09-01	1.747
	1975-04-01	0.97853		1972-04-01			1982-10-01	1.849
	1975-05-01	1.78179		1972-05-01	0.0004		1982-11-01	0.892
	1975-06-01	5.4277		1972-06-01	1.24054		1982-12-01	0.718
	1975-07-01	9.45974		1972-07-01	2.44664		1983-01-01	0.68838
	1975-08-01	15.0908		1972-08-01	4.93668		1983-02-01	0.68952
	1975-09-01			1972-09-01	5.10955		1983-03-01	0.34675
	1975-10-01	5.99311		1972-10-01	1.9053		1983-04-01	0.29111
	1975-11-01	2.41851		1972-11-01	0.49042		1983-05-01	0.82999
	1975-12-01	2.41862		1972-12-01	0.31187		1983-06-01	1.3563
	1976-01-01	1.98424		1973-01-01	0.1239		1983-07-01	3.31052
	1976-02-01	1.68053		1973-02-01			1983-08-01	2.76861
	1976-03-01	1.25754		1973-03-01			1983-09-01	1.90376
	1976-04-01	1.09442		1973-04-01			1983-10-01	0.82818
	1976-05-01	2.21328		1973-05-01			1983-11-01	0.73727
	1976-06-01	4.7481		1973-06-01	0.20393		1983-12-01	0.61791
	1976-07-01	15.6457		1973-07-01	1.78503		1984-01-01	0.6799
	1976-08-01	10.1094		1973-08-01	8.75479		1984-02-01	0.44025
	1976-09-01	12.7059		1973-09-01	9.27109		1984-03-01	0.30145
	1976-10-01	48.1685		1973-10-01	6.32818		1984-04-01	0.33825
	1976-11-01	9.27622		1973-11-01	2.50271		1984-05-01	0.42184
	1976-12-01	5.24067		1973-12-01	0.95426		1984-06-01	1.46658
	1977-01-01	1.69537		1974-01-01	0.47339		1984-07-01	3.25691
	1977-02-01	1.63535		1974-02-01	0.01422		1984-08-01	1.93604
	1977-03-01	1.51641		1974-03-01			1984-09-01	2.4993
	1977-04-01	1.45868		1974-04-01			1984-10-01	1.30084
	1977-05-01	2.61927		1974-05-01			1984-11-01	1.19312
	1977-06-01	6.30567		1974-06-01	0.39489		1984-12-01	1.07531
	1977-07-01	11.7389		1974-07-01	2.27558		1985-01-01	0.69597
	1977-08-01	12.4681		1974-08-01	3.76286		1985-02-01	0.53093
	1977-09-01	15.672		1974-09-01	4.3841		1985-03-01	0.47825
	1977-10-01	7.54766		1974-10-01	1.41016		1985-04-01	0.42918
	1977-11-01	3.54549		1974-11-01	0.34142		1985-05-01	0.63072
	1977-12-01	1.46939		1974-12-01	0.21427		1985-06-01	1.58601
	1978-01-01	1.60468		1975-01-01	0.00086		1985-07-01	1.70083
	1978-02-01	1.01304		1975-02-01			1985-08-01	1.37647
	1978-03-01	0.65879		1975-03-01			1985-09-01	1.4838
	1978-04-01	0.52199		1975-04-01			1985-10-01	0.97015
	1978-05-01	0.57152		1975-05-01	0.07545		1985-11-01	0.71979
	1978-06-01	2.84966		1975-06-01	1.13525		1985-12-01	0.66263
	1978-07-01	13.6107		1975-07-01	5.69021		1986-01-01
	1978-08-01	18.7167		1975-08-01	12.2983		1986-02-01	0.70929
	1978-09-01	23.6856		1975-09-01	9.21813		1986-03-01	0.69216
	1978-10-01	15.6692		1975-10-01	2.08035		1986-04-01	0.57717
	1978-11-01	5.04927		1975-11-01	0.58563		1986-05-01	0.77068
	1978-12-01	3.86864		1975-12-01	0.17846		1986-06-01	1.04692
	1979-01-01	3.04303		1976-01-01	0.10211		1986-07-01	1.55748
	1979-02-01	2.29327		1976-02-01	0.00971		1986-08-01	1.57526
	1979-03-01	2.09701		1976-03-01			1986-09-01	2.25013
	1979-04-01	0.87189		1976-04-01			1986-10-01	1.76979
	1979-05-01	2.17879		1976-05-01			1986-11-01	0.8044
	1979-06-01	4.23982		1976-06-01	0.03232		1986-12-01	0.76266
	1979-07-01	9.79906		1976-07-01	0.97183		1987-01-01	0.82949
	1979-08-01	11.8299		1976-08-01	4.04466		1987-02-01	0.74075
	1979-09-01	17.8389		1976-09-01	6.14473		1987-03-01	0.66652
	1979-10-01	5.26583		1976-10-01	14.0659		1987-04-01	0.60175
	1979-11-01	3.29349		1976-11-01	2.56518		1987-05-01	0.65542
	1979-12-01	5.94409		1976-12-01	1.1443		1987-06-01	0.74484
	1980-01-01	9.24784		1977-01-01	0.5375		1987-07-01	0.52253
	1980-02-01	2.87452		1977-02-01	0.17098		1987-08-01	1.54154
	1980-03-01	1.65922		1977-03-01	0.02736		1987-09-01
	1980-04-01	1.53339		1977-04-01			1987-10-01
	1980-05-01	2.46612		1977-05-01	0.08769		1987-11-01	0.54358
	1980-06-01	4.12349		1977-06-01	0.37623		1987-12-01	0.59697
	1980-07-01	6.39715		1977-07-01	1.53334		1988-01-01	0.7866
	1980-08-01	12.3927		1977-08-01	5.05721		1988-02-01	0.65572
	1980-09-01	15.9047		1977-09-01	6.83853		1988-03-01	0.50111
	1980-10-01	6.9721		1977-10-01	2.12824		1988-04-01
	1980-11-01	5.31418		1977-11-01	0.73341		1988-05-01
	1980-12-01	2.49925		1977-12-01	0.55336		1988-06-01
	1981-01-01	4.30752		1978-01-01	0.29136		1988-07-01	2.89046
	1981-02-01	4.25865		1978-02-01	0.03989		1988-08-01	4.00467
	1981-03-01	2.85776		1978-03-01	0.00146		1988-09-01	2.07782
	1981-04-01	1.0737		1978-04-01			1988-10-01	0.73363
	1981-05-01	1.65333		1978-05-01			1988-11-01	0.29646
	1981-06-01	8.85727		1978-06-01			1988-12-01	0.30828
	1981-07-01	20.1089		1978-07-01	8.59751		1989-01-01	0.32088
	1981-08-01	26.54		1978-08-01	6.2478		1989-02-01	0.27743
	1981-09-01	22.7212		1978-09-01	10.3785		1989-03-01	0.24439
	1981-10-01	10.5722		1978-10-01	5.34371		1989-04-01	0.28613
	1981-11-01	5.10385		1978-11-01	1.40245		1989-05-01	0.28972
	1981-12-01	3.76096		1978-12-01	1.2435		1989-06-01	0.32729
	1982-01-01	2.41964		1979-01-01	0.97352		1989-07-01	1.31555
	1982-02-01	1.82373		1979-02-01	0.02556		1989-08-01	1.48747
	1982-03-01	1.16949		1979-03-01			1989-09-01	1.80459
	1982-04-01	0.92862		1979-04-01			1989-10-01	1.11104
	1982-05-01	1.82707		1979-05-01			1989-11-01	0.38816
	1982-06-01	2.38724		1979-06-01	0.34044		1989-12-01	0.36158
	1982-07-01	8.70008		1979-07-01	0.55506		1990-01-01	0.26508
	1982-08-01	8.13		1979-08-01	1.70249		1990-02-01	0.23824
	1982-09-01	10.7751		1979-09-01	2.51756		1990-03-01	0.21326
	1982-10-01	6.02419		1979-10-01	0.26936		1990-04-01	0.21733
	1982-11-01	3.07534		1979-11-01			1990-05-01	0.44679
	1982-12-01	1.68724		1979-12-01			1990-06-01	1.20798
	1983-01-01	2.46931		1980-01-01	1.03251		1990-07-01	2.92315
	1983-02-01	1.75405		1980-02-01	0.35018		1990-08-01	1.74042
	1983-03-01	0.96765		1980-03-01	0.02011		1990-09-01	2.16106
	1983-04-01	0.41428		1980-04-01			1990-10-01	1.41865
	1983-05-01	2.52853		1980-05-01	0.06905		1990-11-01	0.62385
	1983-06-01	3.17967		1980-06-01	0.30445		1990-12-01	0.38032
	1983-07-01	12.0504		1980-07-01	1.30795		1991-01-01	0.40288
	1983-08-01	17.7718		1980-08-01	3.06938		1991-02-01	0.28295
	1983-09-01	12.7404		1980-09-01	6.02152		1991-03-01	0.23173
	1983-10-01	5.99566		1980-10-01	2.74761		1991-04-01	0.23401
	1983-11-01	2.20359		1980-11-01	1.37405		1991-05-01	0.48765
	1983-12-01	1.32445		1980-12-01	0.39459		1991-06-01	1.06559
	1984-01-01	1.78463		1981-01-01	0.51485		1991-07-01	4.98453
	1984-02-01	1.05829		1981-02-01	0.28907		1991-08-01	3.02977
	1984-03-01	0.66517		1981-03-01	0.08895		1991-09-01	3.20998
	1984-04-01	0.40532		1981-04-01			1991-10-01	2.2337
	1984-05-01	0.97471		1981-05-01			1991-11-01	0.82566
	1984-06-01	3.71246		1981-06-01	0.41677		1991-12-01	0.54638
	1984-07-01	9.61151		1981-07-01	8.048		1992-01-01	0.60602
	1984-08-01	10.8468		1981-08-01	9.02943		1992-02-01	0.39784
	1984-09-01	25.9688		1981-09-01	12.4159		1992-03-01	0.30585
	1984-10-01	8.45341		1981-10-01	2.19836		1992-04-01	0.25245
	1984-11-01	3.56854		1981-11-01	1.33314		1992-05-01	0.55881
	1984-12-01	2.94611		1981-12-01	0.71911		1992-06-01	0.60829
	1985-01-01	2.06543		1982-01-01	0.19839		1992-07-01	1.32445
	1985-02-01	1.00128		1982-02-01	0.02902		1992-08-01	3.44181
	1985-03-01	0.61207		1982-03-01			1992-09-01	4.01416
	1985-04-01	0.43318		1982-04-01			1992-10-01	4.05623
	1985-05-01	1.46124		1982-05-01	0.06269		1992-11-01	1.53912
	1985-06-01	6.57659		1982-06-01	0.30786		1992-12-01	0.63692
	1985-07-01	9.18117		1982-07-01	3.36265
	1985-08-01	14.6185		1982-08-01	2.17227
	1985-09-01	7.62585		1982-09-01	1.01769
	1985-10-01	6.25525		1982-10-01	0.5202
	1985-11-01	2.56538		1982-11-01	0.14398
	1985-12-01	1.71412		1982-12-01	0.06479
	1986-01-01	1.73016		1983-01-01
	1986-02-01	1.20424		1983-02-01
	1986-03-01	0.584669		1983-03-01
	1986-04-01	0.444096		1983-04-01
	1986-05-01	1.51528		1983-05-01	0.02318
	1986-06-01	5.19143		1983-06-01	0.3535
	1986-07-01	12.8877		1983-07-01	1.36523
	1986-08-01	6.53469		1983-08-01	6.18019
	1986-09-01	11.2896		1983-09-01	7.46711
	1986-10-01	9.70333		1983-10-01	1.65518
	1986-11-01	3.35759		1983-11-01	0.80512
	1986-12-01	2.59399		1983-12-01	0.46639
	1987-01-01	1.4637		1984-01-01	0.26677
	1987-02-01	0.91247		1984-02-01	0.03455
	1987-03-01	0.695088		1984-03-01
	1987-04-01	0.923875		1984-04-01
	1987-05-01	1.30689		1984-05-01
	1987-06-01	5.42773		1984-06-01	0.52409
	1987-07-01	17.902		1984-07-01	7.18886
	1987-08-01	22.1115		1984-08-01	5.20766
	1987-09-01	6.92513		1984-09-01	11.541
	1987-10-01	2.85293		1984-10-01	2.13853
	1987-11-01	1.41152		1984-11-01	0.42534
	1987-12-01	1.02643		1984-12-01	0.32737
	1988-01-01			1985-01-01	0.03703
	1988-02-01			1985-02-01
	1988-03-01			1985-03-01
	1988-04-01			1985-04-01
	1988-05-01			1985-05-01	0.01995
	1988-06-01			1985-06-01	0.53046
	1988-07-01			1985-07-01	2.39611
	1988-08-01			1985-08-01	3.30907
	1988-09-01			1985-09-01	3.69389
	1988-10-01			1985-10-01	1.34235
	1988-11-01			1985-11-01	0.7502
	1988-12-01			1985-12-01	0.34846
	1989-01-01	1.35156		1986-01-01
	1989-02-01	0.896054		1986-02-01
	1989-03-01	0.398995		1986-03-01
	1989-04-01	0.36936		1986-04-01
	1989-05-01	0.550282		1986-05-01
	1989-06-01	1.57611		1986-06-01	0.541296
	1989-07-01	2.28122		1986-07-01	2.29798
	1989-08-01	1.34387		1986-08-01	2.61101
	1989-09-01			1986-09-01	5.13683
	1989-10-01			1986-10-01	2.362
	1989-11-01			1986-11-01	0.618106
	1989-12-01			1986-12-01	0.216605
	1990-01-01	1.40253		1987-01-01
	1990-02-01	1.26135		1987-02-01
	1990-03-01	0.729043		1987-03-01
	1990-04-01	0.665194		1987-04-01
	1990-05-01	2.41445		1987-05-01
	1990-06-01	5.53245		1987-06-01	0.433382
	1990-07-01	14.3575		1987-07-01	0.961718
	1990-08-01	11.6539		1987-08-01	6.66611
	1990-09-01	11.7892		1987-09-01	2.35682
	1990-10-01	10.1596		1987-10-01	1.21461
	1990-11-01	4.40225		1987-11-01	0.140832
	1990-12-01	2.59139
	1991-01-01	1.14471
	1991-02-01	0.795312
	1991-03-01	0.623376
	1991-04-01	0.48168
	1991-05-01	1.75902
	1991-06-01	3.53039
	1991-07-01	8.51533
	1991-08-01	7.81065
	1991-09-01	15.5652
	1991-10-01	15.3675
	1991-11-01	4.9394
	1991-12-01	2.35172
	1992-01-01	8.32257
	1992-02-01	6.52035
	1992-03-01	1.4758
	1992-04-01	1.01719
	1992-05-01	2.41384
	1992-06-01	2.35077
	1992-07-01	3.36217
	1992-08-01	9.68933
	1992-09-01	16.6933
	1992-10-01	23.7884
	1992-11-01	7.22684
	1992-12-01	2.92369
	1993-01-01
	1993-02-01
	1993-03-01
	1993-04-01
	1993-05-01
	1993-06-01
	1993-07-01
	1993-08-01
	1993-09-01
	1993-10-01
	1993-11-01
	1993-12-01
	1994-01-01	2.57463
	1994-02-01	1.86762
	1994-03-01	1.01961
	1994-04-01	0.825725
	1994-05-01	2.12777
	1994-06-01	5.44139
	1994-07-01	4.24051
	1994-08-01	5.77636
	1994-09-01	9.14751
	1994-10-01	6.3104
	1994-11-01	2.30843
	1994-12-01	2.32839
	1995-01-01	2.11455
	1995-02-01	0.81337
	1995-03-01	0.643507
	1995-04-01	0.547517
	1995-05-01	1.01313
	1995-06-01	37.1908
	1995-07-01	28.1682
	1995-08-01	39.2868
	1995-09-01	28.639
	1995-10-01	9.80614
	1995-11-01	4.82708
	1995-12-01	2.60954
	1996-01-01	3.39224
	1996-02-01	1.12234
	1996-03-01	0.565056
	1996-04-01	0.793152
	1996-05-01	1.83522
	1996-06-01	6.64364
	1996-07-01	14.2876
	1996-08-01	11.6151
	1996-09-01	18.0542
	1996-10-01	17.045
	1996-11-01	5.05077
	1996-12-01	3.27974
	1997-01-01	3.11083
	1997-02-01	2.01744
	1997-03-01	2.24882
	1997-04-01	1.62268
	1997-05-01	2.39095
	1997-06-01	4.22306
	1997-07-01	12.4052
	1997-08-01	12.9319
	1997-09-01	4.53384
	1997-10-01	7.41709
	1997-11-01	3.49091
	1997-12-01	0.539136
	1998-01-01	1.48366
	1998-02-01	0.729994
	1998-03-01	0.597802
	1998-04-01	0.54432
	1998-05-01
	1998-06-01
	1998-07-01	6.31774
	1998-08-01	20.9978
	1998-09-01
	1998-10-01
	1998-11-01
	1998-12-01	3.94217
	1999-01-01	2.85569
	1999-02-01	2.07991
	1999-03-01	1.96664
	1999-04-01	1.05892
	1999-05-01	0.83713
	1999-06-01	6.75441
	1999-07-01	10.1453
	1999-08-01	26.3871
	1999-09-01	22.5369
	1999-10-01	6.72106
	1999-11-01	3.11005
	1999-12-01	2.90434
	2000-01-01	2.74787
	2000-02-01	1.45999
	2000-03-01	1.91255
	2000-04-01	0.559699
	2000-05-01	1.13417
	2000-06-01	10.2237
	2000-07-01	11.579
	2000-08-01	19.0033
	2000-09-01	18.4777
	2000-10-01	10.7571
	2000-11-01	4.96221
	2000-12-01	1.99377
	2001-01-01	1.78874
	2001-02-01	2.16518
	2001-03-01	1.84723
	2001-04-01	0.652147
	2001-05-01	2.12077
	2001-06-01	9.25776
	2001-07-01	13.5327
	2001-08-01	15.1527
	2001-09-01	35.3223
	2001-10-01	11.9573
	2001-11-01	3.2381
	2001-12-01	2.74009
	2002-01-01	2.46897
	2002-02-01	2.15257
	2002-03-01	0.788832
	2002-04-01	1.26351
	2002-05-01	0.742349
	2002-06-01	9.89263
	2002-07-01	10.269
	2002-08-01	12.0407
	2002-09-01	17.1481
