# Supplementary material for: Methodology for the assessment of poor-data water resources
Source: PeerJ. 2024 Jul 22;12:e17755. doi: 10.7717/peerj.17755 (PMC11271652; doi:10.7717/peerj.17755)
Supplement: Supplemental Information 2 — 1) The base information of the weather stations is displayed. 2) The information of the precipitation series by station with the data filled in. 3) The information of the temperature series by station with filled data. [file peerj-12-17755-s002.xlsx]

## Sheet: meteorological stations
	STATION	NAME	YEARS IN SERVICE	EFFECTIVE INFORMATION	EMPTY PERCENTAGE	AVERAGE ANNUAL RAINFALL	COORDINATES			TEST
		NOMBRE					X	Y	Z	SEQUENCES	HELMERT	STUDENTS	CRAMER	DOUBLE MASS CURVE	WALD-WOLFOWITZ	ANDDERSON LIMITS
1	16002	AGOSTITLAN	56	52.2	0.068	1336.28	328979	2.16142e+06	2517	HOM.	HOM.	NO HOM.	HOM.		HOM.	IND.
2	16022	COINTZIO	66	60	0.091	811.44	261938	2.17215e+06	2039	HOM.	HOM.	HOM.	HOM.	HOM.	NO HOM.	IND.
3	16028	CUITZILLO GRANDE	38	36.5	0.039	654.85	277868	2.18745e+06	1939	HOM.	HOM.	HOM.	HOM.	HOM.	NO HOM.	IND.
4	16045	EL TEMAZCAL	49	48.3	0.014	1309.04	293436	2.17397e+06	2256	HOM.	HOM.	HOM.	HOM.	HOM.	HOM.	IND.
5	16055	JESUS DEL MONTE	79	76.6	0.03	867.08	274555	2.1742e+06	2161	HOM.	HOM.	HOM.	HOM.	HOM.	NO HOM.	IND.
6	16080	MORELIA (SMN)	29	27.4	0.055	736.1	270431	2.17979e+06	1906	HOM.	HOM.	NO HOM.	HOM.	HOM.	HOM.	IND.
7	16081	MORELIA (DGE)	68	67.1	0.013	781.68	272514	2.17866e+06	1917	HOM.	NO HOM.	HOM.	HOM.	HOM.	HOM.	IND.
8	16087	PATZCUARO	46	39.8	0.135	954.46	226077	2.16048e+06	2139	HOM.	HOM.	NO HOM.	HOM.	HOM.	NO HOM.	IND.
9	16096	MALPIS	74	59.2	0.2	713.52	303096	2.19379e+06	1940	HOM.	HOM.	HOM.	HOM.	HOM.	NO HOM.	IND.
10	16105	QUIRIO, INDAPARAPEO	52	49.2	0.054	693.89	290485	2.19062e+06	1862	HOM.	NO HOM.	HOM.	HOM.	HOM.	NO HOM.	IND.
11	16109	SAN DIEGO CURUCPATLE	93	90.2	0.0293	1050.3	269907	2.13882e+06	1501	HOM.	HOM.	HOM.	HOM.	HOM.	HOM.	IND.
13	16235	HUAJUMBARO	35	31.2	0.109	1171.34	316544	2.17704e+06	2420	HOM.	HOM.	HOM.	HOM.	HOM.	HOM.	IND.
15	16254	TEREMENDO	33	32.5	0.015	693.71	241195	2.18905e+06	2133	HOM.	HOM.	HOM.	HOM.	HOM.	NO HOM.	IND.
16	11002	ACAMBARO	79	75.4	0.0456	753.95	321131	2.21574e+06	2076	HOM.	HOM.	HOM.	HOM.	HOM.	HOM.	IND.
17	16052	HUINGO	74	72.3	0.023	739.25	305302	2.20373e+06	1820	HOM.	HOM.	HOM.	HOM.	HOM.	HOM.	IND.
18	11077	TARANDACUAO	74	71.5	0.0338	767.92	209672	2.24826e+06	1695	HOM.	HOM.	HOM.	NO HOM.	NO HOM.	HOM.	IND.
19	16027	CUITZEO	92	82.9	0.0989	669.22	276039	2.20851e+06	1832	HOM.	HOM.	HOM.	HOM.	HOM.	HOM.	IND.
20	16145	ZINAPECUARO	92	81.3	0.1163	804.57	308371	2.19706e+06	1880	HOM.	HOM.	HOM.	NO HOM.	NO HOM.	HOM.	IND.
21	16050	HUANIQUEO	66	64.8	0.1818	853.54	237200	2.2024e+06	2027	HOM.	HOM.	HOM.	HOM.	HOM.	HOM.	IND.
22	11072	SANTA RITA	55	54.7	0.055	706.24	283836	2.24606e+06	1717	HOM.	HOM.	HOM.	HOM.	NO HOM.	NO HOM.	IND.
23	11060	SALVATIERRA	79	71.7	0.0924	719.59	288870	2.31466e+06	1782	HOM.	HOM.	HOM.	HOM.	HOM.	HOM.	IND.
24	11071	SANTA MARIA (DGE)	76	69.9	0.0803	673.31	248325	2.31744e+06	1761	HOM.	HOM.	HOM.	HOM.	NO HOM.	HOM.	IND.
25	11076	PRESA SOLÍS	55	52.2	0.0509	725.85	324292	2.21793e+06	1915	HOM.	HOM.	HOM.	HOM.	NO HOM.	HOM.	IND.
26	11010	CERANO	54	50.5	0.0648	719.83	250086	2.22437e+06	1923	HOM.	HOM.	HOM.	HOM.	NO HOM.	HOM.	IND.
27	16016	CARRILLO PUERTO	45	42	0.0667	696.58	287475	2.20172e+06	1832	HOM.	HOM.	HOM.	HOM.	HOM.	HOM.	IND.
28	16155	COPANDARO	40.9167	34.5833	0.1548	816.99	221486	2.20264e+06	1988	HOM.	HOM.	HOM.	HOM.	HOM.	HOM.	IND.
29	16084	PANINDICUARO	68.9167	39.0833	0.4329	799.34	211155	2.21167e+06	1837	HOM.	HOM.	HOM.	HOM.	HOM.	HOM.	IND.
30	16142	ZACAPU	42.1667	33.5	0.2055	872.63	206653	2.19291e+06	1999	HOM.	HOM.	HOM.	HOM.	HOM.	HOM.	IND.
											HOM	HOMOGENEO
											NO HOM	NON HOMOGENEOUS
											IND	INDEPENDENT
											NO IND	NON-INDEPENDENT

## Sheet: precipitation series (mm) 
		non-vacuum precipitation series
		1	2	3	4	5	6	7	8	9	10	11	13	15	16	17	18	19	20	21	22	23	24	25	26	27	28	29	30
YEAR	MONTH	16002	16022	16028	16045	16055	16080	16081	16087	16096	16105	16109	16235	16254	11002	16052	11077	16027	16145	16050	11072	11060	11071	11076	11010	16016	16155	16084	16142
1940	October	10.5251	13.4	24.0313	16.2779	24.1	20.9813	22.435	14.3976	1.55597	14.4441	6	7.48373	18.5714	6.31269	1.80054	12.786	13.9	0	18.6272	16.3148	6.4	3.4	7.07827	23.2338	26.8956	16.6468	15.95	11.2
1940	November	48.0496	34.9	65.5752	50.7215	52.6	50.343	51.605	62.1331	12.3379	48.5196	113	32.6339	50.801	29.0909	13.3937	53.4668	52.4	7.5	65.9125	65.0831	34.1	23.5	31.8813	86.0572	98.4701	62.5601	71.75	53
1940	December	17.1148	44.3	40.3378	26.8648	35	36.6396	35.6898	28.6167	2.5207	23.5016	0	12.3213	40.3717	10.0315	2.85227	20.4093	18.5	0	34.9585	24.7182	7.7	0	11.2463	37.6912	40.0444	30.9236	26.375	17.5833
1941	January	12.3615	19.8	13.1665	10.7113	3.2	8.55982	6.0313	13.1557	12.9432	14.9773	0	12.8082	18.9089	13.0698	9	19.6749	21.6	13.8	19.4572	22.1624	19.7	24.5	13.4721	27.1862	26.9876	17.773	14.66	15.9429
1941	February	15.3686	23.7	17.4952	14.5729	9.4	14.0685	11.8812	22.6882	8.01491	13.9149	36	11.8388	20.1778	10.4685	8	20.4807	14.4	6.8	22.5318	19.81	19.5	18.5	11.0706	25.5997	21.341	21.8008	22.2	19.4714
1941	March	8.7257	11.5	7.05316	6.4751	0	3.80398	2.02769	7.96312	9.33274	10.233	0	9.15759	11.1433	11.1891	12.5	15.3606	10.9	8	11.886	16.3337	21.4	24.7	11.2724	17.0523	17.3939	11.3912	11.26	12.7143
1941	April	22.5921	38.3	27.6039	23.7389	23	26.7271	24.8826	27.8505	16.704	23.4846	12	20.6117	32.2747	24.2392	33.9	43.8	0	9.6	30.6289	28.9911	31.6	42.1	24.2153	31.1667	25.2009	32.1127	30.4333	29.2875
1941	May	27.6112	9.7	22.999	23.4451	16.5	16.1185	16.4268	16.2074	32.8522	33.3062	3.5	30.7503	20.6803	39.1916	52.7	0	18.3	26	22.3772	37.6702	46	47.3	38.3978	30.272	47.2662	19.0773	24.45	27.5
1941	June	190.138	192.8	224.874	193.956	186.4	193.899	190.576	217.123	151.009	196.891	254	173.284	219.633	164.285	135.8	230.8	156.8	147	239.113	236.044	193.8	189.2	168.765	275.18	275.395	230.151	225.067	210.825
1941	July	203.888	204.1	251.108	216.979	230.5	226.779	228.612	228.032	167.158	213.399	256	188.706	232.612	175.989	145.2	199.6	145.4	165.8	244.471	234.216	148.8	181.5	179.993	271.968	282.499	229.955	221.6	209.612
1941	August	171.058	125	193.918	175.214	192.5	176.669	184.285	162.15	152.662	179.522	161	165.978	168.486	199	158.8	98.4	91.5	143.5	176.14	197.257	252.6	161.9	197.092	197.524	222.744	162.931	182.686	176.022
1941	September	177.326	149.7	182.874	169.781	146.4	154.399	151.073	186.389	159.092	181.439	242	168.618	180.747	163.792	140.6	210.4	125.2	160.5	204.214	210.182	164.2	156.8	166.525	237.699	246.746	199.739	196.417	186.975
1941	October	121.838	80.6	115.931	110.663	86.7	91.6257	89.8049	122.578	107.286	123.588	186.5	114.904	111.237	118.905	119.4	140.4	86.2	99.5	134.036	148.239	141.3	104.7	120.092	160.953	172.855	132.527	140.183	130.662
1941	November	36.3294	7.9	25.1212	27.6476	20.6	19.2101	20.0877	28.4569	25.3481	29.8217	60.5	32.8585	19.9204	85	33.1	15.7	6.9	19.5	26.9698	40.6814	34.5566	32.6	81.8817	31.7193	35.8618	26.5566	38.2833	35.225
1941	December	15.8083	38.8	25.9728	18.447	17.9	23.2844	20.6329	22.8248	8.99445	18.065	2	13.7406	30.3089	20	9.5	17.9	21.1	6.6	26.5227	22.675	33.2	1.2	19.598	28.3531	27.5877	23.4711	22.9143	18.6889
1942	January	1.58986	0.2	0.67775	1.05705	0	0.298987	0.184099	2.57751	0.26776	0.679181	11	0.856395	0.365047	0	0.7	0	0	0	1.38001	1.76249	12.3	0	0.050704	1.35285	0.706541	1.47085	3.45714	2.68889
1942	February	4.46509	14.2	12.6606	8.20269	13.6	13.0732	13.2317	8.57986	1.18325	6.09449	0	3.3733	11.5571	0	2.1	2	6.4	0	9.14857	5.67458	6.3	3.5	0.178957	8.56132	8.17775	7.45223	6.37143	5.34444
1942	March	3.41653	0.5	3.28041	2.19593	0	0.66948	0.387939	1.96329	1.81863	4.03479	0	3.11401	3.10146	10	4.9	0	9.3	0	3.97427	6.65262	8.3	0	9.63417	6.57891	9.21891	3.07381	4.71429	3.66667
1942	April	0.451501	1.6902	1.89428	1.07534	2.1	1.95872	2.01966	0.807806	0.0794148	0.748237	0	0.331685	1.39365	0	0	0	1.2	0	1.03289	0.617877	0.2	0	0.0139128	1.07812	1.19016	0.714112	0.583333	0.4375
1942	May	12.0754	7.4	20.5304	14.6827	18.7	16.1962	17.3868	13.6686	8.889	15.5843	9	11.049	16.8764	7.5	6.2	20.6	27.5	8.5	19.5247	18.5174	6.9	16	7.70431	25.808	27.815	18.1128	14.8286	14.2556
1942	June	145.527	92.3	90.0758	97.3964	9.4	45.9865	29.8681	134.891	99.2054	121.285	268	129.028	107.02	317	109.1	75.3	108.5	81.9	137.213	183.938	170	183.9	305.569	169.958	185.774	130.206	164.229	157.267
1942	July	206.31	209.2	264.366	231.931	260.7	248.424	254.181	237.087	188.482	225.121	288.5	197.338	235.648	102.1	170.7	191.5	134.2	190.4	243.811	211.967	149.1	106.9	107.561	258.964	279.058	228.197	215.143	200.367
1942	August	174.998	203	225.907	193.856	204.6	206.268	205.39	199.262	162.546	195.665	193	169.755	213.879	109	137.5	146.6	147.1	166.4	214.25	189.658	90.5	121.1	112.396	232.828	258.089	195.347	175.9	168.756
1942	September	104.671	97.9	117.492	109.731	108.9	108.553	108.922	123.267	90.5405	105.586	212.5	96.929	104.798	56.6	90.7	91	48.3	88.5	114.742	97.6316	45.9	41.5	58.8782	117.559	125.596	109.375	107.4	97.9778
1942	October	54.9944	55.4	68.7493	58.9789	63.7	62.1076	62.8482	57.8498	47.6947	59.9665	53.5	52.9045	62.5791	59	47.4	40.9	42.1	45	62.9958	59.5423	9.5	35.6	58.5656	69.1514	78.9666	57.1928	53.0714	50.2333
1942	November	40.5122	44	45.2523	40.838	35.4	39.055	37.381	43.5048	40.3795	44.2219	41	40.2963	47.0324	32	29.5	45.7	35.5	43.5	49.1331	46.4459	31.6	26.6	32.4367	55.8694	60.145	46.4912	42.1	40.5333
1942	December	7.2656	19.3	13.8261	9.45848	11.5	13.2613	12.3609	12.4681	1.51653	7.4473	8	5.24317	14.5552	10	1.6	5.5	8.4	0	12.6256	9.43598	8.5	7.2	9.65174	12.3654	10.7229	10.9495	10.4	8.88889
1943	January	1.82904	0	1.10533	1.32431	0	0.220559	0.136175	0.736985	2.70382	2.58485	0	2.21403	1.04746	0	6	0	1.9	1.7	1.36665	2.54495	2.69094	3.5	0.197842	2.19553	4.06455	1.1423	1.31667	1.6375
1943	February	0	0	0	0	0	0	0	0	0	0	0	0	0	0	0	0	0	0	0	0	0	0	0	0	0	0	0	0
1943	March	2.28743	4.5	7.28125	4.50033	8.4	7.0643	7.65528	3.94749	0.415584	3.46022	0	1.6782	5.51134	0	0	0	6.2	0	4.84673	3.5382	0	7.8	0.0800044	5.40341	5.75197	3.76888	2.72857	2.98889
1943	April	2.72685	0	3.3041	2.43527	3.2	2.4781	2.82818	2.49256	0.51417	2.25655	3	2.05204	2.54065	9.5	0	7	3.6	0	3.59991	4.36196	3.6	1	9.02242	4.92912	3.97057	3.89861	4.27143	3.43333
1943	May	67.5936	14.5	57.807	58.9369	55.9	47.4393	51.7204	47.4396	63.7986	67.6051	56.5	68.0742	46.1211	124	75.1	48.2	27.4	57	55.6553	74.7775	28.5	47.8	120.743	68.2295	84.605	54.2264	61.4429	59.4333
1943	June	157.277	166.5	190.52	162.117	161	166.763	164.173	186.857	115.49	159.519	222.5	141.249	187.659	170	104.2	258.8	128	108	206.116	188.025	144.4	104.3	167.887	232.476	216.974	205.527	193.629	174.189
1943	July	123.774	123.8	141.407	127.096	124.5	127.497	126.228	140.657	106.387	125.362	183.5	115.665	136.298	107	71.4	116	86.7	114	145.92	140.736	177.3	105.1	107.069	160.592	161.275	138.531	141.457	134.367
1943	August	192.718	116.8	194.463	189.687	181.7	170.961	176.619	185.022	196.505	203.16	253.5	192.808	174.523	155	179.8	222.4	106.4	202	201.007	203.087	142.6	93.4	157.324	229.534	253.006	198.988	194.029	183.733
1943	September	215.604	214.6	285.776	247.177	304.3	278.625	290.48	251.059	176.041	225.311	303.5	199.192	246.356	153.5	160.1	203.7	103.6	172.6	253.231	226.654	257.3	144.9	155.678	262.859	262.216	240.643	242.943	224.233
1943	October	61.4556	30.3	50.5081	60.4823	57.2	51.692	54.5352	57.3059	78.8432	60.5821	120	65.2751	41.4205	18	31.3	5.6	6.2	100.7	47.1803	47.1501	53.1	38.2	20.4019	45.741	58.3137	42.9434	45.9571	51.1778
1943	November	15.3523	10.8	25.5387	18.787	28.9	23.7332	26.1274	17.4643	5.60126	15.672	18	12.2655	18.5534	30	6.4	14.6	16.1	2.5	19.669	18.8148	8.1	4.1	28.8159	22.3178	22.2494	17.9609	18.9857	15.5
1943	December	30.0314	21.5	32.3617	29.9394	28.9	27.7087	28.3234	25.797	31.8333	34.392	17	31.2511	29.5832	29	37.9	23	20.5	29.4	30.8067	33.664	16.2	18.6	29.2795	35.9967	45.2099	28.4985	27.7143	26.8889
1944	January	7.17213	8	10.3031	7.02972	5.3	6.75172	6.10038	8.17772	4.7	7.95392	4	6.39013	10.6184	7	6.5	0	21.2	4	11.362	13.2573	21.7	19.3	7.03339	15.3688	15.9753	9.2248	9.8	10.17
1944	February	0	0	0	0	0	0	0	0	0	0	0	0	0	0	0	0	0	0	0	0	0	0	0	0	0	0	0	0
1944	March	9.35003	5.9	21.2531	13.4011	28.4	21.5085	24.5819	11.3192	0.6	10.1559	0	7.96029	15.7709	7	5.4	8.5	25.1	8.5	16.0735	14.7982	13.6	6.7	7.11237	20.0847	19.2107	13.644	11.8125	10.97
1944	April	0	0	0	0	0	0	0	0	0	0	0	0	0	0	0	0	0	0	0	0	0	0	0	0	0	0	0	0
1944	May	22.1195	15	35.0538	27.7139	35	30.2578	32.4773	23.2739	30.1	29.5106	8	22.7586	30.5153	5	3.6	29.5	46.4	19.4829	33.4053	31.9088	34.4	15.8	5.77418	43.4193	46.2117	30.1742	25.875	24.7556
1944	June	112.442	128.2	96.9119	101.201	51.2	79.3723	66.8899	131.986	110	105.224	258.5	105.457	106.798	106	71.4	56.7	55.4	103.5	116.315	109.936	92.3	59.6	105.471	118.661	122.836	108.441	116.212	109.28
1944	July	157.382	111.6	132.621	139.68	89.5	106.001	99.2602	155.281	128.5	150.294	261.5	153.812	135.684	155.5	153.9	139.5	88.6	174.5	157.744	168.311	151.5	91.1	155.758	177.763	187.375	153.855	160.013	154.57
1944	August	186.428	179	184.862	175.945	154.6	167.7	162.079	208.032	141.6	170.211	339.5	171.733	183.275	229	157.6	148.9	86.2	160.4	199.111	197.693	170.8	133.6	224.781	209.669	205.014	191.221	200.9	190.12
1944	September	228.933	160.3	229.438	218.625	215	207.014	211.198	213.539	185.4	222.206	230.5	224.608	217.933	323	179.1	207.8	137.7	249.6	236.165	254.58	170.2	165.8	315.652	267.532	274.605	227.055	226.125	222.44
1944	October	65.6932	106	50.1821	57.3794	10.5	39.8263	26.3689	67.5975	80.1	69.2629	58.5	69.9133	73.0056	65.4135	46.8	42.9	26.5	82.5	67.3241	61.9558	18.6	6.9	65.5449	67.6867	77.6895	61.6265	55.7	53.2556
1944	November	9.99347	5	13.7307	10.3422	12.7	11.1163	11.8684	10.9397	6.2	10.2369	10	8.92506	12.2979	12	10.2	24.7	17.6	6	15.1027	15.162	9.62224	5.2	11.8482	19.6326	17.1278	15.3892	14.0571	12.1778
1944	December	0	0	0	0	0	0	0	0	0	0	0	0	0	0	0	0	0	0	0	0	0	0	0	0	0	0	0	0
1945	January	8.45485	3	12.3872	10.8453	19	14.1055	16.3211	6.91928	5.6	9.49064	1	9.45599	8.8642	0	0.6	0.4	7.8	20	8.3759	7.43767	0.4	2.5	0.604985	9.22007	11.3417	6.80683	4.725	6.03
1945	February	5.99827	0	12.2386	9.26811	20.9	14.2625	17.2571	5.29785	6.4	7.28296	0	6.00249	6.66931	2	4.8	0.3	2.5	5	6.20851	5.74051	0	13	2.25878	6.38731	7.43955	5.27934	4.6125	5.49
1945	March	4.19617	2.8	7.66571	5.22825	8.3	6.7954	7.47401	4.40387	1.6	5.03011	0	3.96084	6.14745	0	8.2	3.2	9.8	3	6.38959	6.41607	5.5	3.8	0.384298	8.20225	9.06211	5.44367	4.925	4.62
1945	April	3.77668	6.9	6.76294	5.10361	8.3	7.49083	7.81518	4.97028	2.9	4.33573	0	3.6715	6.39743	0	5.5	6.4	2	3	5.59936	3.93553	0.1	1.8	0.294837	5.45392	5.09645	5.33789	4.0125	3.69
1945	May	19.0457	62.1	40.5078	27.5264	43.9	45.6767	44.4442	33.95	19.1	20.5235	0	15.5627	43.9424	12.6663	10.3	22.6	8.7	0	34.588	23.5153	32.9	17.3	13.5098	30.3651	22.0759	31.152	28.5143	24.1
1945	June	111.141	154.2	100.047	104.356	81.4	102.356	92.6356	128.609	79.6	98.3767	193.5	105.953	114.002	103.372	90.5	37	103.933	132	108.111	97.7613	98.7	59.3	103.554	96.1156	100.059	99.465	104.986	102.911
1945	July	198.339	142.8	200.218	189.007	171.8	173.185	173.198	206.616	154.1	191.052	297	189.752	194.634	186.172	143.9	238.5	157.5	221	225.327	231.041	181.8	163	188.756	262.526	252.694	221.345	212.486	207.933
1945	August	117.852	87.4	64.3243	91.2364	19.7	48.2412	35.9686	128.12	98.2	98.3713	313	111.358	81.355	107.714	88	151.1	99.051	138.5	108.762	110.332	101.7	127.2	108.314	112.922	100.356	118.799	122.729	124.978
1945	September	102.244	74.4	78.7135	94.0265	75.3	77.4211	76.7224	82.2655	93.9	101.532	82	110.817	82.0533	109.211	86.4	68.8	95.6752	164	83.2913	90.2178	46.3	60.5	108.335	85.2044	101.773	81.3531	75.3	83.5111
1945	October	42.7491	41.2	54.0921	47.6898	75.1	64.9994	69.7026	69.9222	1.2	21.3791	185	24.1188	39.7793	12.3179	1.5	13.3	31.8998	3.46514	46.3404	24.7803	12.1	3.5	14.4278	34.9847	18.9423	43.0845	47.0571	41.6125
1945	November	4.27206	10.4	8.0734	5.98362	9.4	9.05992	9.14896	6.21938	6	4.96234	0	3.88637	7.90886	3.29429	3.5	3.6	5.19127	0	6.2068	4.3203	0.2	8.4	3.39276	5.23626	4.48954	5.62875	4.72857	4.61111
1945	December	0.212259	1	0.50953	0.265484	0.718022	0.777552	0.736785	0.579618	0.2	0.182283	0	0.149446	0.776779	0.108527	0	1.7	0.298809	0	0.697189	0.428908	1.3	0	0.128474	0.671723	0.166476	0.814111	0.7	0.525
1946	January	18.9103	11.5	17.1572	17.9547	16.8	16.0103	16.4573	20.229	18.2	17.4372	43	17.4899	14.501	17.2836	18.8	17.5	17.3811	14	17.5039	17.321	17	11.5	17.3148	17.4832	17.4569	17.943	20.4	18.7
1946	February	5.87413	1.3	15.5653	9.30919	21	15.1291	17.77	7.50551	3.4	7.28579	0	4.6524	10.4579	2.3	3.8	4.5	18.7	0	11.301	11.1457	2.5	38.8	2.49954	14.8725	13.6332	9.74562	7.1875	9.63
1946	March	2.22215	1	5.67242	3.46471	8.4	6.0448	7.09589	2.60486	0.9	2.36855	0	1.70538	3.57429	4.8	0.5	0	4.9	0	3.41135	3.22725	2.2	0	4.55758	4.01518	3.96317	2.67336	2.8375	2.27
1946	April	20.7425	16.6	38.9638	26.2609	44.9	36.556	40.2857	25.9723	19.1	22.6518	15.5	17.1608	31.0464	30	10.7	33.7	38.4	0	33.3983	31.5137	28.7	30.3	28.997	40.3973	35.2497	31.3901	29.7	26.79
1946	May	38.1112	30.3	44.2584	42.3384	58.6	49.6935	53.7039	37.0267	20.2	37.9119	31	40.0283	39.3768	9.5	29.5	31.6	11.3	72.5	38.6803	33.7622	10.8	18	11.7221	39.1244	41.8721	36.6017	29.1	32.33
1946	June	169.014	106.3	169.634	158.615	153.9	148.387	151.533	174.895	132.6	154.204	301.5	154.835	151.57	256.3	109.2	122.8	111.2	141.5	175.629	189.501	183.6	126.1	248.443	197.318	194.702	167.467	184.675	174.5
1946	July	133.384	108.6	72.947	107.679	10.4	48.5453	31.9364	106.319	149.6	137.473	118	148.61	105.288	103.8	93.5	120	38.7	233.5	115.696	134.263	155	99.3	106.79	131.434	149.751	116.06	112.2	123.04
1946	August	179.749	114.5	122.313	147.927	62.5	91.8347	79.5777	162.821	121.4	169.264	214.5	185.534	140.973	189	170.5	108	101.7	281.7	187.869	189.694	118.8	162	189.352	188.404	215.617	217.251	240.5	226.116
1946	September	132.243	122.543	103.996	124.994	96.4	103.436	100.28	165.847	134.29	116.903	328.5	126.067	94.9288	56	74.8	68.8	112.889	159.8	136.376	99.8664	50.4	146.7	59.2055	107.127	109.502	149.525	158.5	152.865
1946	October	82.2067	123.965	120.434	103.887	143	135.55	138.931	93.4237	82.8509	89.3765	58.5	82.4932	102.685	51.1	61.6	70.4	86.9268	90.5	99.7299	74.2198	74.2	68.7	52.5316	81.4989	81.3521	108.027	114.5	108.641
1946	November	13.9657	1.5	17.6866	14.2453	16.7	13.7448	15.1869	16.8587	11.4	14.1001	27.5	12.2259	13.2278	13.8	8.6	18.5	24.5	8	21.9354	18.024	1	21.6	13.6603	23.1661	22.6038	26.5697	30	27.2212
1946	December	9.92984	0	16.2425	12.5882	22.8	16.2454	19.2294	11.3771	11.1	11.4533	3	9.42114	10.6732	8.1	7.8	16.6	10.3	5	17.3852	12.175	3.5	20.3	8.16241	15.0499	14.4642	23.441	27.5	24.3504
1947	January	23.6425	9.6	43.8066	30.1894	53	40.8369	46.3366	28.7124	15.4	26.4291	18	20.8128	31.8422	15.9	15.7	19.9	52.1	14	37.8729	33.5589	19.2	31.6	16.2745	44.1628	44.1954	40.0565	43.5	40.2729
1947	February	0.108744	0.3	0.0846701	0.0717372	0	0.0884024	0.047086	0.300052	0	0.0482694	0	0.0587156	0.216934	0.1	0	0	0	0	0.483798	0.336053	0	4.8	0.0981144	0.275258	0.0651166	0.799361	1	0.909201
1947	March	0	0	0	0	0	0	0	0	0	0	0	0	0	0	0	0	0	0	0	0	0	0	0	0	0	0	0	0
1947	April	4.0011	7.2	2.64177	3.09942	0	2.16138	1.17171	3.49901	0.5	3.66522	0	4.31521	5.08956	2.9	7.3	6.4	1.7	8	3.32636	4.86151	3.8	4	3.08946	5.21177	5.10043	1.6412	0.5	1.19612
1947	May	63.6523	33.5	58.3712	62.1961	83.9	39.2481	33.6	56.3254	60.4	65.7581	43.5	63.6504	63.4002	81.5	55.6	142	61	60.2659	64.3786	81.6096	49.2	43.7	80.5839	94.239	89.8004	51.7456	40.5	45.8514
1947	June	150.252	150.9	118.306	130.979	83.9	117.07	118.4	156.273	89.9	135.27	192.5	150.973	141.073	135.4	131.7	212.7	40.2	236	170.636	161.234	213.6	146	137.027	166.51	155.479	196.559	212	201.217
1947	July	85.8501	91	77.7016	78.9668	57	71.9686	72.2	99.6387	66.8863	79.6365	194.5	77.2849	83.1629	75.8	78.2	100.8	38.7	59	94.0314	88.1511	49.1	81.1	75.8805	99.3978	96.9688	94.5104	94.5	93.5996
1947	August	206.915	166.3	210.421	201.682	203.9	199.295	201.835	215.131	130.3	191.89	351	197.171	196.8	177.1	187.2	125.9	104.2	244	203.193	216.305	220.6	167.5	178.971	228.556	234.691	186.827	181.5	186.475
1947	September	162.442	113	153.491	159.943	182.9	133.407	127.4	159.152	142.5	159.14	227.5	160.289	151.15	151.2	119.9	140.3	85.8	190	159.74	172.404	187.4	131.2	151.647	180.981	184.935	151.499	147.5	150.779
1947	October	57.3112	36.4	50.4956	49.0468	17.8	58.3461	63.7	58.9577	43	49.298	157	52.4072	46.3486	79.1	38.3	62.3	21.7	54.5	48.9987	57.9785	42.2	26	76.9213	60.9067	56.9579	38.3319	30	35.7923
1947	November	21.6184	22.1	31.6211	25.5056	42	26.3012	24.6	27.4365	13.8	21.6288	25.5	17.4191	29.5842	32.5	16.3	17.5	33.7	0.5	30.7097	30.0879	21.4	43	31.3591	35.2294	32.4156	28.1374	27.7111	26.6273
1947	December	88.7695	89.9	90.9254	88.0666	71.8	90.8946	92.9	91.2756	91.2	91.9459	104.5	88.8802	91.7057	70.8	81.8	81.6	45.6	91	94.2909	91.3299	63.9	42.6	72.1478	100.139	105.965	90.7956	88.2222	84.3273
1948	January	54.7348	47.3	56.4881	55.5519	65.2	45.3116	42.5	53.3411	56.4	58.0675	35.5	54.1064	59.088	62.5	50.9	60.7	51.9	45	62.348	66.9195	54.7916	48.5	61.9351	73.0012	74.8976	60.1517	59.1125	56.64
1948	February	5.537	0	2.58937	5.26319	0	0.133748	0	1.9615	27.5	9.99366	0	7.75259	2.49247	0	0	0	5.3	0	3.15514	4.92832	1.94682	0	0.396632	4.76125	9.35457	2.67983	4.1	3.28
1948	March	0.0941822	0	0.146153	0.0788685	0	0.00727086	0	0.109539	0	0.147759	0	0.0678186	0.201185	0.0931867	0	0	1.3	0	0.287838	0.421564	0.103426	0	0.105976	0.551039	0.611218	0.20753	0.185714	0.144444
1948	April	12.2619	30.9	23.7928	17.1075	27	24.0396	23.6	19.6746	1.6	12.4438	2.5	10.0777	24.4915	7.9	1.1	1.4	19.1	11	21.0152	15.8773	16.843	20.5	7.98069	20.928	17.9469	17.6063	14.3875	14.66
1948	May	42.7965	36.4	29.5522	37.1576	25.9	18.4944	16.2	31.8236	45.9	46.3974	8.5	47.8441	38.2127	39.4	38.1	5.4	47.5	71	39.189	50.3415	40.4688	40.7	40.1526	49.135	62.5713	34.126	32.9125	37.5
1948	June	137.631	101.2	110.112	119.916	93.5	97.4686	96.5	122.919	105.9	127.814	169	137.007	117.35	204.3	94.4	16	90	179.5	126.045	157.243	190.77	250.7	199.186	144.443	160.08	114.739	121.35	140.1
1948	July	305.46	216.1	264.641	284.005	274.1	236.007	230.2	268.745	218.9	296.836	343.5	310.838	243.444	295.8	350.2	221.5	155.3	410	219.5	319.042	239.857	176.4	298.558	289.165	360.114	241.496	280.567	282.864
1948	August	144.925	135.6	111.728	121.416	27.8	113.045	120.3	152.999	112.6	136	267.5	145.026	157.087	99.1	131	177	88.3	204.6	180.5	155.752	121.241	85.8	103.049	172.076	169.506	169.895	148.856	148.191
1948	September	78.3352	41	77.6506	75.5799	80.5	70.5037	69.9	86.2642	61.8	70.7451	209.5	68.8311	68.2818	90.9	48.5	88.5	58.8	52.8	67	84.4714	68.9565	53.4	88.9368	85.9242	88.3751	73.7481	90.7111	83.8727
1948	October	37.466	76.9	34.4594	35.4792	35.1	27.4167	24.2	44.9158	20.9	32.1492	44.5	34.2027	35.1003	55.9	26.5	95	9.7	37	22.5	42.1848	36.7379	25.7	54.2114	41.3954	36.5045	33.7848	45.6889	43.0818
1948	November	35.2098	50.7	31.3909	37.5409	31.2	18.8527	15.5	36.3624	89.7	46.102	38.5	38.7811	36.3312	5.8	4.7	6	26.8	19	35.5	32.8514	22.3513	14.1	7.62664	36.7927	46.7797	34.1407	33.8222	30.6818
1948	December	8.14988	0.5	4.57172	7.50823	10.4	1.72202	0.6	6.47128	8.8	7.63212	27	8.3772	1.77112	0.7	5	0	1.4	13	0	5.69001	4.7854	4.1	1.23551	3.80052	7.58773	1.92994	6.04444	6.5
1949	January	0.0505541	0	0.0159655	0.0284501	0	0.000923112	0	0.0146168	0	0.0471274	0	0.0523441	0.00892745	0.1	0.3	0	0	0	0	0.0636064	0.0263219	0	0.100185	0.0246902	0.076452	0.00844428	0.0444444	0.0363636
1949	February	3.12723	8.05203	8.20237	5.66431	10.3	9.44924	9.84125	4.30406	1.53824	3.74917	0	2.60196	4.98091	2.15938	2.2	4.23833	4.06787	1	4.5	3.37012	3.55178	3.7552	2.24343	4.40932	3.1339	4.52304	4.25	3.6
1949	March	1.57713	0	1.86623	1.73668	5.1	0.540494	0	1.89872	0	1.19186	0	0.971985	1.13407	0	0.5	0	2.9	0	0	5.67829	38.9607	80	0.114686	3.29974	2.18814	1.31609	0.944444	8.04545
1949	April	0	0	0	0	0	0	0	0	0	0	0	0	0	0	0	0	0	0	0	0	0	0	0	0	0	0	0	0
1949	May	31.1215	33.1	48.0516	36.4533	28.8	60.4021	65.9	31.4533	40.3	36.4521	12	30.9697	36.678	23.3	28.4	53	13.6	18	33	34.1777	18.1382	0	23.8092	38.5349	38.6886	21.148	4.5	10.0677
1949	June	159.469	142.2	127.284	136.667	77.2	110.193	110.8	152.06	146.4	153.921	193.5	156.415	142.831	230	189.1	185	99.4	136.5	139.5	187.082	177.893	182	225.225	172.838	193.732	160.732	175	173.266
1949	July	152.586	177.6	152.889	148.925	150.2	135.244	130.4	184.648	86.6	140.22	253.5	140.138	181.084	126.4	131.7	153	108	155.5	193.5	170.725	161.9	153	127.754	190.958	179.279	209.168	237	222.378
1949	August	114.168	108.1	110.04	107.366	68.9	107.122	110.6	119.706	101.7	114.924	147	113.596	129.655	90.8	75.8	108	107.9	142.2	140.1	131.724	116.274	111.3	92.4556	143.921	148.08	122.603	109.7	111.662
1949	September	120.994	232.3	127.137	122.958	144.4	99.6968	87.8	156.046	29.2	103.621	239.5	105.94	133.165	82.2	80.1	130	105.7	143	109.2	132.939	106.867	79.8	84.1382	145.662	140.949	123.335	121.2	123.613
1949	October	19.3612	22.7	29.0781	19.4433	11.4	35.1952	38.6	32.2356	2.3	15.8804	35.5	13.4971	32.3671	36.5	9.9	16	29.7	0	37.5	28.7051	41.818	58	34.7328	33.9447	26.4448	50.7108	71	62.0349
1949	November	0	0	0	0	0	0	0	0	0	0	0	0	0	0	0	0	0	0	0	0	0	0	0	0	0	0	0	0
1949	December	0.966676	0	1.2688	0.764254	0	0.0727217	0	1.41026	0	1.31732	0	0.690943	0.876331	0.8	0	3	11.4	0	0	3.35299	3.19819	4.2	0.814212	3.34119	4.99169	2.91756	5.3	4.57781
1950	January	1.72202	0.5	4.2846	3.87775	15.5	1.55836	0	2.09485	0	1.9119	0	1.19496	1.49112	0	0	1.0827	1.9	0	0	1.7772	1.56481	1.86196	0.060553	1.93714	2.11588	0.463019	0	0.345132
1950	February	0.515605	0.3	1.75062	1.14379	3.1	2.01192	2	0.683606	0	0.595276	0	0.357036	0.50535	0	0	0.319274	0	0	0	0.43897	0.44696	0.537202	0.0169203	0.503169	0.470873	0.145318	0	0.104118
1950	March	10.2515	26.4	18.4065	15.1354	30.5	14.7061	12.5	14.2221	9	11.6642	0	8.82112	11.5878	4.4	5.8	11.5208	9.4	2	4.5	11.6888	11.0998	11.5883	4.6535	12.4601	13.5808	9.69822	11.3	11.354
1950	April	3.00154	10.4	7.62911	4.91245	7.3	9.27057	9.6	6.17626	1.1	3.11984	0	2.16088	7.49391	0.8	0.4	5.42911	0	0	7.5	3.24864	3.82935	4.14422	0.859917	5.86335	2.79044	6.21119	5.4	5.17827
1950	May	54.297	78.8	62.8293	56.271	29.7	61.774	64.5	66.7536	89.5	62.5207	76	52.1404	81.7882	29.5	44	58.1757	44.2	11.5	93.6	64.5417	58.759	64.4931	30.9565	83.0862	72.624	61.6598	35.9	40.4928
1950	June	167.208	149.2	139.935	156.024	126.7	120.518	116.8	168.142	186.2	168.454	205.5	172.215	184.379	146.6	74.6	174.689	89.7	227	207.5	178.947	170.696	174.006	147.523	197.91	189.89	180.167	163.9	164.955
1950	July	224.2	234.2	234.832	248.879	170.9	225.035	228.9	242.553	217.5	272.996	276.5	273.286	224.849	218.7	235.5	244.824	195.6	441	196.5	301.188	269.915	272.771	224.608	280.906	338.975	221.42	222.1	230.017
1950	August	120.2	106.7	75.9867	93.0159	41.2	74.2211	75.5	109.106	74.9	101.491	131	115.502	102.828	46.9	94.7	134.537	30.3	205	110.5	105.595	109.606	103.495	52.5093	109.357	114.97	141.682	179.2	164.916
1950	September	400.4	199.9	184.249	186.156	125.6	187.728	193.7	196.697	159.1	184.067	207	229.052	187.278	115.8	158.1	207.073	93.5	203.5	179.4	199.33	198.015	197.54	121.612	206.543	213.225	203.688	222.5	218.925
1950	October	82.6	59.1	37.812	36.402	38.5	34.0679	32.2	53.4593	6.3	24.3141	146	36.7408	41.6139	8.1	9.4	38.6753	13.9	18.3	41.5	31.8603	35.7318	38.7048	9.25949	42.4023	28.1021	38.2257	32.6	35.0572
1950	November	5	0	1.94609	2.37342	7.3	0.736972	0	1.14611	0	1.51381	0	2.39688	0.758779	0.2	0	0.706399	0	4	0	1.31763	1.31491	1.42784	0.308834	1.00568	1.35746	0.264878	0	0.31212
1950	December	0	3.5	5.79414	2.71292	0	8.80529	10.2	2.47452	1.2	2.6143	0	1.19878	2.18492	0.1	0.8	1.56287	6.9	0	0.2	3.08805	1	1.74974	0.20958	3.46821	4.53944	0.720465	0	0.443708
1951	January	0	0	0.0268381	0.0365141	0	0.00243003	0	0.125106	0	0.0309195	0.0826904	0.0388724	0.0628977	0	0	0	0	0	0	0.517749	0	9.9	0.00863365	0.262058	0.0491892	0.0618467	0	0.180446
1951	February	0	0	0	0	0	0	0	0	0	0	0	0	0	0	0	0	0	0	0	0	0	0	0	0	0	0	0	0
1951	March	40.1	2.3	5.31723	6.47207	8.3	1.50643	0.5	4.87262	2.5	5.38087	4	12.1861	3.62241	8.5	5	12.6	13.7	0	1	8.51532	3.5	1.8	8.31011	7.68906	9.76066	2.01513	0	1.85808
1951	April	10.4	1.2	9.78804	6.49676	10.5	11.773	12.5	6.50636	1	4.64093	6.67107	4.68721	3.15592	0.5	2.1	7.6	8.3	0	0	4.91101	1.3	0	0.702871	5.31124	6.89129	9.58785	18	15.0728
1951	May	181.5	73.6	76.4681	74.5711	85.3	68.1282	65.7	67.49	54.5	67.7531	62	88.5378	64.1103	67.6	53.1	32.1	51.4	51	52.5	72.4686	37.2	48.6	67.4574	71.3096	82.2706	50.0542	39.4	46.63
1951	June	184.5	120.2	136.889	133.274	73.3	136.336	142.8	168.601	83	128.562	394	142.638	149.28	158	115.8	137.2	124.4	129.8	159.5	165.44	176.4	113.2	156.157	174.058	171.8	157.616	155.1	156.815
1951	July	271.4	127.8	172.509	186.18	141.8	160.293	161.5	206.989	107.7	179.523	531	208.906	154.149	178	188.7	153.3	126.2	246.4	140	206.622	146.5	158.3	179.888	196.124	226.332	172.486	184.5	189.514
1951	August	311	0	101.432	112.553	119.3	89.7792	88.6	117.854	44.7	98.7081	252	149.912	111.035	135.7	86.4	128.7	76.6	130.3	132	130.872	131.1	111.5	133.988	134.007	126.812	130.334	134.6	134.566
1951	September	208.9	211.4	162.57	159.243	150.7	151.256	148.1	173.494	101.9	147.391	286	161.55	122.994	174.9	133.5	167.8	85.9	149.5	72.5	174.308	187.1	206.3	172.999	155.178	176.458	134.3	158.6	162.586
1951	October	45.965	38.2	54.9124	47.6061	38.1	62.3043	66.3	52.5619	46.8	45.0769	111	41.5846	46.0252	42.1	28.7	47.9	21.3	27	45.5	43.5139	8	9.5	41.7547	49.6121	49.5431	45.4686	43.5	43.6531
1951	November	30.8	0.4	16.5887	11.6429	16.7	22.3171	24.2	12.9924	0	6.33222	34	10.4321	13.285	0	0	0	0	0	17	6.09106	0	0	0.341846	10.7991	5.53518	12.2497	10.2	10.0299
1951	December	0	3.1	0.306033	0.255953	0	0.113518	0	0.635583	0	0.153707	0	0.104552	0.468794	0	0	0	0	0	0	0.280458	0	2.2	0.0089869	0.297386	0.158705	0.117037	0	0.0948729
1952	January	18.4	4.2	3.59689	3.88721	3.1	3.51505	3.5	5.2302	0.5	2.27288	18	5.78885	2.66576	3.5	1.5	2.4	3.02962	0	2	2.86102	0	0	3.41626	2.97855	2.28588	3.96429	5.4	5.1655
1952	February	0	0.6	9.30185	10.5365	28.6	3.00527	0	7.33612	9.6	9.87527	0	7.19928	7.86474	3.8	5.4	10.4	7.1	12	7.5	8.45383	2	3.2	4.16397	9.28414	11.2912	9.06285	10.5	9.6712
1952	March	0	0	0	0	0	0	0	0	0	0	0	0	0	0	0	0	0	0	0	0	0	0	0	0	0	0	0	0
1952	April	41.3	42.3	37.6514	31.1673	46.1	31.1732	28.9	34.196	16	27.2432	17	26.2019	43.4011	16.8	30.6	25.5	35.3	4.5	47	34.8671	38.1	26.4	17.4698	43.1235	38.6604	30.3297	15.7	19.4895
1952	May	121.6	66.5	86.5898	77.3222	113.2	72.5373	67.7	84.0384	52.5	66.3257	114	70.6175	86.449	63.6	44.8	37.7	72	17	91.5	77.6753	42.3	82.6	62.9879	90.3779	86.3033	83.8739	81.2	79.972
1952	June	238.1	159.3	211.124	196.329	175.4	219.827	227.2	209.817	121	189.872	219.5	204.038	236.544	282.9	156.9	171.3	122.5	233.5	265.5	227.945	149	203.8	275.951	244.775	233.146	225.172	203.2	204.709
1952	July	324.1	147.8	173.288	184.34	163	165.87	165.8	177.713	119	175.71	333	216.577	135.793	206.2	138.5	107.5	95.2	256.5	101	196.866	203.4	175.4	204.917	170.482	207.022	130.272	128.9	144.307
1952	August	307.8	124	197.593	216.051	159	185.944	189.5	207.747	210.8	230.632	351.5	252.625	181.194	206	196.9	185.6	150	309.2	169.1	239.593	169.6	163.6	208.827	225.986	277.145	195.936	206.6	210.302
1952	September	249.9	144	153.481	131.723	48.4	175.265	191.1	160.958	94.8	129.462	218	148.557	189.422	80.2	87.6	81.7	144.3	119	224	157.084	164.3	124.5	83.8847	190.902	173.752	166.563	132.1	136.656
1952	October	1.5	4.3	3.29087	6.81079	0	0.378579	0	4.10085	10.1	11.1971	0	9.8973	4.73379	0.6	27	0	7.2	20	4	9.87187	6.8	1.2	1.81309	7.09524	15.0985	2.83958	0.8	2.09421
1952	November	68.6	82.7	58.1071	51.1789	40.2	61.6083	63.3	60.5235	42.9	48.2158	58.116	50.0356	76.5402	12.6	17.9	10.7	28.5	54	90	47.7506	21.2	51.1	14.9391	65.9532	54.3337	54.8543	30.6	34.5461
1952	December	12	0.5	3.16776	2.79395	0	2.08906	2.3	2.42435	3.1	3.56787	2.5	4.56269	1.57309	1.4	2.8	0	14.1	0	0	4.95725	2.5	1.8	1.54946	4.49509	7.87221	2.2467	3.4	3.37852
1953	January	0	0	1.72139	1.05705	3.1	2.08085	2.1	0.579078	0	0.571585	0	0.263979	0.446765	0	0	0	0	0	0	0.336077	0	0	0.0164344	0.402065	0.446778	0.129829	0	0.0930829
1953	February	0	2	6.73492	5.15078	7.1	7.94955	8.4	4.69747	9	5.39275	0	3.10109	2.16389	0.7	1.2	0	2.7	0	0	3.26029	1.3	4.8	0.86953	2.83093	5.29625	9.62597	19.6	15.7048
1953	March	1.5	4.3	15.667	13.0834	30.7	13.2265	11.7	8.22319	9.5	11.2734	0	7.80748	5.68717	13.4	4.8	0	10.2	7	0	10.2848	3.8	9.7	12.9757	8.19206	13.3462	5.57464	8	8.04654
1953	April	5.2	4	4.15903	4.30552	8.2	1.05554	0	3.528	6	4.57481	0	3.84594	4.63155	2	2.8	0	8.3	0	4.5	5.47039	15.8	0	2.12604	5.54284	6.75917	2.3644	0	1.01675
1953	May	6.01136	4.4	4.40899	4.73021	0	4.21887	4.6	7.32342	7.5	5.93746	4	5.84601	5.47586	7.5	2.8	35.9	5.8	5	4.5	9.12208	13.6	13.7	7.35912	9.51726	7.73977	13.0205	20	17.6178
1953	June	129.292	101.8	111.173	109.567	28.9	128.007	139.9	133.004	67.9	117.647	205.5	127.44	126.956	124.4	142.1	140	73.4	183	137	137.79	69.7	113.6	125.441	142.859	150.244	156.271	182.2	170.185
1953	July	101	156.8	175.276	158.651	61.2	190.688	206.2	194.75	159.3	170.638	384	149.629	168.212	141.8	151.6	122.2	165.7	144.1	167.5	185.763	137	101.6	143.412	196.237	222.352	208.297	252.2	232.892
1953	August	177.9	102.4	149.5	152.278	134.6	151.676	155.1	155.189	105.7	154.177	155	166.881	176.624	190.8	179.4	165.1	43.2	213.7	203	180.587	221.6	170.1	189.513	183.144	176.184	170.334	150.8	155.404
1953	September	89.9	63.6	82.6971	76.0567	65.3	87.233	90.6	87.5089	37.7	71.4326	137.5	75.9392	90.699	63.8	82.8	91.2	43.2	81.5	101	86.071	79	71.4	64.939	96.0063	88.6992	89.1221	81.4	82.1214
1953	October	184.1	87.1	90.944	89.2586	56.5	72.2319	65.6366	100.736	63.1	86.0911	205.5	105.815	79.791	54.3	79.8	23.1	91.6	81.5	72	95.2751	42.6	75.7	56.961	96.7432	118.35	86.6752	96.4	95.6727
1953	November	39.2	59.1	49.5732	50.9094	21.7	48.8141	51	56.6474	52.3	56.4758	99.5	53.5868	46.2965	46.7	42.5	43.8	49.2	75	38.5	60.3422	53	38.2	47.5048	57.8567	71.5125	51.6544	59	57.9743
1953	December	39.9	29.3	21.9378	21.9081	8.4	19.6425	20.2	28.4618	20.6	23.2904	28	26.4706	41.068	33.2	25.6	24.8	18.7	16	54.5	30.881	21.1	33.3	32.5198	38.5357	30.367	30.7792	14.7	17.9669
1954	January	1.2	3.5	4.60809	2.68136	5.1	5.72052	6	2.2174	0	1.72161	0	1.04884	1.68695	0	0	0	2.7	0	0	1.55463	0	0	0.0635867	1.82845	2.29861	0.938538	1	1.09845
1954	February	19.1	3.2	12.4944	10.935	11.3	8.77658	8.5	9.23518	10.2	12.5773	0	12.0836	9.92917	5.2	2.6	22	38	11	7	16.0993	6.3	0	5.62521	17.7187	23.516	9.13067	8.1	8.79991
1954	March	0	0	1.79218	3.84425	6.2	0.681632	0	1.86965	0.7	4.27212	0	4.76093	2.38259	0.6	2.1	0	0	20	2.5	3.23739	0.7	0	1.03506	2.59575	4.41852	1.2827	0	0.587138
1954	April	72.6	38.4	37.0077	32.7845	45.2	32.2799	30.5	31.9738	4	25.9081	42	34.6751	27.8729	49.4	42.3	16.6	24.3	8	19.5	35.3735	26.6	14.8	47.7889	32.3851	36.1829	17.0547	7.6	13.6038
1954	May	134.3	82.2	87.1938	76.784	83.5	80.9851	80.6	70.3658	46.1	72.9879	36.4	81.3129	62.4272	105.8	79.9	83.4	84.5	43	37.5	91.3634	89.2	44.1	103.212	82.8933	101.444	52.0524	47.3	54.7395
1954	June	223	136.6	120.011	117.366	114.6	111.638	109.2	152.763	27.5	93.0282	362	123.807	130.345	90	69	103.4	70.7	106.5	135.5	123.15	129.2	104.4	90.7569	138.899	117.947	133.256	130.4	131.947
1954	July	221	174.4	194.651	193.169	123.3	202.917	212.5	198.753	176.9	201.468	319.4	207.671	166.45	171.2	156.5	155.8	133.4	256.5	140	218.522	296.9	155.7	173.863	203.276	241.655	178.87	196.5	198.988
1954	August	283.4	120.6	153.683	171.946	108.5	139.322	141.5	171.57	191.5	188.971	217.2	211.894	177.057	155	123.6	181.4	139.9	255.5	189	198.32	155.9	108	157.917	204.856	228.655	180.19	173.5	175.568
1954	September	279.7	112.5	150.477	145.142	128.5	146.684	149.4	152.04	94.6	131.593	372.9	159.472	108.76	92.3	95.9	105.4	126.3	120.5	80	145.222	79	109.7	95.2333	143.104	168.189	101.545	94.4	107.279
1954	October	159.6	101.7	95.9206	84.6857	97.8	84.4636	81.8	99.1407	49.7	73.7666	124	84.3401	99.858	87.3	95.7	121.6	67.4	0	100.5	94.3535	48.5	74.3	86.0619	107.948	97.7494	94.5653	86.3	87.8752
1954	November	38.6	7.2	9.28904	8.99025	11.4	8.63228	8.4	6.67249	5.8	7.12473	0	13.3428	6.76517	15.3	2.9	0	4.3	2	5	8.07968	3.1	2.4	14.5976	7.12999	8.05526	4.13473	2.2	3.59266
1954	December	0	3	0.451468	0.437879	0	0.127869	0	1.54873	0	0.329169	0	0.272608	3.2949	0	0	0.2	0	0.0586632	5	1.51537	10.1	1.8	0.0309269	2.37776	0.427179	2.06358	0.3	0.600743
1955	January	0	30.7	4.96594	3.72386	0	4.27212	3.7	7.23504	2.2	2.90125	0	1.96216	6.033	4.2	0.5	9.7	0	0	1.5	3.50202	0	0	4.01378	4.54392	2.81694	2.08859	0	0.939779
1955	February	0	0	0	0	0	0	0	0	0	0	0	0	0	0	0	0	0	0	0	0	0	0	0	0	0	0	0	0
1955	March	0	0	0.0284424	0.0591126	0	0.0049291	0	0.336234	0	0.0507242	0	0.0576006	0.0679803	0	0	0	0	0	0	0.544123	0	10.7	0.0093175	0.275052	0.0793208	1.06686	2.2	1.87958
1955	April	0	14.3	3.93471	3.59513	8.3	1.37804	0	4.99184	0.5	2.15051	7.5	1.32856	3.71779	0	0.6	0	1.9	0	1.5	2.18383	0.2	0	0.104344	2.96658	2.54687	1.36254	0	0.622939
1955	May	33	18.1	15.0532	14.5851	12.4	13.8276	13.7	18.4406	11.5	12.8444	30.5	16.4555	16.405	15.8	9.8	23.8	7.8	4	16.5	15.8531	5.8	21.6	15.4916	17.9267	15.1619	19.3203	21.9	20.8188
1955	June	270.1	100.4	103.412	112.087	82.3	88.4256	87.3	113.771	101	111.978	188.8	143.585	102.892	96.9	131.3	93.7	72.8	84	95.5	131.285	150.8	171.3	98.8765	123.383	137.314	88.8558	69.6	84.3035
1955	July	361.3	181.1	199.039	210.934	194.4	174.122	169.4	226.272	177.2	203.586	453.5	234.964	169.584	170.9	225.7	216.1	106.1	167.5	141	218.305	205.6	109.8	174.147	208.352	239.563	207.372	249.4	242.909
1955	August	328.2	196.1	219.684	197.691	159.1	220.391	227.5	236.267	106.6	182.358	385.8	206.35	242.882	157	168.1	150.3	193.2	152.3	268	220.613	169.7	90.1	159.135	256.605	246.63	238.82	226.4	222.977
1955	September	285.5	200.6	177.31	171.668	111.3	173.53	178.2	212.01	120.4	168.358	248.7	198.259	222.892	176.9	152.1	181	135.9	141.432	247	213.032	190.6	215.5	176.917	235.328	224.59	247.984	268.6	254.392
1955	October	192	102.6	113.188	98.966	127.8	107.228	105	114.484	42.5	75.2618	254	93.5197	99.7662	87.3	77.1	76.7	45.8	0	95.5	97.2014	95.7	125.2	85.9463	105.94	90.0486	78.3288	51.8	65.2934
1955	November	88.7	56.3	29.5406	26.3765	34	23.5914	20.9	33.6583	9.7	18.3301	21.5	30.9112	43.4272	19.6	0	5.6	18.8	1	50	26.0355	17.8	43.9	19.2179	36.4502	22.9326	28.8195	13.1	16.9934
1955	December	5.5	0	2.10363	2.16246	5.1	0.564742	0	2.51398	0	1.62278	0.8	2.35145	4.17567	0	0	0	5.3	0.249511	6	2.56693	0	2.4	0.0845603	4.12882	3.51183	4.28159	4	3.58261
1956	January	4	6.3	3.19003	2.91615	0	0.371248	0	3.12468	6.8	4.63786	0	3.22623	2.44759	0	0	0	19.3	0	0	5.72246	0	1.8121	0.230496	5.77736	10.0484	2.47941	3.5	3.39793
1956	February	21	1.5	2.00385	3.00489	5.2	0.626927	0	2.83893	0	1.33305	11.7	5.57621	0.901792	0.4	0	0	0	0	0	1.59972	0	1.07824	0.495891	1.33725	1.16615	0.471117	0	0.725427
1956	March	0	0	0.01248	0.0140376	0	0.00124918	0	0.0782062	0	0.0122724	0	0.012481	0.0516878	0	0	2.2	0	0	0	0.136072	0	0.273049	0.00213775	0.228182	0.0196026	0.0853976	0	0.040099
1956	April	30.2	19.2	31.599	22.1157	19.7	38.6368	42.1	19.8369	23.4	20.9849	3	19.0511	20.2952	23.7	5	12.9	24.1	0	15	24.1749	42.8	30.4938	22.9405	23.8672	26.2716	17.0201	16	17.2595
1956	May	153	136.5	114.129	95.9672	119.3	104.403	101.2	117.169	42.4	79.0555	127.8	86.9419	139.881	93.2	79.9	77.3	71.8	15	159.1	105.351	86.1	95.1798	91.6613	132.511	103.54	107.645	68.3	76.3745
1956	June	246.2	134	155.015	137.493	135.7	142.348	142.5	170.09	107.7	124.395	304	134.757	194.23	59.4	146.2	78.8	115.7	0	237.5	145.915	96.6	119.981	63.836	189.379	161.374	166.316	121.5	127.812
1956	July	477.3	208.4	231.557	230.188	181	229.082	234.3	246.98	194.3	221.527	310	273.92	233.287	235.5	115.8	226.9	159.9	233	230.5	250.087	172.7	211.602	233.704	261.719	265.254	263.414	295.4	285.098
1956	August	331.3	115.5	190.895	195.714	170.6	174.851	176.4	177.201	226.6	209.01	176.1	227.176	184.881	177	166.3	134.3	154.3	186	185.3	223.942	269.1	228.517	179.031	216.644	251.664	170.994	151.9	163.675
1956	September	175.5	92.5	108.419	115.323	162.2	89.7426	80.8	103.499	107.3	102.475	199.5	117.017	77.7636	27.7	49.9	74.6	32.6	84.1554	56.5	86.156	29.3	61.141	31.2677	88.6254	104.167	65.6383	56.8	65.4068
1956	October	81.8	8.6	29.2612	24.6388	27.5	34.0956	36.2	21.1883	1.3	19.5667	15	31.8022	18.945	10.1	30.2	17.6	15.2	17.1	15	23.0324	9.2	16.2639	11.1584	22.7257	25.8626	21.1693	25	24.723
1956	November	15.3	16.5	19.0922	15.4704	21.7	16.8556	16.2	20.7722	0.7	10.6463	67.8	10.5409	15.4643	15.1	6	5.6	20.8	0	14	15.8706	3.6	9.62189	14.5867	18.5444	17.1072	11.1944	6	8.39318
1956	December	42.5	9.1	16.8963	13.6633	26.4	16.3109	15.6	11.7756	0	8.6941	5.5	14.4735	11.8388	2.9	7.6	27.4	7.6	1.5	9	11.6296	8	11.8672	3.33258	13.9503	10.9147	7.2195	2	4.53535
1957	January	0	0	0.819823	1.27395	0	0.0542513	0	1.21137	3.7	2.26588	0	1.6023	2.57699	1.7	4.3	0	2.1	0.6	4	2.37422	2.5	2.01806	1.75871	2.60619	3.06291	2.04788	1	1.12577
1957	February	3	11.9	5.20009	4.59882	0	4.2118	4.3	6.18877	4.9	5.485	0	4.94856	9.19945	23.3	7.4	8.1	6.3	0	10.5	9.05303	0.3	4.5547	21.896	9.3275	8.1765	5.04875	0	1.45815
1957	March	0	0	2.41258	2.13125	9.5	0.935485	0	1.06098	0	0.997902	0	0.501904	0.75314	0	0	0	0	0	0	0.61607	0	0.349164	0.0295904	0.697131	0.752466	0.225859	0	0.173155
1957	April	0	7	1.05701	1.42232	0	0.27626	0	1.64992	4.7	1.95542	0	1.33782	1.20384	2.7	0	0	0	0	0	1.32906	0.2	0.6854	2.57398	0.970344	1.60688	0.319273	0	0.266112
1957	May	46.3	20.5	26.9635	21.3189	31	26.566	26.5	18.3874	9.2	17.3732	6.5	21.0212	17.3565	24.2	17.5	21.1	20	0	10.5	22.8062	24.4	22.6768	23.533	21.6825	23.6173	10.5393	5	8.60344
1957	June	215.7	157.1	129.986	115.686	90.9	127.336	130.4	108.513	96.7	114.775	94	126.907	107.267	127	172.1	52.8	81.7	31.4	82	132.168	126.9	118.278	126.406	120.535	145.469	56.4217	9.5	34.0096
1957	July	241.5	163.6	140.641	143.357	100.2	125.765	126.1	134.636	188.5	153.261	191.6	163.402	128.301	148.6	129.5	129	96.4	87.2	107.5	156.319	75.6	114.674	148.076	150.986	177.918	73.7728	14	43.4782
1957	August	212.1	179.6	137.435	124.768	60.2	142.118	149.6	142.948	102.7	124.209	210.3	137.166	155.307	101.9	128.8	133.8	100.9	87.2	160	144.861	71.9	110.594	103.768	163.956	157.893	99.1813	31.5	55.5776
1957	September	230.8	99.2	88.7882	102.129	81.8	67.3193	62.8	98.6798	96.2	104.94	164.6	130.47	96.3005	55.1	129	76.8	67	98.9	93.1	110.843	63	85.0438	59.9024	110.627	128.126	64.0221	24.5	43.1697
1957	October	109.2	64.9	55.7338	52.303	49	45.5813	44	44.979	47.2	52.9343	27.5	60.5318	37.8089	63.1	39.7	49.4	76.2	30.1	15	66.005	72.6	63.6557	62.0536	56.8521	75.5825	18.6622	3	14.8821
1957	November	22.2	0.8	8.63168	8.21197	26.7	3.45214	0.8	7.16666	0	4.51232	0	7.27011	11.2721	1.3	0	2.1	6.3	0	15	6.06962	5.3	5.6932	1.45409	9.83844	5.9488	8.88007	5.5	5.76429
1957	December	1.7	3.1	5.50632	4.59536	14.7	2.79358	1.4	3.27721	2	3.21165	0	2.01285	2.91935	0	0	5.8	5.8	0	1	3.53029	3.2	3.48294	0.135379	4.07299	4.46409	1.28453	0	0.705378
1958	January	113.958	134	128.89	111.993	63.7	128.106	134.9	114.452	128.5	123.327	119.4	109.683	124.878	123.4	109	151	140.5	64.7	114.5	146.301	114.8	126.54	122.614	151.768	166.56	75.289	18.2	40.4448
1958	February	9.5	1.2	2.8808	3.28017	7.1	1.22395	0.5	2.53856	2.8	2.41069	7.5	3.60966	1.165	1.5	0	0	2.1	0	0	2.38736	3.3	2.62593	1.51754	1.93141	2.64424	0.51055	0	0.647052
1958	March	0	0	0	0	0	0	0	0	0	0	0	0	0	0	0	0	0	0	0	0	0	0	0	0	0	0	0	0
1958	April	0	0.7	9.72842	6.8467	7.3	11.2705	12.3	3.71015	13.9	8.11522	0	4.38705	3.11208	2	0	0	12.2	0	0	6.24091	2.6	3.44852	2.169	5.69088	10.2971	1.08781	0	0.929568
1958	May	97.7	65.4	53.0961	42.432	5.2	68.3728	76.4	40.8042	32.5	43.123	7.4	52.6216	44.2908	45	41.3	50.6	32.3	36.7	34	51.5637	56.1	52.1584	44.9554	50.0271	53.9031	24.1763	5	14.4889
1958	June	333	205.3	188.727	199.799	137.9	150.727	147.2	189.929	250.7	224.002	211.6	234.847	203.606	117.7	203	212.6	220.1	184.1	193.5	240.639	195.6	209.684	125.832	246.59	288.205	132.873	47.7	84.8809
1958	July	338.9	322.2	295.301	298.075	215.8	270.855	272.9	284.61	322.9	322.748	398.9	317.469	286.881	221.5	332.5	281.6	223.2	311.6	259	340.431	272.2	295.124	229.917	335.824	392.315	168.057	31.5	93.3837
1958	August	299.3	252	196.479	185.903	125.2	185.983	189.3	186.899	172.9	193.509	158.7	207.177	213.48	137.2	167.1	174	181.5	179.7	206	218.537	162.7	184.224	141.57	234.37	249.064	123.776	24	62.5971
1958	September	354.4	239.5	251.093	263.864	206.3	216.703	214.1	254.808	257	285.524	290.5	298.492	293.776	240.3	314.8	281	206.8	311.7	311.5	319.875	247.8	274.963	245.456	329.953	356.641	192.874	62	111.79
1958	October	140.7	94.9	63.2654	73.5485	37.2	52.9335	51.8	84.1658	50.4	73.5282	157.5	94.2622	75.0954	126.9	72.4	158.5	40.5	98.6	68	100.069	103.5	105.405	123.637	94.511	90.5895	55.0243	24.5	41.0299
1958	November	83.9	64.2	52.928	56.6589	47.9	44.2579	42.5	53.4018	65.6	60.6761	59	63.6666	42.3108	42.6	60.6	73.6	36.3	53.3	26.5	60.4258	26.1	44.6896	44.0054	55.415	71.3079	42.4425	45.5	47.9807
1958	December	81.5	12.9	17.0811	24.2942	14.5	10.8001	9.7	24.1455	30.5	25.2147	60.5	37.306	11.9077	8.9	12.7	30	20.6	27.3	5	26.223	32.6	29.1019	10.2179	21.9098	30.0846	22.0863	33	32.1014
1959	January	28.5	8	10.489	12.0387	3.1	9.29764	9.8	14.6698	10.4	13.0155	24	16.9409	12.5167	18.2	3	11.7	19.4	20	13	16.6173	9	12.0998	17.8003	16.6336	18.8824	19.8492	27.5	24.7313
1959	February	14	3.2	9.80626	8.43253	8.2	8.64344	8.8	11.9862	5.4	8.60637	2.8	8.81827	19.0178	11.9	14.6	6.2	11.2	0	28	12.4904	9.3	10.1945	11.6802	17.3542	13.1467	22.9812	25.3	22.0192
1959	March	0	0.2	64.567	25.1366	0	122.135	144.4	16.5013	0	17.0427	0	6.96588	14.0473	0	0	0	0	0	0	10.5355	0	5.67821	0.467548	12.7499	13.9978	3.92152	0	2.6356
1959	April	129.1	118	121.116	99.3512	78	136.152	144.4	103.273	90.1	96.8199	63.5	95.7525	107.64	86.2	47.1	115	82.8	70.7	97.5	108.453	102.1	104.345	85.9141	118.178	117.853	97.9577	91.5	93.8057
1959	May	73	110.6	77.1377	60.2036	69.7	84.3073	85.7	66.5375	21.7	48.416	52.5	49.3253	59.489	29.2	32.1	19.8	33.1	36.8	42	52.0719	36.7	42.8631	30.2472	57.3673	57.5797	51.722	54.5	54.2977
1959	June	194.7	112.8	119.7	122.366	85.1	107.55	108.5	136.127	109.4	127.162	175.5	140.959	139.049	170	123	78.3	107	114.6	150	154.181	155.8	143.247	166.939	154.201	163.899	149.697	158.2	154.305
1959	July	298.1	248.7	212.55	189.056	92.7	219.618	232.2	225.139	147.6	191.784	275.5	204.221	250.348	158.9	186.3	97.6	206.3	146.9	274	223.821	90.5	148.837	161.398	258.287	259.954	222.444	190	193.195
1959	August	334.4	166.4	218.221	230.621	143.9	207.618	214.8	215.767	265.5	261.061	275	269.014	174.211	109.6	338.7	195.6	171.2	250.9	135	252.41	133.4	184.449	122.937	229.012	319.529	220.408	279.8	268.441
1959	September	104.4	108.7	96.9844	92.4583	92.8	85.1761	82.4	118.005	62	83.8948	214.5	86.1913	119.38	91.6	66.6	136.4	64.1	60.6	133	108.914	124.3	118.751	90.7556	126.868	104.669	111.707	93.5	97.499
1959	October	201	50.1	82.9221	89.8085	43.5	76.2774	79.8	93.9482	79.4	94.1237	194.7	118.009	84.6181	105.9	81.5	81.4	98.8	101	85	116.318	119.8	110.958	105.504	110.682	126.401	80.0269	67.5	76.8303
1959	November	13.3	12.6	4.21953	4.90327	5.1	1.25374	0.2	6.19795	3.4	4.13818	13.9	5.75123	4.43946	3.8	3.9	0	5.6	0	2.5	5.13534	2	3.28443	3.813	5.05378	5.86832	1.98969	0	1.20844
1959	December	23.5	2.4	3.73593	3.78901	4.1	3.59315	3.6	2.27519	3.2	2.94204	0	6.82259	1.58706	0	1	0	2.3	0	0	2.56985	0	1.3001	0.209412	2.16672	3.24619	0.547553	0	0.730895
1960	January	16	10.5	6.11187	5.82591	3.1	6.38861	6.6	7.01511	5.2	5.42827	1.5	7.56368	6.46025	8.7	3.5	23.3	1.3	3.2	5	7.27639	6.3	8.39594	8.43044	7.8128	5.82374	7.55909	8.5	8.35783
1960	February	0	0	0.625308	0.765895	0	0.0378696	0	0.644056	1.7	1.19212	1	0.998744	0.428467	8.2	0	2.3	3.1	0	0	2.28393	0	0.981787	7.62269	1.50419	2.17884	0.283185	0	0.297097
1960	March	0	0	0.0531685	0.0955299	0	0.00369503	0	0.0703503	0	0.104992	0	0.184812	0.0446545	3	0	0	0	0	0	0.442122	0	0.149471	2.77278	0.133909	0.165266	0.0256001	0	0.0546805
1960	April	13.3	12.4	3.77307	3.92476	3.1	2.70553	2.2	6.43519	1	2.993	0	5.26795	10.8215	3.7	2	0	0	3	15	4.11272	0	2.31799	3.66886	7.52025	3.2112	8.03418	4.5	4.53099
1960	May	48.5	29.2	25.4883	20.1388	15.6	26.7814	28	25.9472	3.8	17.5886	11.2	22.0838	37.1681	2.3	28.8	20.6	21.7	7.5	46.5	23.5502	7.9	16.5605	3.68724	34.0866	26.1967	29.9278	20	20.576
1960	June	108.8	107.4	65.828	63.8689	50.8	59.2426	57.8	71.5967	44.2	59.459	121	67.9379	68.5441	28.1	58	36.1	43.1	52.4	61.5	65.2911	42.3	52.7536	30.678	71.1582	73.1932	39.0297	8.5	21.4319
1960	July	265.7	116.5	151.425	149.101	133.9	141.05	141.9	151.317	115.9	143.094	290	165.566	143.842	141	158.3	182.9	97.7	105.8	139.5	166.708	107.7	140.291	141.613	170.661	176.303	99.3742	39	66.8652
1960	August	254.3	122.1	189.805	179.011	177.2	178.622	180.2	182.902	143	178.848	224	185.873	200.875	131.3	221.5	173.5	139.4	130.3	219.8	202.794	147.5	171.358	135.572	220.764	227.639	180.848	147.8	156.74
1960	September	189.5	174.1	133.891	129.768	151.2	109.804	101.5	136.283	111.7	119.675	192.5	127.901	114.19	138.6	76.8	134.6	92.9	71.5	84.5	132.767	51.4	95.4058	136.022	133.822	144.294	98.2964	88	97.3832
1960	October	186.5	46.6	62.4107	71.2126	56.5	50.7643	49.3	63.3877	58.2	73.3783	76.1	98.0024	55.4091	44.2	66.2	75.2	71	95.5	43.5	86.1047	119.7	96.9831	47.1766	77.3202	96.089	50.8363	45	53.1747
1960	November	34.5	0.6	1.06348	2.80207	0	0.112481	0	2.93968	1.1	1.85224	0	9.32157	4.57011	13.7	0	2.6	0	0	6.9	4.18699	0	2.34839	12.8395	4.20301	2.07314	4.71556	4	4.20779
1960	December	10.5	21.3	19.4709	14.4088	29	15.7741	14	19.6253	4.1	10.7257	0	8.24169	36.4964	3.7	3.5	2.8	16.4	0	51.5	15.8114	21	17.462	4.00031	28.9395	15.4175	24.5279	8.5	9.88159
1961	January	13.966	11.9	15.5491	13.0192	3.1	14.4886	15.7	15.3126	15	15.9863	3.8	13.8292	19.8804	9.7	4.3	12.2	37.8	14.5	22	25.3	18.1	55.1	12.2	24.8046	26.5445	18.7143	16.5	17.0223
1961	February	1.3	1.7	0.84862	0.619956	0	1.17409	1.3	1.06829	0	0.361071	3.5	0.542149	0.498649	0	0	4.2	0	0	0	0	3.2	0	0.6	0.759954	0.34857	0.322376	0	0.273053
1961	March	0.5	8.2	3.627	4.84772	4.1	2.64477	2.2	3.34464	4.6	5.94132	0	5.19596	2.45652	0.6	11.8	2.3	0	12.7	0	0	3.5	0.5	0.5	2.72814	6.30249	0.877386	0	0.890015
1961	April	15	0	3.61208	3.59066	0	0.299524	0	9.55131	0	3.86377	8.4	5.63349	23.0381	5	3	5.7	17.6	0	40.5	5.5	13.6	7.2	4.3	17.9361	9.69643	18.0575	7	7.35946
1961	May	18.8	23.3	34.6301	25.9355	51.1	34.948	34	22.7035	9.2	20.3786	11.6	16.6572	19.4398	17.7	13.7	0	23.8	8.4	11	13.8	22.4	12.2	7.3	20.6362	25.9444	19.355	24.5	22.9585
1961	June	324.3	160	195.354	200.984	206.8	164.043	157.3	186.268	154.4	202.298	237.2	223.519	178.154	151.3	199.1	151.6	186	231.7	155	195.1	221	195.5	183.9	215.108	257.331	139.628	95	124.123
1961	July	351	250.1	196.744	225.324	186.3	149.008	136.9	233.875	216.3	235.894	315	262.747	239.256	256.4	246	134.2	134.8	270	252.5	167.3	90	162.6	225.8	243.365	278.13	218.8	192.5	201.274
1961	August	225	138.7	117.72	117.945	158.4	88.4394	77.3	112.544	90.8	108.307	125	124.649	108.743	83.7	106.2	139.2	82.4	69.9	90.5	82.4	97.2	60.6	89.4	119.357	130.338	72.5567	32.5	53.7428
1961	September	218.4	69.5	91.6531	89.8748	93.3	79.9432	78	98.4069	64.1	76.6479	248.1	101.383	84.71	82.3	66.4	77.2	54.2	10.9	82	118	132.3	78.3	115.7	100.129	92.4902	60.3426	24.5	45.6046
1961	October	52.6	7.2	27.4713	25.4531	12.3	27.4673	29.8	27.1195	34.4	28.8258	29.7	30.1838	41.5625	13.1	22.8	25.6	37	16.2	58	27.8	7.8	36.8	8.6	40.4679	38.2709	31.1877	13	16.8832
1961	November	22	28.1	20.4359	18.7106	8.4	21.0247	22.1	22.2344	13.7	19.068	41	18.8375	19.4451	11.9	25.6	14.6	18.2	16	17	5	34.8	29.2	11.6	20.8649	24.8801	17.3443	15.5	16.9983
1961	December	4.6	1.3	1.40529	1.55351	0	2.01503	2.3	0.854027	3.1	1.85885	0	2.34101	0.624791	0	0	0	0	3.2	0	0.9	0	0	0	0.746827	1.53591	0.219032	0	0.26614
1962	January	0	0	0	0	0	0	0	0	0	0	0	0	0	0	0	0	0	0	0	0	0	0	0	0	0	0	0	0
1962	February	0	0	0	0	0	0	0	0	0	0	0	0	0	0	0	0	0	0	0	0	0	0	0	0	0	0	0	0
1962	March	0	0.3	0.403012	0.200153	0	0.195234	0.2	0.23581	0	0.313927	0	0.111277	0.240865	0	0	0	2.8	0	0	0	0.2	0	0	0.610388	1.09877	0.0939398	0	0.0604864
1962	April	47.2	10.5	11.9046	11.5692	8.3	8.19214	7.8	13.3742	8.5	11.0102	7.5	16.7434	13.8587	3.9	3.6	21.3	23.7	3.5	9.5	10.8	38.2	30.6	8.4	30.2	17.8308	12.1532	8	10.6528
1962	May	116.6	34.7	46.4601	44.3434	48.4	47.2105	47.8	33.1817	37.9	42.1691	16	53.658	29.4513	9.4	39.3	15.5	22.7	41.8	12	13.5	7.9	49.7	14.8	40.7	46.9802	15.8466	3	12.0505
1962	June	217.8	133.1	145.095	152.3	132.9	122.247	118.5	163.512	114.3	151.17	297	165.951	160.045	137.9	177.3	137.3	83.1	152	144.5	117	145.1	189.9	161.8	188.7	182.861	116.695	47.2	80.7302
1962	July	204.7	196.4	161.518	165.595	154.9	135.025	128.5	176.733	173.3	169.511	230.7	169.989	159.256	90.2	117.7	108.8	117.9	150.783	126.5	142.1	100.2	225.2	130	135.6	203.891	157.613	157.1	160.323
1962	August	239.5	160.8	195.039	189.907	215.6	174.178	168.6	206.179	148.5	180.845	268.9	186.5	199.857	140.2	130.1	143.7	139.8	146.467	192	132.3	110.9	106.8	126.5	136.8	224.867	223.901	246.8	231.075
1962	September	495.3	241.8	276.498	269.131	352.2	257.398	247.1	246.889	186.8	238.614	268.5	286.365	218.107	132.5	193	166.5	118.3	194.533	162	138	142.4	123.1	138	126.2	269.517	205.12	204	210.607
1962	October	132	66.5	82.8642	95.0545	101.3	58.861	52.1	89.3151	92.7	98.4158	113.5	108.216	85.9118	132.3	80.8	160	56.6	110.6	76	105.5	76.6	60.2	136.5	25.7	115.861	70.3617	43.5	59.5099
1962	November	11.2	3.1	3.35925	4.41079	0	0.423203	0	11.2835	0	3.16996	50	4.95491	11.706	1.5	0	5.6	10.8	0	18	6	8.7	10	4.2	7.8	6.68094	10.8507	6	6.81052
1962	December	5.3	4.5	12.0582	7.17158	5.3	16.7365	18.8	9.8597	2.9	6.33941	0	4.66307	15.2595	0.8	7	2.2	5.4	0	19	2.5	1	16.3	0.7	21.6	8.20936	15.5981	14.5	12.6992
1963	January	0	0	0.0430067	0.0345961	0	0.00395407	0	0.114855	0	0.0377879	0	0.0261797	0.153155	0	0	0	0	0	0	0	0	0	0	2	0.070512	0.12987	0	0.0345637
1963	February	0	9.3	3.68834	2.85943	6.4	1.87095	1	4.3595	0	2.09066	0	1.09954	2.53667	0	0	0	6.4	0	0	10.4	2.3	1.2	0	0	3.91743	6.38557	12.5	9.89908
1963	March	20.2908	12.9	19.3085	19.3551	22.8	15.066	14	20.1944	11.7	19.8974	9.1	20.1082	30.8483	19	24.3	29.2	17.9	24	40.2	16.7	20.9	21.9	26.4	2.2	26.4595	21.5996	7	10.7845
1963	April	7.7	0.3	5.01458	5.07803	14.5	1.53969	0	3.94363	0.4	3.87381	0	4.36904	3.84525	7.7	8	9.7	2.6	0	1	0	2.2	0	4.6	17.2	5.28304	2.49827	0	1.31169
1963	May	56	40.3	47.0237	37.9747	30.2	50.4659	53.4	41.828	36	36.5672	50.1	35.6642	45.5394	37.2	37.2	48.9	30.1	0	43	38.5	47.9	22.8	23.5	32.9	45.213	32.8125	15	21.9646
1963	June	277.4	136.5	195.468	173.604	163.8	186.022	190.1	168.365	178.5	173.699	175.8	178.646	170.385	160.3	120.7	186.5	181.2	65.6	135.5	161.2	166.8	191.1	213.2	149.5	221.66	122.946	59	93.0228
1963	July	329.4	240.3	213.494	220.181	192.9	187.567	181.5	250.352	158.5	164.7	310.7	251.891	252.021	225.6	215.1	223.7	249.2	329.8	229	142.4	198.5	137.5	191.6	238	267.738	236.969	204.8	216.379
1963	August	312.2	214.1	201.862	201.008	213.1	187.78	182.6	207.775	158.5	178.8	234.8	215.224	195.202	152.9	190.6	141	128.7	224.7	159	129.7	77.9	90.2	132.5	167.5	219.306	191.58	190	190.829
1963	September	262.3	155.5	148.831	143.581	151.4	134.829	131	150.774	152.5	116	263.5	152.085	131.397	79.8	112	79.4	149.4	75.9	95.5	127.4	82.8	102.2	82.1	99.7	161.18	101.859	68	88.9023
1963	October	169.1	71.4	77.7756	76.1792	95.3	67.7176	63.5	92.7768	77.6	51.3	68	86.5492	100.176	44.7	34.3	68.8	84.5	51.7	103.6	65.5	59.9	82.9	61	106.7	84.0465	123.632	146.5	129.78
1963	November	16.7	2.7	8.93356	8.41272	21.3	6.28832	4.7	5.93075	1.1	9.9	11.5	7.25108	3.44191	7.3	2	0	1.2	0	0	2	0	3.5	16	0	6.54857	1.41016	0	1.69713
1963	December	1.9	26.6	15.6325	11.5528	23.5	17.5705	16.8	15.8817	2.5	5.2	0.2	6.70983	15.2529	10	10.3	9.8	9.6	0	10	11.1	16	7.3	9	20	10.6972	18.4569	24.5	21.065
1964	January	81.9	24.3	30.277	32.0642	30.8	20.5121	18.3	39.1351	32.5	22.3	36.5	41.1386	39.6201	36.6	49.1	48.4	41.2	6.4	40.5	50	43.1	45.1	53.4	27	41.025	51.0694	61	56.0972
1964	February	0	0	2.14887	2.22573	0	0.138851	0	2.11132	0	4.5	0	2.2905	4.2906	5.1	10.8	0	6.3	0	6.5	1.3	0.2	7.3	6.3	0	5.11818	2.69408	0	0.820533
1964	March	2.9	10.5168	13.0276	11.0688	5.1	14.3559	15.5	9.5111	18.3	13.2	0.8	9.40467	10.3226	6.4	8.8	26.1	10.3	5.6	6	9.7	20.8	12.5	6.9	14.4	14.4288	5.93221	0	3.16776
1964	April	3.9	0	4.05772	2.51059	0	7.35612	8.7	2.37515	4.7	1.1	1.5	2.36652	2.73733	0.8	0	7.9	4.9	0	2	0	0	2.5	0	3.4	3.0656	1.677	0	0.703314
1964	May	118.7	45.1	60.6639	65.2357	37.6	42.7491	41.6	64.6672	83.9	76.8	73	76.6104	81.4049	45.9	67.8	45.6	54.9	51	88	36.2	48.1	41.3	64	115	83.2573	55.0398	10.5	26.9191
1964	June	325.3	214.8	208.172	185.413	207.6	237.845	244.3	204.507	140.9	132.6	335.9	187.668	155.689	135.1	155.1	136.8	126.5	95.7	97.5	113.6	151.1	132.6	142.7	56.5	183.925	173.767	212	204.399
1964	July	302.7	168.5	147.878	160.782	169.2	128.277	119.9	167.767	139.3	104	238.5	194.698	145.962	181.2	143.8	123.1	117.9	236.2	105	133.9	109.2	139.4	126.2	133.5	174.666	132.099	114.5	130.8
1964	August	170	160.7	148.929	147.907	181.5	132.728	124.3	185.469	124.1	103.6	217.5	148.478	206.996	114.8	105.4	145	117.9	164.9	234	142.5	126.6	78	113.2	148	159.731	221.793	224.5	207.172
1964	September	178.509	241.2	176.056	167.876	160.5	152.546	145.9	214.497	126.1	148.3	180	163.566	212.848	214.5	170.9	257.8	156.8	113.1	197	137	259.1	129.6	231.1	172	199.763	255.53	300	274.784
1964	October	117.3	42.5	64.8412	55.2949	58.2	81.075	86.4	50.4194	29.3	55.6	14.8	59.6342	57.8884	30.2	14.5	46.5	21.4	28.9944	52.5	79.8	63.1	86.6	45.3	29.8	53.0271	40.3159	19	29.1755
1964	November	93.1	33.8	31.6002	31.3859	36	20.6174	17.6	33.2446	23.5	33.7	29.2	37.3096	41.3018	20.3	17.4	12.1	45.8	12.1	47	22.6	26.5	10.6	8.7	15.5	38.1943	31.0416	17	20.9668
1964	December	27.3	19.2	24.3835	21.7189	25.7	22.3323	22	22.8693	17.7	23.2	13.5	20.314	23.2125	20.9	16.9	15.3	17.9	0	21	43.9	6.9	20.3	51.5	10.5	24.9849	25.672	29	27.466
1965	January	14.9	7.3	11.2932	8.5	4.1	9.08245	9.5	9.91843	8	14.1	6.5	12.8534	6.55701	2	45	12.9	15.3	8.5	0	9.7	11.2	11.5	5.4	8	18.4205	9.96956	15	14.1213
1965	February	45.7	31.4	41.9089	52	27.6	43.0366	45.3	37.5419	35	42.1	24	36.7661	44.0655	27.6	39.4	26.3	29	12.7	47	22.4	23.7	21.8	30.1	24.7	43.761	39.5531	32.5	33.4238
1965	March	0	0.5	0.593407	0	0	0.0727164	0	1.60131	0	0	0	0.276286	2.46512	0	0	3.20194	6.4	0	4	0	4.7	0	0	0	1.68645	4.71924	7	5.36233
1965	April	49.9	33.1	17.4117	20.2	31.4	9.59565	5.5	26.1182	14.9	4.7	12.5	23.1773	32.8596	10.4	6.8	39	20	11	39	22	4.5	4	64.6	18.8	18.6954	30.9869	25.5	25.1459
1965	May	67.8	30.1	50.4836	50.5	26.2	45.2951	47.8	38.2068	30.8	77.1	0.7	39.8873	48.3239	21.5	11.8	23.2	56.7	8.5	46	40.5	24.1	67	21.2	53.5	57.5839	36.4445	19.5	25.7391
1965	June	320.8	127.1	183.159	343.5	174.7	171.566	171.6	166.565	109.7	160.8	205.7	186.285	158.322	88.2	148.9	136.4	77	69.7	129	142.6	81.6	126.8	80.5	142.1	171.432	131.665	94.5	115.05
1965	July	342.2	178.6	215.158	382.3	209.7	195.924	192.4	222.325	159.1	150.8	205.1	226.631	252.101	205	169.2	126.1	151	127	266	189.1	135	141.5	110.2	211	217.242	223.8	173.5	185.223
1965	August	388.1	232.5	320.287	429.8	360.6	271.56	258.6	330.601	286.5	303.8	280.8	317.121	356.452	234.8	247.4	334.6	203.6	224.8	375	174.9	256.1	265.7	271.2	240.9	342.379	391.794	414.5	386.49
1965	September	247.2	128.1	179.391	353.3	238.1	143.294	130.1	160.498	153.9	121.2	132.4	187.597	155.236	135	108.7	122	125.3	97.1	110	156.8	254.5	104.2	214.1	149.8	178.387	107.954	48.5	86.207
1965	October	140.6	83.4	70.6282	122.5	67.1	59.7593	56.9	74.5685	34.5	54.8	74	74.7598	76.5192	85.3	67.4	41	34.9	0	66	64.2	92.1	74.7	92	92.3	67.6188	60.6704	38	49.6547
1965	November	97	17.8	12.6031	15.5	15	9.125	7.8	14.6571	8	9	8.5	24.9548	15.2316	7.4	14	7.4	10.7	3.5	15.5	9.2	0.2	1.5	4	0	13.3804	14.3822	14	14.2339
1965	December	0.5	0.8	0.416886	1.5	0	0.0634559	0	0.60734	0.6	0	0	0.495878	0.641782	0.2	0	0	1.7	0	0	0	0.3	1.3	0	5	0.718478	0.427341	0	0.198783
1966	January	24.5	17.1	21.2612	20.4	12.7	14.9335	14.5	19.893	29.9	29.4	0.7	25.513	19.5898	28.6	18.1	21.6	22.3	32.2	10.5	20.9	35.3	28.2	28.2	42	31.0751	18.4958	16	18.7579
1966	February	22	11.9	11.6577	9.5	3.1	11.0908	11.8	15.0591	6.6	9.9	9	10.7133	28.0141	5.9	10.3	10.8	18.6	0	42	16.3	26.5	16	8	20.2	13.9589	18.0275	0	4.31644
1966	March	31.3	8.9	20.9586	7.5	11.2	20.0756	21.5	17.2838	27.6	27.6	17.5	20.1894	15.3423	32	20.3	36.1	18.8	0	8.5	22.8	22.4	14.5	31.3	18.3	25.9491	13.2854	9	12.7602
1966	April	63.2	44.4	44.1071	70	25.3	42.4651	44.1	39.7408	36	47	34.5	42.8341	36.8057	31.6	31.4	38.9	25.2	15.3	26	28.1	29.4	28.1	31.3	29.7	45.3211	33.0521	29.5	32.4734
1966	May	96.4	75.9	87.5435	80.3	72.9	96.1693	100.5	77.5738	46.4	82.1	67.1	67.9312	85.1129	53.9	42.9	38.4	67.8	25.9	82	30	49.2	50.2	97.9	58	82.5214	72.6086	57.5	61.5141
1966	June	158.9	196.2	177.404	267.5	202.4	159.389	151.9	166.445	117.4	161.1	213	150.898	153.407	131.6	106.8	121.7	70.3	76.8	114	105.2	114.3	173.2	92.5	114.8	162.274	115.42	73	97.1981
1966	July	333.9	187.5	229.145	504	147.1	196.349	197	259.047	181.1	174.7	404.5	263.072	249.8	244.6	268.7	248.7	152.3	120.2	245.5	160.1	193.3	177	261.5	186.3	251.733	258.337	247.5	250.515
1966	August	425	150.9	217.879	440	153.5	183.627	183.8	217.556	227.1	179.8	204.7	271.402	228.794	284.2	213.8	242.1	178.2	142.2	236	218	215.7	197.6	228.4	256.146	251.984	209.387	174	193.427
1966	September	220.2	99.8	112.429	223	165.5	71.3197	55.9	122.145	76	77.9	156.6	126.8	122.963	81.2	109.1	94.6	102.6	45.2	118.5	58	80	27.2	71.8	87.5	119.062	112.85	95	100.606
1966	October	133.2	97.2	114.797	202.5	95.1	99.6669	98.7	111.299	107.6	99	98.5	110.61	99.8895	117.1	86.4	158.6	84.8	15.4	66	88.7	89.7	89.6	115.6	128.5	120.121	105.347	108.5	110.633
1966	November	7	0.4	0.377908	2.6	0	0.052222	0	0.503191	0	0	0	1.8093	0.326134	0	0	0	0	0	0	0	0	0	6.3	0.5	0.41187	0.169636	0	0.280635
1966	December	13.3	2.6	1.95481	0	0	4.02918	4.7	1.57622	0.2	0	0	2.68215	2.04418	0.3	0	1.2	1.2	0	1.36503	1.5	2.8	0	0.4	0	0.900501	0.599673	0	0.479069
1967	January	259	94	98.7663	173	81.9	90.9178	90.7	100.252	60.8	84.6	181.5	114.856	89.2903	49.2	62.1	58.7	74.1	45.1	81.5	42.5	46	51.4	47	92.7659	97.1959	78.848	68	75.1345
1967	February	3.5	0	1.02008	4.5	0	0.107651	0	2.5736	0	1.3	1	1.88614	7.7707	0.7	0	0	0.8	0.373501	15	0	0	0	2.6	0	1.36425	5.15219	0	0.499455
1967	March	9.7	5.4	19.9213	42.5	0	24.7018	28.4	17.2313	16.6	9.4	15	17.3661	23.4819	24	24.9	13	24.8	0	27.5	28.6	22.1	28.6	21.5	14.5	21.6796	14.4974	0	5.95514
1967	April	29	40.1	27.3844	16.5	7.1	26.6954	28.5	21.7522	6.8	46.7	7.7	18.7758	25.1938	14.6	30.6	23	14.9	0	21.5	10.8	10.3	22.6	7.2	13.5	29.5403	13.5342	0	5.86995
1967	May	150.4	44.3	71.1085	171	49.3	48.1439	45.7	72.5109	55.9	70.5	64	90.429	81.6595	76.4	61.5	39	61.3	30.8	94.6386	54.7	97.4	65.7	116.1	94	84.5906	67.5922	52.5	61.13
1967	June	312.6	246.5	225.874	318.2	163.3	178.796	173.1	227.162	223.5	265.1	308.5	257.976	208.416	251.9	249.3	171.2	110.7	220	162.5	147.6	267.9	133.4	246.7	135	269.011	164.793	109.5	147.01
1967	July	317.7	152.2	203.875	336.5	163.9	161.895	157.2	215.909	231.9	172.4	214.5	235.037	219.86	177.8	189.6	303.9	212.2	143	200	196.9	152	125.4	227.6	202.2	247.709	217.96	195	204.386
1967	August	357.9	178.8	218.333	388.5	262.4	158.311	139.6	240.689	173.5	179.1	272.5	259.563	239.35	189	233.4	188.4	144.1	225	225	229.8	308.2	298.7	191.8	190	247.773	237.468	220.5	230.977
1967	September	334.3	245.4	246.113	425.5	236	241.504	240.3	267.762	124.5	151.7	343.8	234.006	274.625	173.6	155.5	189.2	185.4	120	276	222.6	197.6	161.6	184	181.5	230.17	271.266	257	253.317
1967	October	156.1	71.6	132.672	242.5	110.3	110.324	109.5	123.42	96.5	123.3	120.7	128.498	119.357	72.8	132.7	77.2	159.4	55	103.5	58.1	67.7	70.8	82.3	95.5	153.9	135.877	156	145.201
1967	November	23.7	9.8	14.0979	17	4.1	10.8832	11.2	18.9714	14.5	7.3	22.5	15.9121	27.0341	20.7	18.3	21.1	33.5	0	34	11	67.6	29.3	27.8	33	20.6181	19.5416	4	9.65279
1967	December	17.7	8	3.7046	9.5	0	3.56256	3.7	5.69282	1.7	1.1	4.5	5.79671	7.28774	1.8	2.5	11.8	2.2	0	8.87948	2.4	5.3	11	1.7	16.5	3.33098	4.52604	1.5	2.81489
1968	January	4.2	0	2.95491	8	0	0.29698	0	4.55828	4.3	0	0	8.06708	5.98481	4	44.5	7.12632	2.6	8	7	2.7	0.5	3.6	8.2	7.5	9.05663	6.39306	5.5	5.7905
1968	February	52.1	26.8	29.1851	62	15.4	25.3855	25.9	28.5337	24	28.2	35	37.8729	24.9731	19.2	44.5	26.708	14.1	32.2977	19	26.3	18.4	21.2	20.9	8	34.5367	22.2185	19.5	22.412
1968	March	43.2	13.8	13.1212	33	6.2	9.43024	9	21.3584	2.5	7.6	43	20.2748	24.18	4.6	7.9	24.9184	15.8	7.03011	28.5	25.5	18.4	25.4	10.4	33.5	15.3759	21.7839	13.5	15.6741
1968	April	31.4	23.5	21.5941	17	6.2	22.6013	24.4	19.9109	24.1	24.2	0	25.0251	20.1212	21.1	23.3	24.4698	16.7	30.8	13.5	26.7	8.5	25.4	34.6	21.7	27.7676	18.9302	18	19.4457
1968	May	72.2	104.4	52.5304	69.3	28.7	55.2422	56.5	55.8591	33.2	46.2	50	42.8223	59.8264	26.4	9.2	43.7609	25.2	0	56.5	31.3	47.5	14	52.4	17	43.8035	43.6096	27	32.2324
1968	June	206.7	157.9	180.981	376	147.9	180.479	183.8	185.795	140.1	107.4	239.7	172.766	187.973	113.6	86.3	188.088	112.8	62.4	175.5	215.5	176	137.3	160.1	149	165.205	162.853	121.5	138.556
1968	July	193.1	379.8	249.136	443	157	232.293	231.5	293.875	180.9	197	344	247.996	272.204	164.1	223.1	311.339	135.4	236.4	228.5	154.4	182.1	164.8	268.8	251	260.908	300.606	334	313.46
1968	August	201.3	131	166.221	390	173.6	126.673	116.7	183.603	178.5	115.2	206.2	186.154	153.307	86.7	167.4	190.062	130.1	122.8	109	46.6	42.3	74.6	75.3	119	182.537	193.962	218.2	255.4
1968	September	251	186.6	179.686	448	204.6	137.791	123.8	183.751	177.9	114.7	187.3	220.889	162.548	124.3	142.4	184.383	81.1	167.928	119.5	189.879	97.1	56.6	132.7	103	184.549	167.134	183.5	157.9
1968	October	115.2	48	76.7891	143.5	66.4	69.5632	70.2	66.1973	27.8	93.7	77	68.9748	71.6077	24.4	33.4	52.9353	26.4	19.7	72.5	9.8	15.5	16.3	56	38.4	69.4654	53.097	11.5	81.7
1968	November	11.9	22.5	9.94085	3	3.1	4.83379	4	9.14647	0	25	15	6.76598	7.60825	4	5.4	8.25092	6.2	0	2	5.3	4.6	18	3.2	17	12.4359	4.01258	0	4.2
1968	December	46	17.2	15.3606	18.7	3.1	12.9258	13.5	16.534	6.3	15.7	18.5	20.1854	20.7902	17.3	5.8	18.077	33.3	8.7254	24	10.7	1	30.3	12.8	12	21.7122	15.7823	11	8.2
1969	January	21.6	2.1	3.90387	0	3.1	2.71048	2.5	3.5	6.5	2.7	13.5	8.78941	4.61276	3.7	2.4	15.9	9.2	15.4	3.5	2.4	23	4.2	6.3	7	7.09516	3.03348	0	1.2
1969	February	0	0.7	3.00698	3.15959	0	0.227987	0	1	7	3.5	0	3.56558	4.30044	9.5	6.6	0	15.4	0	5.5	4.5	4.5	2.4	7	0	7.70252	2.65439	0	1.12922
1969	March	13.9	0	2.87998	24	0	0.295463	0	2.5	1.5	0	0	6.59072	3.53122	6	3	0	6.1	0	4	0	0	2.7	4.8	2	3.92079	2.18357	0	1.15832
1969	April	0	2.4	2.87792	0	0	5.28515	6.2	0	0	0	0	0.674596	2.93022	0	0	0	8.1	0	3	6.8	6.8	11.1	0	2.5	2.63623	1.7127	0	0.770568
1969	May	29.3	16.9	13.714	19	0	6.48346	6.2	4	4.7	37.7	25.5	15.4319	11.706	0.7	4.4	10.7	3.3	6.891	11	10.2	3.7	9	0.5	10.5	18.9069	8.35495	3	5.61091
1969	June	143.6	71.3	86.5146	136.5	26.9	76.9905	81.2	88.5	56.2	105.3	158	89.8171	111.91	76.8	59.9	33.9	65.4	35.3	137.5	76.7	106.9	85.4	55.7	93.5	97.8236	114.729	105.5	102.14
1969	July	279.2	180.9	135.1	255	153.8	183.242	188.2	162	162.2	132.3	238.5	185.753	179.952	123.9	153.5	184.7	133.1	116.4	168	85.4	169.7	68.5	126.5	114	180.791	227.915	293.5	257.201
1969	August	291.4	268.8	130.9	198.607	164.6	176.421	173.3	280	176.8	190.7	385.4	221.638	219.217	221	223.3	206.3	150.1	199.722	194	145	136.6	168.2	142.4	139.2	225.591	196.768	157.5	176.05
1969	September	332.2	190.8	135.7	291.5	203.3	219.714	226.5	236.4	182.6	228.8	238.9	206.085	195.946	86.9	129.3	70	176.3	120	168	71.3	36.2	66.9	62.7	133.1	167.9	224.513	276.5	245.088
1969	October	117.8	43.2	34.5	86.5	38.9	36.5685	34.9	25.5	56	54.7	106.2	57.3517	39.3173	8.1	11.9	47.4	39.1	38.9	21.5	25.7	35	36	11	31	26.8	40.3556	15	93.6
1969	November	8.8	1.3	1.37614	1.40085	0	1.35529	1.5	1	1	2	0	2.67479	1.29264	0.6	0	0	4	0.773271	1.01465	1.3	0	1.1	0	0	0	0.372868	0	0
1969	December	12.5	12.6	4	14.5	3.1	4.63994	4.4	5	2.7	3	0.8	5.77187	6.21431	1.5	1.9	8.2	10.2	0	5	1.3	1.3	3.2	1.5	1	3.5	3.5	4	13.7
1970	January	1.5	0	0	0	0	0.0266625	0	4	0	0	0	0.451464	0.351902	0	0	0	0	0.137425	0	0	0	0	0	0	3	0	0	0
1970	February	19.6	18.3	16.8	28	8.3	29.2348	33.6	8	13.1	13	3.3	14.0957	14.293	4.8	12.4	9.6	15	0	13	6.9	12.4	16.5	4.2	6	11.7	5.5	8.5	12.8
1970	March	0	0	0	0	0	0	0	0	0	0	0	0	0	0	0	0	0	0	0	0	0	0	0	0	0	0	0	0
1970	April	0	0	0	0	0	0.00377035	0	0	0	0.4	0	0.0473599	0.0137051	0.3	0	0	0	0.0293645	0	0	0	0	0	0	0	0	0	0
1970	May	40	9.8	10	9	9.3	15.1392	16.2	10.5	23.7	13.2	0.2	20.7166	13.136	16.5	61.2	14.3	22.1	5.3	12	23.5	1.2	25.2	12.3	25.5	4.2	0	0	4
1970	June	296.7	105.3	83.5	331	58.1	156.686	171.8	126.5	139.2	135.4	256.5	190.068	144.464	138.6	114.3	169	133.9	137.847	150	160.1	123.1	202.3	136.6	162.65	112.5	117.1	135	178.1
1970	July	345.8	151	106.5	351.5	172.6	179.836	182.4	231	126.4	172.9	245.5	216.397	203.347	212.3	214.7	164.8	147	122	214	154	133.8	83.1	219.5	198.5	152.2	163.2	119	158.7
1970	August	254.2	142.2	96.5	410	146.2	147.768	147	282	146.2	88.7	223	206.385	170.104	213.8	175.4	156.9	101.8	164.365	122	160.6	214.7	184.2	186.6	128.3	97.3	217.2	187.5	173.4
1970	September	277	162.8	170.3	310	221.2	203.636	203.3	221.5	148.5	175.1	366.5	200.837	207.965	147.1	153.6	141.7	145.2	95.7	183	165.5	174.1	155.3	167.2	183	173.6	237.7	264	208.3
1970	October	81.1	46.7	23.5	65.5	11.3	38.928	43.3	7.5	8.3	1.2	45.5	34.1693	25.253	29.3	0	38.3	17.5	9.60873	22	5.3	9.6	2	32.1	11.5	1	5.2	24.7	57.4
1970	November	25.4	7.3	5.5	20.5	2.1	11.7744	13.3	2	9.9	7	47.5	11.8544	12.913	8.9	2.5	7.1	3.3	0	17	29.4	7.8	14	9.7	11.5	4.5	18	5	10.7
1970	December	0	0	0	0	0	0.0103748	0	0	0	0	1.5	0.0606367	0.485779	0	0	0	0	0.0149543	0	0	0	0	0	0	0	4.2	0	0
1971	January	22.9	1	0	2	0	3.5877	4.3	0	8	0	1.5	6.62528	3.19219	3.7	0.4	4.3	3.7	4.47326	2	1.7	2.8	3.4	4.2	17.5	0	5	0	0
1971	February	0	0	0	0	0	2.76696	3.5	0	0	0	0	0.194967	0.338509	0	0	0	0	0	0	0	0	32.5	0	0	0	0	0	0
1971	March	26.5	27.6	3	6	19.7	22.0288	23.6	0	9.4	8.4	0.2	15.6734	17.0663	20.4	18.6	35.7	7.3	20.8	16.5	6.5	6.2	2.6	17.9	30.5	5.2	9	0	22.5
1971	April	14.3	2.3	0	0	8.2	5.04823	5.1	0	1.1	2.8	1.5	5.17028	3.42771	2.7	17.9	9.8	10.5	0	3.5	1.8	1.5	6	3.2	1	2.7	0	6	1
1971	May	65.2	42	79.5	75	62.2	61.9196	61.5	11	69.1	74.7	15	69.5939	37.8067	90.4	61.1	105.7	52.8	68.5515	5.5	52.4	92.8	44.5	86.9	52	85	17.5	38	11.3
1971	June	168.6	103.6	104.2	300	172.1	207.225	221.9	100.8	118.6	154.4	139.5	180.59	153.691	170.9	142.7	210.8	126.8	237.9	133.5	193.7	196.6	172	148.6	171.1	97.6	130.6	142	101.4
1971	July	325.4	205.8	125	409.1	211.4	200.01	198.4	249	131.7	161	292	243.089	215.685	160.6	186	130.1	201.1	296.3	203	120.7	175.8	129.1	109.6	228.7	177.8	153.1	388.5	194.4
1971	August	292.9	171.6	149.6	228.5	191.3	170.459	167.1	194.4	84.1	134.3	371	194.482	186.733	170.5	156.8	167.2	134	194	166	230	254.5	252	256.3	146.1	126.5	162.8	144.5	240.6
1971	September	370	140.8	184.2	517.5	156	164.218	156.4	220.8	251.7	211.8	452	282.039	226.942	297.6	270.6	334.5	172.7	157.5	240.5	322.3	206	146	228.5	147.4	203.4	180.4	188.5	131.3
1971	October	127	78.4	97.2	159.2	77.8	90.0325	91.4	109.1	62.9	77.1	132	90.5311	76.5531	77.9	49.5	69.9	58.6	71.6	63	53.7	60.2	56.2	54.1	76	37.4	32.6	21.5	68.5
1971	November	53.5	3.9	0	6	3.1	1.51102	0.8	5	14.2	3	1.8	18.9921	6.91347	5.7	2.6	13.5	3.2	46	1	12.8	0.6	9.6	8.6	13	1	16.8	10.2	16.7
1971	December	27.7	8.6	2.6	6.5	3.1	3.06415	2.6	14.6	0.8	8.6	0	8.43745	9.94114	12	1.3	1.6	5.7	6.3	10.5	0.1	0.9	1.2	5	6	0	23	0	4.2
1972	January	0.2	1.1	0	2.5	0	1.88742	2.1	0	0	2.8	0	1.62526	9.10812	3.5	2.3	0	4.4	0	8	0.8	3.5	0	2.2	4	1.7	46.5	0	4.1
1972	February	3.2	1.1	3	0	0	0.483491	0.3	0	0.7	4	0	2.85358	1.03964	0	8.5	0	0	8.5	1	0.6	0.7	1.7	0	0	1	0	0	0
1972	March	66.7	14	22	5	13.4	15.2564	15	18.2	16.8	40.8	3.5	21.6781	15.5698	9.7	12.3	1.8	9.1	0	14	7.4	1.6	5.4	13.9	7.5	17.9	12.5	0	11
1972	April	66.3	15.8	0	15	7.2	19.4078	22.6	7	2	0	5	15.6021	11.2813	12.8	5	6.3	2.7	0	14	33.9	3.2	12	3.9	18	0	1	0	3.3
1972	May	101.6	70.1	55	72.5	7.2	81.3304	92.7	87.8	13.5	41.2	94	53.5832	67.1183	47.9	22.7	78	63.8	20.3	68	50.9	80.1	55.9	38.5	40.1	75.6	59.6	58.5	51.9
1972	June	228.3	189.8	137	297.6	181.514	178.117	178	183.9	142.8	229.4	161	180.092	190.437	120.6	159.8	92.4	129.9	92.4	200.5	94.9	125.1	69.9	120	130.1	139.7	162.6	62	132.4
1972	July	368.3	223.7	159	547.5	213.2	260.107	270.4	291.8	150.1	189.7	148.6	259.191	271.68	192.5	207.1	145.1	194.2	148.2	296	121.6	123.7	131.5	181.2	167	217.7	253.6	167	221
1972	August	295.4	114.8	105	452	182.5	153.795	151.5	177	117.6	114.7	221.2	192.001	144.553	68.8	114.5	111.8	156.2	147.3	97.5	85.1	112.4	33.2	57.3	76.5	118	162.6	86	174.6
1972	September	333.9	195.7	108	159.7	85.7	205.927	228.6	171.4	82.8	84.7	67.4	156.123	184.438	130.5	83	146.4	153.2	119.3	204.5	124.3	100	144.3	113	177.5	90.6	141.7	148.5	195.3
1972	October	122.4	12.3	24	92.5	19.5	25.7187	25.1	56.2	41	41.3	98	62.7184	44.9244	44.8	48.2	28.8	46.6	45.406	56.5	69.8	45.5	35.2	52.9	48.5	13	25.1	32.5	27.2
1972	November	29.3	9.8	26.5	64	6.2	30.2403	34.2	21.3	3.6	4	7	21.475	29.2411	5.6	0	6.5	52	17	38	18.8	40.3	15.7	5.5	25	14.1	12.7	36	49.5
1972	December	0	0	0	0	0	0.223732	0	0	0.4	1	0	1.22065	11.6743	0.6	0	12.5	8.2	0	24	7.2	3.4	16	1.4	20	1.5	11	12	10.7
1973	January	2.2	1.4	2	2	0	0.575309	0.5	0.5	2.5	0	0	1.24413	1.66211	0.3	0	5.5	2.1	0	3	0	0	0	2.4	1.5	0	0	0	0
1973	February	1.1	0.3	0	0.5	0	0.254304	0.2	1	2.5	0	0	1.07672	3.58357	0	0	0	0.5	1.27142	5	4	0.2	5.1	0	8.5	0	7.5	15.5	5.9
1973	March	0.4	0	0	0	0	0.000471167	0	0	0	0	0	0.0623661	0.00308647	0	0	0	0	0	0	0	0	0	0	0	0	0	0	0
1973	April	110.6	22.1	17	140.5	10.2	15.9143	14.8	59.2	6.3	13.4	33.9467	41.1448	26.6586	6.3	3.4	19.9	16.2	0	22.1661	28.7	13.8	22.1	2.6	17.5	16.5	11.1	10	21.1
1973	May	68	30.1	58	72	19.4	46.5004	46.7	58.1	77.1	26.7	155	132.501	63.3868	42.8	37.5	82.9	73.1	592	62.5	75.6	56.1	65.9	82.7	35.5	53.7	33	48	45.8
1973	June	258.1	123.1	74	255.5	122.7	124.62	122.9	185.3	84.5	181.4	200	222.528	140.531	131.466	64.9	138.8	127.5	587	90.5	133.5	142.8	173	119.2	199.5	90.1	105.9	0	185.5
1973	July	270.6	181.7	97	428	172.4	216.514	223.4	139	211.8	239.6	413.2	287.561	249.571	215.2	206.2	169	193.4	480.9	263	272.9	307.7	332.4	218.1	310	168	236.6	232	194
1973	August	307.7	186.3	153	294.5	187.7	137.832	117.1	240.7	253.2	227.9	359	377.403	256.449	204	210.3	234.1	267.7	1158.6	245.5	232	235.7	450	291.5	282.5	205.6	219	261.5	185.6
1973	September	338.6	175.2	105	399	92.7	172.457	181	161.9	145.2	122.2	187.5	263.56	178.891	139.2	169.8	181	160.8	567.5	155	81.1	157.1	89.9	122.8	233	139.5	115.5	52	187.6
1973	October	262.5	125.2	91	141	113.1	150.097	160	132.3	111.9	102.6	121.5	133.638	131.534	50.8	57.4	85.1	63.7	92.7501	133.5	54.6	48	60.7	46.8	75.9	76	105	105	205.4
1973	November	41.6	32.2	12	18.5	0	2.43027	0.5	2.8	4.1	5	7	15.1774	14.2815	1.2	2	1.1	0.8	23.7	15.2344	0.5	0.3	0.3	7.7	8	3.4	15.5	15	38
1973	December	2.94019	1	0	17.5	3.1	2.85924	3	2.5	0.2	0	4	2.88826	1.78052	0.3	0	0	0.4	0	1.35226	0.2	0	1.6	0	2	0.5	0.5	0	0
1974	January	0.915253	0	0	3.5	3.1	0.347046	0	0	0	0	0	0.814454	1.41963	0.3	0	0	3.1	0	1.81404	0	0	0.4	0	7.5	0	1	0	1.6
1974	February	2.30329	12.2	2	0	0	11.1018	13.3	0	0	0	0	1.62615	6.39874	2.1	0	0	1.5	0	7.80069	6	5.8	6.8	1.6	6	3	11.5	8	5.1
1974	March	13.1	17.1	11	4	18.8	49.1617	58.3	4.5	9.8	1.4	0	9.85756	15.401	3.7	1.7	1.1	9.7	7	12.6647	4.2	9.2	3.8	3.6	25	13	6	5	0.7
1974	April	26.3075	2.4	19	68	32.9	30.2954	31.8	8.1	37.1	19.7	5	28.0677	20.563	25.5	10.7	9.5	14	17	18.2123	14.2	11.8	30.2	3.2	0	24.6	16.5	4	25
1974	May	31.2	24.1	3	45	20.9231	21.0898	21.7	23	12.2	5.8	18	20.8114	25.9038	23.4	18	40	26.1	0	26.3147	13	49.6	12.5	47.5	29	8.5	28.1	0	26.3
1974	June	296.7	186.8	120	216	205.9	150.714	142.1	170.3	114.4	127.5	403.5	175.36	186.078	146.1	103	186.6	160.1	116.7	195.139	222.2	126.4	165.2	153.6	163.5	78.4	176.6	123	173
1974	July	277.8	15.8	135	426	128.7	253.065	282.9	157	168.3	208.3	257.5	222.747	202.177	166.4	120.9	153.6	194.7	163.1	201.5	255.5	180	205.9	158.4	199.2	219	239.8	188.5	145.9
1974	August	237.3	15.8	88	309	211.4	177.833	181.9	209.7	165.7	149.1	213.1	220.945	217.241	159.6	156.8	190.4	131.6	357.1	241	244.6	177	203.1	159.1	159	159	269.6	210	266.9
1974	September	265.9	6.5	81	248.5	134.3	122.297	125.8	108.1	79.2	131.6	195.5	147.743	113.153	75.5	107.3	89.7	140.7	111.9	112.682	85	79.1	107	74.9	122.8	96.5	75.2	42	119.2
1974	October	56.5	5	3	13.5	5	16.0444	18.4	47	1.2	6.1	10.5	16.3529	36.5821	11.5	4.3	26.6	11.4	5.5	78.5	11.4	0.5	25.2	18.1	16	4	10	0	15
1974	November	68.1	6.5	26	73.5	8.2	14.5651	14.7	22.6	5.9	6.1	16.5	24.8152	13.6035	4.1	6.8	15	4.4	2	6	1.8	2.2	0	18	8	2.5	27	0	6
1974	December	2.9	15.8	2	9	3.2	3.59507	3.1	7.5	0	0	1	3.53842	7.18002	3.1	0	3.5	11.5	2.5	6.5	16	23.9	8.9	3.6	11.5	0	5.5	0	5.2
1975	January	90.6	15.8	13	78.7	37.1	25.3577	23.8	18.7	35.5	23.1	38.5	45.8656	36.467	26.3	37.9	35.8	49.5	29.5	47	23.3	23.7	23.9	25.7	35	22.5	19.9	44.5	25.6
1975	February	8.5	0	0	10.1	23.5	2.36304	0	0	4.4	1.1	0	4.81259	3.038	0.2	0	11.7	10.2	2.5	0	10	3	3.5	0.4	1	0.4	3.8	0	4
1975	March	0	0	0	0	0	0	0	0	0	0	0	0	0	0	0	0	0	0	0	0	0	0	0	0	0	0	0	0
1975	April	0	0	0	0	0	0.0161333	0	0	0	0	0	0.106186	0.235003	0.3	0	0	0	0	0	0	0	0	0.5	0	0	2	12.5	0
1975	May	120.3	53.1	40	94	55	40.9535	37.1	47.9	60.5	22	41.5	78.5231	60.7709	120.2	88.1	104.3	56.9	87	61.5	62.4	102.4	36.9	74.3	78.4	52.7	28.7	0	48.8
1975	June	253.6	131.2	94	256.8	252.5	152.267	141.5	243.6	151.3	128.1	234	195.751	188.518	145.8	120.7	116.4	150.8	257.5	191.5	201.6	155.4	157.5	131.4	101	137.7	196.9	75	126.7
1975	July	270.2	148.4	115	299.3	123.1	143.493	142.5	166.3	176.5	169.7	226	205.644	199.321	134.8	136.9	215.1	187.1	245.5	248.5	121.1	79.2	135.7	141.6	91	140.5	161.5	106	134.2
1975	August	365.9	294.7	253	221.7	205.4	199.746	188.7	268.4	188.3	195.5	266.5	257.269	255.678	271	171.4	301.7	218.7	305.5	216.5	170.6	256.7	261	217.9	226	233.4	301.3	241.5	155.2
1975	September	208.3	173.4	107	221.7	161.825	165.542	169.1	143.2	117.4	106.3	238.5	137.611	137.911	126.2	42.3	130	136.4	79.8	118.8	73.6	32.1	57.1	71.3	78.5	67.1	126.2	170.5	133.5
1975	October	60.2	28.7	31	104.4	26.5	29.8886	30.1	24.4	21.5	0	14	34.2339	18.2107	32.4	5.1	38.3	10.4	5	4.3	12.7	4	32.5	23	14.5	40.6	3.5	19	12.5
1975	November	1.17681	0	0	0	0	0.0508282	0	0	0	0	7	0.798759	1.45322	6.8	0	0	0	0	0	0	2	0	5.3	0.5	0	11	0	0.9
1975	December	0	0	0	0	0	0.0309854	0	1.5	0	0	3	0.142474	1.88033	0	0	0	0	0	2.5	0	0	0	0	0	0	7.2	0	2.3
1976	January	0.9	0	1	2.5	0	0.195825	0	3.19595	1.2	2	0	1.94754	6.11171	0	0.4	0	0.8	4.5	11.5	1.7	6.6	2.5	0	11	4.4	6.5	5	2
1976	February	2.3	1.1	5	4	0	1.0365	0.7	0	4.2	8	0	3.98363	2.46726	0	0	5	2.8	7.5	0	0	0	0	0.4	0	14.9	8.5	0	0
1976	March	3	22.4	30	0	6.2	20.4592	22.1	3	1.4	19.4	0	6.87757	11.5446	0.7	0	21	27.8	0	4	39.7	6.4	30.8	0.6	26.5	14.2	1.5	3	5.9
1976	April	57.8	4.7	32	31.2	3.1	8.36214	7	3.5	26.7	34	2	25.9416	14.3455	9.6	17.4	28.6	21.4	10.5	12.5	4.3	1.2	2.1	14	13	23.4	9.3	0	9.6
1976	May	54.3	29.9	30	8.8	24.6	33.1027	35	3	18.5	23.1	3	27.9869	28.8446	29.5	16.4	52.8	16.6	31	36.5	30.8	17.1	35.3	35.6	38	19.1	2	0	25.6
1976	June	133.1	122	89	159.7	126.4	181.562	200	102.4	45.1	59.9	228.5	89.5908	97.0118	57.3	42.2	38.7	86	26.8	57.5	59.8	31	62.3	39.4	79	60.8	111.4	29	97.2
1976	July	338.7	272.3	230.3	435.2	293.7	273.461	270.4	269.5	174.4	242.2	309	279.651	305.423	270	199.3	242.7	257.8	215.5	301.429	279.1	231.9	464.1	224.7	441	254.5	191.3	150	292.8
1976	August	195.036	137.7	159	236	212.2	156.82	147.9	228.9	165.9	182.1	195.5	196.683	189.791	165.2	188.3	222.3	154.1	240.8	173.8	145.1	180	65.8	168.6	204.5	128.3	163	175.457	169.8
1976	September	214.8	113.6	94	242.7	249.4	169.84	165.1	223.5	92.1	123.2	167.5	182.173	162.694	128.1	153.2	185.8	225.7	241	116.7	414.1	149.2	140.3	139.2	120.5	128.3	121.3	161	195.6
1976	October	249.6	241.7	133	279.5	183.1	174.78	171.6	216.6	78.3	177.1	129.5	182.144	201.764	102.4	113.7	127.5	152.4	214.3	200.6	52.4	80.7	102.2	109	147.5	135.6	173.3	150	217.2
1976	November	118	29.2	31	34.7	76.4	38.7522	35.5	43.2	25.7	15.8	30.5	44.8666	34.8769	24.5	25.7	36.9	37.6	33	28.5	21.7	22.7	32.9	33.3	23	17.8	24.7	0	29.8
1976	December	28.6	12.5	25	28	38.2	9.741	4.7	25.1	16.8	15.7	14	21.1601	29.5993	21.4	29.3	11.2	22.2	7	36	19.1	13	34.3	16.6	28.5	9	37	26.5	29.6
1977	January	8.9	14.7	10	20	34.8	20.1196	19.6	16.5	9.5	21.4	0	10.5289	12.8815	2.1	3.6	6.5	7.3	1	6	0.8	0.7	7.6	2.5	1.5	6.3	17.4	4	20.2
1977	February	20.1	23.2	9	15.5	13.5	9.92975	8.8	19.3	11	12	8	12.19	14.4256	0.2	7.6	11.6	8.3	9	12	3.2	1.6	9.8	0.4	3.5	15.5	21.2	0	10.3
1977	March	0.3	0	0	0	0	0.0108468	0	0	0	0	0	0.100424	0.125509	0	0	0	0	0	0	0	0	0	0	2.5	0	0	6	0
1977	April	21.2	15.5	13	14	31.2	15	13.1	6.3	14.4	19.2	3	17.5682	17.8845	8.6	15.1	13	10.9	25.9	17.8	11.6	14.7	20.1	10.5	5.5	15.2	24	0	14.5
1977	May	85	53.2	41.7	28.8	76.5	76.807	80.8	65.1	66.4	87.3	71	61.2598	46.6289	64.4	83.9	38.7	21.6	43	28	16.5	51.9	10.6	50.6	7	33	29.6	33.5	63.7
1977	June	261.7	163.6	100.5	168.5	48.5	85.4713	80.8	173.7	129.8	141.4	167	161.515	151.209	90.1	137.4	118.8	114.8	176.5	166.8	202.7	156.9	79.6	138.6	126	110.7	106.2	197.4	137.8
1977	July	288.6	181.1	125.5	338	283.7	166	150.5	294.5	144.7	152.5	202	212.478	199.282	174.6	132.5	154.5	102.8	223.6	180.4	139.7	91.3	116.5	146	107.5	135.6	197.2	353	178.2
1977	August	328.9	145.2	71.1	408.7	167.5	145.488	142.6	115.4	136.1	147.3	254.5	212.602	148.603	176.8	126.1	190.7	140.7	216	109.1	103.9	133.2	143.7	129.2	141.5	96.6	162.4	63	120.1
1977	September	210.5	150.8	168	364.2	264.4	171.062	159.6	105.5	112.9	114.6	285	177.855	194.719	86.1	139.7	181.6	124.2	126	226.6	115.2	129	68.7	85.8	84	141.1	173.3	60	175
1977	October	68.9	67	39	102	72.8	43.3765	38.5	58.5	17.8	22	101.5	48.629	45.6032	30.4	17	23.9	36.2	31.3	22	29.3	26.5	34.5	58.8	86.4	35.2	44.1	27.5	51.2
1977	November	36.9	32.4	17	30.2	3.1	15.3605	16.2	23.5	0	9.9	0	12.9679	12.1651	0	0	0	3.4	1.6	6.5	6	0	9.1	0	17.5	5.3	5.1	2	9.5
1977	December	20.9	4.8	10	21.7	3.1	4.19292	3.1	40.2	12.5	9.6	14.5	14.9887	22.7833	21.3	10.3	14.6	14.3	6	31.5	4	5.5	6.1	39.5	12	6.5	34.2	66.8	17.7
1978	January	17.4	20.3	18.5	15.5	20.5	19.6276	19.4	27.1	18.6	26	21.5	18.7486	21.2834	21	7	16.6	23	19	23.5	11	19	17.1	19.5	0	23	18	14	6.8
1978	February	51.4	4.7	15	16	13.3	6.07811	4.5	10.6	5.7	7.2	8	16.4171	9.3932	11.7	9.4	9.2	15	8	6.6	18.1	9.3	16.3	12.9	6	5.2	9	0	6.8
1978	March	23.1	15.5	14.5	20	4.1	13.8356	14.5	10.8	17.1	24.1	8	17.1128	17.4948	13.6	18.6	20.9	15.1	4	19	20.3	19.2	17.7	26.7	14	19.7	16.5	0	9.9
1978	April	18.3	1.5	11.8	15.2	8.2	2.32766	1.1	2.9	0	0	0	5.84012	5.31301	2.7	0	1.5	2.1	0	7.8	0	0	0	3.7	0	0	4	0	4.3
1978	May	39.3	21.5	23	38.2	40.1	28.5799	27.5	30.8	46.3	32.4	20	34.225	22.9621	10.2	24.9	47.1	32.7	39	10	11.5	28.6	27	13.5	21	31.4	17	0	14.5
1978	June	208.7	171.7	76.5	288	188	155.389	153.2	219.3	106.3	95	229	164.565	166.746	160	77.3	167.2	147.4	156.5	134.8	67.6	133.3	62.7	167.9	108	88.2	198.5	321	198.2
1978	July	338.3	231.5	233.1	210.4	218.8	244.082	249.2	183.3	133.7	143.6	266.5	212.321	241.856	115.5	194	163.9	261.9	161.5	220.3	175.9	140.5	225.9	175	281.5	160.3	246.1	187.5	253.4
1978	August	272.8	235.3	166.1	383.1	314.5	209.956	197.2	106	172	170.6	170.5	227.34	215.063	191.4	149.9	164.7	192	194	213.9	142.5	113.9	241.3	200.7	141	165.6	138.4	257	225.7
1978	September	302.4	134.8	83.3	333.1	186.2	142.874	136	231.2	172.2	117.9	281.5	220.35	203.664	167.5	194.4	178.8	143.3	247	221.8	213.8	180.5	205.2	178.1	93	122.9	210.1	324.5	201.9
1978	October	169	147.1	58.9	105.3	105.3	103.798	102.9	83.9	69.9	76.7	30.5	113.823	134.056	182.7	100.8	151.3	154.5	105	146.6	66	154.8	131.1	108.9	161.5	57.8	90.5	353.5	165.9
1978	November	1.7	0	9	15.5	0	1.99323	1.5	4	20.4	10.2	0	7.71091	4.34859	0	10	36.3	7.3	0	1.7	1.5	26	1	2.6	3	10.5	3	0	2.2
1978	December	12.6	34.7	3	21.3	16.4	3.28922	0	6.8	1.6	0	0	8.32467	7.03915	0	4.3	12.1	10.9	0	0	0	0	6.9	1.6	0	36	0	0	2.8
1979	January	0	0	0	0	0	0.0163532	0	0	0	0	0	0.366681	0.134536	0	4.6	2.5	0.7	0	0	0	0	0	0	0	0	0	0	0
1979	February	30.3	22.8	24.2	28	31.5	28.6887	29	25.1	17	25.6	3	25.1069	24.9613	45.6	17.3	37.2	20.1	18.5	22.5	36.6	18.7	26.2	31.7	34	14.7	11.5	39	15.3
1979	March	0	1	0	0	0	0.0801288	0	3.2	0	0	0.741401	0.338494	1.16353	0	0	1.2	0	0	1.5	3.5	0	5.7	0	0	4.8	0	0	2.7
1979	April	24.1	0.6	6	0	0	0.496085	0	10.5	0	0	4.81313	6.29855	8.61243	0.4	0	7.5	0	7	13.5	9.7	13.7	2	6.2	17	5.5	6.7	28	12.5
1979	May	40	11.6	21.7	49.7	25.6	12.2756	9.1	36.7	12.8	48.3	25.7063	26.4816	23.9571	8.7	10	37.2	12.9	18.3	12.3	13.1	12	3.2	13.8	13	17.7	42.5	38	51.7
1979	June	296.7	81.2	60.2	88.2	111.8	96.7864	97.7	92.6	72.1	97.9	94.9765	110.856	89.9181	43.1	36.9	47.2	75.4	74	87.2	35.1	25.1	57.4	57.2	56.5	59.8	74.7	72.3	92
1979	July	261.6	214.9	121.9	281.9	180.5	182.563	184.7	204.1	84.9	100.8	184.297	172.894	176.284	248.1	131.5	187.9	150	107	154.1	149.5	163.9	105.2	177.9	192.3	72.2	142.1	70.5	128.7
1979	August	332.9	139.5	166.2	227.4	180.2	110.711	94	182.4	166.6	129.6	173.456	198.436	160.774	145.5	86.4	100.6	196.9	144.441	126.2	161.6	152.6	153.9	178.6	145	176	152	156	166.9
1979	September	121.3	131	140.5	141.8	132.4	128.192	126.5	192.6	103.1	140.6	133.732	126.321	130.571	157.7	108.1	206.3	63	122.8	111.5	114.1	85.8	87.6	121	147	101	97	0	70.6
1979	October	5	0	0	3.5	0	0.0667683	0	0.7	0	3.3	0.766291	1.46413	0.277124	0	0	0	0.7	0	0	0	0	0	0	0	0	0	0	0
1979	November	0	3.1	1	0	0	1.35255	1.4	0	0	0	1.74142	0.728042	4.84991	0	0	3	7.3	0	10.5	15.5	0.8	16.2	0	0	1	1.5	4	1.7
1979	December	68.9	58.3	41.5	35.5	35.1	38.9413	38.4	53	33.9	36.5	8.5	39.1898	51.6147	32.7	27	65.6	15.8	20.9	52	32	31.7	39.8	30.5	45	31.4	57	20	63.1
1980	January	41	99	0	193.4	109.1	96.3055	97	134.7	94.4	104.4	193	113.53	109.758	99.5	91.9	85.3	109.3	107	105.5	99.4	91.5	109.1	95	104	96.2	93	100	105.9
1980	February	5.3	15.5	0	7	8.2	5.38035	4.8	0.5	5.4	5.8	0	8.44	5.8522	11.5	2	3.2	13.3	11.6	4.5	3.2	3.8	4.1	3.7	1.5	4.4	4.5	4.5	0.4
1980	March	0	0	0	0	0	0.0490286	0	0	0	0	0	0.544462	3.44146	7.5	0	0	0	0	7	9.2	0	3.6	6.77415	0	0	7.5	0	0
1980	April	22.2	53.9	48.4	18.3	37.61	36.7137	35.9	9.1	34.5	36.1	1.5	27.2302	33.371	10.8	27.0393	36.3	14.1	22.7	40	24.9	11.1	17.8	12.3941	11	23.5	9.2	0	17.4
1980	May	42.8	70.4	51.7	8.2	41.6	46.826	44.4648	6.1	36.7	33.2315	24	31.6502	51.5975	35.1	27	60.6	34.9	13.5	49.3	41.2	39.4	28.6	34.8044	22.5	18.1	76.5	55.2115	59.8
1980	June	142.2	106.5	39.7	129.4	130.5	90.1237	85.8	189.5	86.1	53.6	236.5	103.782	106.426	44.8	62.8	78.4	84.8	80.7496	111	74.5	80.5	42.2	49.1209	43.5	112.5	83	83.5	47.3
1980	July	137	154.3	81.2	125.9	207.8	140.479	135.2	164.7	120	104	190	131.889	135.281	117.3	106.8	123.7	137	156.1	99.8	73.8	114	62.1	118.638	85	75	136	44	175.5
1980	August	384.6	254.7	150.7	318.4	289.3	237.672	234.2	205.2	237.9	155.9	276.5	256.25	235.878	172.5	212.2	334.2	228.7	194.9	205.3	145.8	246.3	194.5	178.85	176.5	168.5	195.5	203.5	255.6
1980	September	241.6	137.5	146.7	146.5	194.3	158.438	153.8	181.5	168.4	189.2	149.5	188.527	174.307	151.6	211.2	257.8	161.6	201.4	149.2	151	148.5	71.3	156.059	118	143.3	168.8	126	186.5
1980	October	127.2	12.8	42.8	78.7	49.5	28.8076	24.5	51.2	41.7	23	72.8	62.5478	62.7742	13.2	58.5	76	34.5	52.7	70.8	38.4	49.5	30.8	17.7351	31.5	53.2	92.5	43	98.9
1980	November	80.5	17.5	2.7	18.4	32.7	14.8122	12.3	14.7	21.2	44	25	32.2594	16.3951	33.4	13.8	30.6	8	15.7	2	8.9	22.4	39.2	32.41	12	55.1	22	14	27.7
1980	December	6.3	1.7	2.4	0	0	2.69189	3.1	2	0	0.5	0	1.74346	6.0054	0.3	0.3	0	1.8	0	13.5	4.8	3.4	2.7	0.426508	3	2.4	3	0	0.8
1981	January	89.3	61.9	29	87.4	57.4	62.4652	63.8	88.3	73	70.6	52	78.9926	60.4373	70.4	72.1	81.5	53.7	108.3	47	54.5	66.0688	58.8	71.2726	41	66.7	44	0	44
1981	February	25.8	23.9	16.3	7.3	28.7	19.2294	18.1	0	20.6	7.9	27	19.8441	13.9036	29.2	15	12.1	23	19.8	3.5	27.3	20.8593	19.1	28.2808	25.5	34	10.5	0	7.9
1981	March	1.8	1.2	10.5	5	0	1.54377	1.2	0.5	2.6	1.8	0	3.27077	1.72215	3.4	4.4	19.2	2.3	3.6	0	6.3	3.16214	0.3	3.44512	0	4.6	0	0	0.5
1981	April	47.1	25.9	3	27.6	54.2	19.4721	15.9	16.7	21.3	14.8	22.5	23.9565	22.8627	13.1	5.2	52	13.4	18.7	20.2	19.5	23.7137	25.5	13.634	11.5	4.6	16.5	6	40.5
1981	May	104.3	36.1	0	26.4	140.1	57.0455	52.5	36.2	40.2	38.9	2	32.2	44.6155	77.9	22.6	55.5	17.3	34.2	54.9	22.6	70.7	13.7	15.5	25	18.1	17.5	0	1
1981	June	282.6	205.3	0	272.1	260.2	181.964	178.5	194.5	143	198	454	261.5	189.209	142.8	76.9	176.5	132.4	167.4	177.1	124.4	124.7	95	132.5	116	112.5	205	250	181.2
1981	July	300	151.5	101.4	323.8	261.6	128.185	108.2	198.4	136.7	96.7	356	198.759	200.927	124.5	173	172.9	141	153.8	207	78.3	154.199	91.9	129.615	150.5	103.8	224.3	174	229.8
1981	August	260.8	264	151.3	295	246.1	170.019	154.3	273.8	163.5	117.9	440	210.41	211.372	187.5	145.1	179.5	225.7	183.9	177.3	84.5	182.898	121.2	187.634	212	134.5	166.3	260.5	214.5
1981	September	137.9	65.8	68.2	206.7	78.5	56.1607	48.1	117	103.9	80.9	155	117.742	108.989	111.5	97.8	65.8	90.4	102.6	122.3	106.4	101.98	79.7	111.16	105.5	88.7	97.3	61	82.4
1981	October	123.9	43.6	112.3	73.2	51.2	41.0843	32.8	65.4	94.2	112.9	63	101.545	78.7309	186.1	83.7	199.3	107.6	126.2	66.8	88.3	115.228	139.3	176.853	41	52.5	86.5	38	54.6
1981	November	11	18.2	5	6	20.5	11.2318	10.5	24.3	3.2	4.4	8	6.43498	6.07444	0	0.4	7.9	4.6	2.76358	0	0	3.42356	0	0.400288	0	1.5	1	0	0
1981	December	8.9	8.8	13.9	11.7	36.3	18.1586	16.7	14.4	13.2	24.2	10	13.7448	21.1569	13.9	12.4	17.4	9	6.5	25.3	12	13.525	6.6	13.9539	11.5	18.5	21	0	24.6
1982	January	0	0	0	0	0	0	0	0	0	0	0	0	0	0	0	0	0	0	0	0	0	0	0	0	0	0	0	0
1982	February	28.1	20.1	9	11.1	13.6	9.17934	8	15.5	3.8	16.2	1	11.8797	17	23.1	3.4	19	1.3	0	19.6	18.4	17.5296	25.1	21.5155	5	9.4	4	24	14.6
1982	March	6.7	2.8	0	2.1	0	0.752707	0.7	4.6	0.9	0	0	2.20318	0	4.5	0.4	11.8	2.5	0	4	11.6	9.65462	22.2	4.21901	0.5	0	6.5	0	8.1
1982	April	10.8	27	26.5	11	8.2	21.3419	22.9	8.3	11.3	15	1	11.4825	22.4	3.8	9.2	18.4	5	5	23.8	4	12.9651	12.1	4.61912	14	9.2	10.5	8	16.5
1982	May	151.1	39	35.3	65.5	54.2	47.4335	47	52.2	23.4	31.4	72	57.4946	64.1	24.9	9.3	48.3	29.2	28.6	88.4	31.6	45.7296	27.5	26.5354	69.5	51.9	67.5	66.7045	70
1982	June	107.2	37	56.8	203.2	81.4	41.2807	33.2	87.5	80.1	53.4	99	89.588	62.6	83.2	40.9	41.3	21.6	93	52.2	24.7	48.7137	16.7	81.5889	14	33.7	34	72.5	36.5
1982	July	305.4	168.4	0	257.3	195.5	173.712	176.5	257.4	196.8	206.4	286	362.8	107.6	127.5	158.9	206.3	159.9	199.5	153.9	175.7	134.8	121.5	136.5	147.7	144.2	289.1	227	167.4
1982	August	237.3	146.2	0	211.4	138.2	135.77	141	159.9	77.7	64.8	214	219.2	189.2	94.5	83.4	133.5	71.4	115.1	181.9	114.6	63.3	78.8	118.2	91.8	78.7	127.7	67	176.4
1982	September	132.7	94.3	0	137.4	117	65.3742	60.2	114.6	46.1	51.2	153.9	80.1	47.9	61.7	53.4	23.5	46.6	57	82.2	38.6	83.4	127	74.6	15	46	83.7	68	75.2
1982	October	96.7	31.7	0	121.2	32.6	21.4766	17.8	27.4	35.3	31.1	81	90.9	42.5	63.3	24.5	62.9	20.7	60	71.2	63.7	68.9	85.6	56	94	28.5	49.5	160	55.6
1982	November	21.4	10.2	2.2	10	11.6	6.86374	6.2	17.7	0	8.6	31	8.22516	6.7	1.3	2.5	0	10.8	1	7.6	7.1	8.01547	7.6	1.80477	11	5.4	11.8	0	12
1982	December	21.5	12.1	0	33.3	23	10.6375	8.3	28.4	22.9	22.4	22.3513	27.2	28.1	16.2	20.2	26.1	36.7	8.1	33	42.3	30.6	46	13.9	55.9	30.9	29.4	0	29
1983	January	32	27.3	0	32.6	40.3	23.4182	22	12.8	17.8	15	14	77.4	32.7	15.8	18.8	24	35.1	17.6	41	29.1	23	30.8	18.4	28	22.5	31.7	0	35.8
1983	February	23.9	4.6	0	13.2	8.7	3.4804	2.8	5.3	2.5	1.8	18	25	5.4	1.6	2.8	10.4	2.1	3.84409	1.7	0.4	1.5	1.3	1.6	2.5	0	1	0	2.5
1983	March	13.8	19.2	0	23	20.5	16.3993	16.7	17.5	12.8	11.7	4	19	21	12.1	11.5	2.8	10.3	0	15.7	10	8.5	13.6	11.9	15	11.9	8.3	0	8.4
1983	April	0	0	0	0	0	0	0	0	0	0	0	0	0	0	0	0	0	0	0	0	0	0	0	0	0	0	0	0
1983	May	89.5	78.7	0	157.5	71.1	58.2963	57	86.9	61.9	60.8	100	75.2	93.4	56.7	13.7	63.8	70.4	45	62.1	20.5	26.4	41.1	44.7	59.9	42.2	61.5	44	84
1983	June	70.9	53.5	0	45.8	38.2	75.985	85.6	52.9	43.2	44.9	61.2	52.8	66	64.5	85.9	35.4	68.4	76.5	69.7	53.9	73	105.1	88.2	97.1	41	54.3	225.6	71.4
1983	July	288	336.8	203	384.6	288.6	291.118	291.6	343	182.4	263.05	441.3	273.337	322.905	278.6	172.6	305.4	233.8	236.3	344.5	204.9	272.341	222.9	275.622	322.5	254.7	284.8	475	390.3
1983	August	262.7	179	165.3	337.4	274	198.115	188.7	205	176.3	214.099	164	240.369	190.888	144.8	171.8	128.4	221.4	301.3	142.5	126.1	201.076	148.1	152.33	210.65	150.3	196.2	795	241.7
1983	September	168.1	96.5	100.8	244	169.7	99.2162	85.8	160.2	105.3	160.045	266	172.816	121	181.9	153.9	223.5	153.9	213.5	151	223.6	187.202	207.2	181.207	182.628	173.8	201.5	35	139.6
1983	October	55.7	61.7	28.7	52.9	58.6	41.5313	39.4	28.9	28.8	38.1005	49.2	41.9986	9	70.9	13.7	75.8	37.3	34.5	12.8	22.8	35.0859	21.9	67.0948	37.5178	36.7	33.4	43	46.6
1983	November	56.3	19.3	40	33.9	25	21.8388	20.1	52.1	31.3	33.397	47	38.7299	19	11	19.8	30.6	12.1	67	33.8	17.5	25.068	20.6	13.4774	28.302	29.3	7.5	0	10
1983	December	12.8	10.3	0	0	0	2.26346	2.1	7.5	0.8	1.39747	0	3.48603	24.1	1	0	4.5	1.9	0	18.6	0	3.93356	2.5	1.11981	8.72732	0	7	0	23.7
1984	January	23.1	14.1	31.2	16.2	11.6	14.0822	13.1	39.6	16.8	12.5	8	16.9	25.4	32.5	5.9	16	25	13	18.2	28.6	20.3	23.2	28.6	11.7	13.9	15.2	19	34.2
1984	February	14.1	17.8	8	10	20.5	9.15786	7.4	14	13	17.6	0	7.3	3.2	1.3	4.6	18.9	7.6	0	20.9	12.3	6.1	8.3	2.4	7	11.2	6.2	0	14.5
1984	March	1.9	0.3	0.5	0	0	0.277337	0.2	9.1	4	2.7	3	1.2	0	3.6	0	0	0	0	0	0	0.7	0.2	0.4	0	0	0	20	0.5
1984	April	0	0	0	0	0	0.142295	0	0	0	0	0	0	0	0	0	0	11.3	0	0	0	6	0	0	0	12.8	0	5	4.6
1984	May	40.1	40.3	37.1	22.8	47.7	27.5835	23.4	34.3	34.5	29.7	24	62.1	57.7	12.9	17	31.1	45.3	78	24.5	44.6	26.1	47.6	19.5	37.2	31.2	22.7	0	57.7
1984	June	225.4	106.2	55.7	297	225	102.289	84.1	137.5	65.6	98.8	207	212.2	155.9	103.3	64.1	130.2	186.7	70	264.6	130.4	114.7	102.7	141	195.1	95	216.9	606	202.5
1984	July	402.1	154.5	295.3	374.4	206.74	187.99	177.4	250.5	212.2	224.2	275	332.5	198.9	245.7	234	283.3	227.7	174.1	279	285.3	191.3	155.5	258	258.4	232.4	222.8	127	174.6
1984	August	310.8	172.2	142.9	354.9	190.7	138.383	125.2	188.5	106.9	132.2	181	203.8	135.8	126.2	167	136.7	162	328.1	132.5	167.4	106.1	193	137.4	106.3	219.9	174.7	225	128.6
1984	September	254.3	158.4	95.9	255.7	139.6	128.768	124.2	159.3	117.4	163.9	266	199.8	127.5	163.2	154.4	96.2	146.4	136.5	137.8	71.5	112.1	82.2	100.4	67.6	100.4	187.3	80	240.5
1984	October	105.4	47.7	10.7	95.8	66.8	34.7889	29.4	62.4	23.4	99.5	61	45.6	82	70	18.7	42.4	49	74	60.5	50.2	84.5	6.4	56.5	30.6	17.6	9.4	30	15.8
1984	November	20	7.1	17	7.5	18.2	6.89554	5.1	0	3.5	11.2	0	5.6	8.3	4.9	4.8	7.1	0	15	3.3	3.8	9.4	2.3	5.7	0.2	4.1	0	0	1.3
1984	December	1.3	7.5	0.6	0	0	9.75889	11.7	8	0.8	5.8	0	16.6	2.5	5.3	2	15.8	6	37	2.3	5.7	11.1	9	12.3	10.5	0	3	0	8.5
1985	January	4.4	0	6	3	0	0.649576	0.4	0	0	1	0	3.4	0	0	0	0	5.3	0	0	1.7	0	0.3	0	7.1	0	10	0	3
1985	February	21	0.5	0	0	0	1.77291	2.1	0	0	0	0	0	4.1	0	0	0	0	0	0.7	0	0.2	0.1	0	6.8	0	0	54	0.7
1985	March	11.3	7.1	38.5	19.3	31.8	17.2244	15.5	6.6	4.5	12.5	4	36.9	3	1.9	2	2	3.5	0	0.8	3.6	3.2	0	5.5	0	2.5	1	0	5.1
1985	April	51.5	29.3	10.5	22.4	69.5	19.3991	13.5	20.3	11.8	14.4	0	4.7	8.7	31.9	14	10.8	22	24	15.6	17.8	14.2	10.1	15.6	0	41.2	7	14.6531	10.8
1985	May	168	102	38.9	57	195	61.9686	46.9	40.2	60.3	39.1	5	61.9	24.7	45.3	27.1	23.1	48.2	31.5	13.2	59.6	22.1	38.4	50	10.8	38.8	22.5	47.0254	43
1985	June	229.6	216.9	158.1	344	195	158.086	147.5	194	87.7	111.2	209	279.3	144.9	174.8	117.8	217.7	195.9	128	247	205.8	235.9	199.6	213	130.7	141.5	293.9	208.935	205.1
1985	July	293.6	154.4	134.7	329.2	236.2	197.388	195.9	191.1	183.7	158.3	204.2	244.1	159.5	238.5	176.3	205.3	194.5	221.1	176.9	118.2	171.6	127.4	198.1	167.7	132.1	136.9	243.812	257.2
1985	August	158.2	161.8	109	204.2	356.6	162.194	138.4	144.7	177.3	134.6	290	264.2	103.1	156.8	230.8	229.6	281	350	102.7	158.4	95.8	120	173.3	170.2	211.4	126.5	255.635	276.8
1985	September	93.4	83.3	84.5	221.2	120.8	78.8469	70	115.4	99.6	64.8	110	234.3	26.6	54.6	62.9	136	94	173.5	154.4	89.9	60.1	68.6	75	90	116.3	158	112.086	109.8
1985	October	67.4	42	29.4	53.5	64.3	50.5365	49.4	38.7	53.9	68.1	65	121.6	39.6	64.3	66.7	48.3	29	90	28.7	81.7	58	66.9	49.9	0	75	33	76.3148	82.8
1985	November	13.8	21.4	34.8	42.6	27.2	15.2698	12.5	8.9	1.9	6.6	10	18	0	22.7	4.5	64.7	26.7	16	3.4	3	16.6	4.1	23.7	6.3	12	30	12.8529	10.1
1985	December	8	1.8	13.5	0	6.4	7.68841	8	17.2	2.5	0	0	16.1	0	2.2	5.5	0	13.1	0	8.6	10.1	2.5	4	1.1	3.8	7	0	0	7
1986	January	0.5	1.8	2.7	0	3.1	3.22447	3.3	5.7	5.1	0	0	0	12.8	0.1	0	0	3.4	3	2.9	0	0	0	0	8	5.4	6	9.12147	12
1986	February	16.2	0.3	0.6	0	0	0.66246	0.6	3.2	1.2	0	0	7.5	10.3	0.3	0	15	1.1	0	6.4	5.5	0.6	2.2	0	0	0.5	8	10.3663	13
1986	March	0	0	0	0	0	1.56776	2	0	0	0	0	0	0	0	0	0	0	0	0	0	0	0	0	0	0	0	0.0322164	0
1986	April	18.6	12	14.6	5.8	8.2	12.8648	13.2	12.2	16.9	15.5	0	18.5	24.8	29	36.3	26.3	14.4	0	17.2	20.7	17	9.7	7.5	6	3.5	13	19.1888	20.5
1986	May	162.3	51.6744	43.3	141.5	36.1	57.5	57.5	18.7	58.5432	26.5	13	55.9	31.8	78.4	31	47.1	66.8	69	47.2	9.6	13.4	13.6	41.5	3.5	51.4	25.5	45.7882	41.8
1986	June	239.5	153.535	186.1	233.5	119.3	139	139	101.2	196.396	107.5	174	286	163.9	127.8	167	209.2	173.7	234.4	320.5	192.4	225.8	175.7	188.9	2.6	76.4	199.6	178.025	173.3
1986	July	294.3	171.753	60.7	348.5	237.1	134.2	134.2	229	205.464	127	224	269.9	133.5	92.9	180.2	150.9	138.1	235	154.3	78.7	131.8	105.6	94.8	79.2	177.9	189.3	272.691	299.6
1986	August	265	152.056	31.8	194	187.2	144.9	144.9	193.3	210.195	82.3	190	225.1	114	91.1	104	91.9	161.2	312	158.7	57.7	75.5	89.1	90.2	156.655	123.2	201	139.285	130
1986	September	270.9	139.793	108	321	162	112	112	230.5	191.449	162.1	174	190.7	98.4	0	146.2	114	102	235	148.9	172.3	132	143.3	139.3	151.64	98.8	97.5	140.471	133.4
1986	October	120.8	66.6076	61.3	166.3	93.6	38.3	38.3	64.7	53.2811	27.9	44	127.6	106.5	50.8	34.7	57.4	61.1	43.8	193.7	59.4	56.5	91.3	86.6	100.439	42.9	97.5	103.174	111.7
1986	November	29.7	7	12.6	30.5	15.5	11.3	11.3	36	15.6	7.5	23	19.3	11.2	14	11.5	29.9	13.7	2	11.4	17.2	49	19.7	16.8	0	6.1	12	24.9189	27.3
1986	December	28.8	3.9	23.5	19	20.5	4.7	4.7	1	2.39801	0.2	0	6.7	0	0	0	1	1.5	0	2.8	6.1	0.3	0.7	0	0	0	7.3	4.16366	3.5
1987	January	4.5	0	9.6	8	0	0	0	2.5	1	0	0	3.5	14.2	0	5.7	0	3	0	1.2	0.2	1.5	4.7	0	0	0	3	0.802535	0.3
1987	February	28.8	2.17156	0	12.5	3.1	1	1	0	2	1.5	0	15.8	0	0	5.4	1.8	0.3	2.7	1.1	2.5	0.4	0.4	0	0	0.5	1	11.1762	14
1987	March	2.2	3.41574	1.3	5.8	3.1	4.9	4.9	4.7	3.3	0.8	0	3.6	0	0.1	0.6	6.8	0.2	2.19247	0	0.1	1.4	0.2	3.5	0	0.8	0	1.41237	1
1987	April	17.5	35.0894	20.3	36.5	72.5	35.6	35.6	7.4	9.1	16	4	32.8	0	11.7	13.8	11.7	4	10	2.9	6.1	4.2	14.2	5.6	5.5	17.3	4	22.6713	24.2
1987	May	33.1	9.20069	4	3	0	11	11	17.8	8.3	11.1	0	17.5	2.1	8.8	14.5	12.6	31.3	19.6	20.2	14.4	11.7	14.9	16.5	18.3	15.9	14.5	14.072	13.6
1987	June	256.1	104.748	57.3	157.8	150.4	84.9	84.9	196.2	53	81.6	45	154.2	107.6	82.3	90	86.8	85.5	113.3	111	85.8	107.5	46.7	38	15.9	80	120	89.4078	78
1987	July	248	194.015	158.5	367.3	216.4	162.7	162.7	170.7	225.8	254.5	86	247.3	146.8	241.1	332.5	197.3	216.4	319.4	140.6	152.5	227.5	139.6	52.7	167.5	221.5	258.5	212.644	204.3
1987	August	292.9	203.009	135.9	306	222.7	183	183	298.7	247.7	171.5	138	352.8	162.3	175.5	164	161.2	165	250.1	346.1	97.9	136.2	127.9	80.7	106.4	137.3	253.2	246.076	253.5
1987	September	169	76.0072	78.7	213.8	61.3	53.2	53.2	136.8	111.5	124.6	133	139.4	64.2	48.3	34.5	101.3	74.6	92.4	115.5	102.6	39.9	69.9	23.7	89.5	51.7	128.3	85.442	78
1987	October	5.1	3.9905	0	68.9	0	0	0	2.5	0	0	41	1.8	13.4	0	0	0	0	0	0	3.3	0	2.2	0	0	0	0	0	0
1987	November	27	21.7737	0	29.3	10.3	28.6	28.6	12.7	17.3	28.2	24	22.6	29.5	0	36.5	17.7	20.9	19.5	39	8.9	13	7.5	3.4	9	0	7	0	32.8
1987	December	0	1.03506	0	0	0.842524	0.9	0.9	2.8	0	0.8	0	1.7	0	0	0	0	1	0	0.8	0.3	1.2	0.5	0	0.6	0	0	0	31.8
1988	January	4.6	3.19706	2	0	0	3.9	3.9	6	2.74978	1.2	0	1.5	0	4	1.5	13.2	1.5	3	16.8	3.5	12.5	3.9	4.2	0	6.2	20	0	15.4
1988	February	4	4.7432	1	18.5	16.7	2	0.2	0.4	1.83646	0	0	7.4	0	6.2	1	5	1	0	0	0.1	0	0.1	8.4	0	1.5	0	0	1.8
1988	March	64.6	26.9638	26.5	53	18.7	29	29	0	29.7027	33.1	17	50.7	0	22.5	27.5	32.6	38.7	24	42	33.3	43.9	10.9	8.1	0	46.3	33	0	25.5
1988	April	2.5	4.69373	25.5	3.5	0	1.7	1.7	0	8.43747	3.9	0	17.4	0	12.4	3.1	29.3	30.5	7.5	2.7	16.9	17.4	7.8	9.5	0	25.2	2	14	0
1988	May	4.2	0.75682	5	1	0	0	0	0	1.26243	2.8	0	0	0	0	0	4.2	0	0	0	0.5	0.7	0.7	9.7	0	10.5	0	0	0
1988	June	201.3	161.127	139.9	310.5	176.5	134	134	125.4	143.903	159.8	167	166.3	286.9	190.9	127.7	138.7	165.3	127.5	129.1	192.4	109.2	105	33.6	0	105.8	150.5	189	182.9
1988	July	374.3	286.783	174.2	451	391.1	260.3	260.3	265.8	255.792	244.4	350	341.4	108.4	272.7	218.5	265.4	174	243.775	259	224.4	214.8	162.1	63.1	120.3	170.2	279	544	206
1988	August	288.6	252.157	211.1	434.5	295.4	240.4	240.4	160.2	216.359	175.1	368	220.8	152.9	166.7	227	187.1	155.8	205	140.6	159.9	154.9	117.1	38.4	176.9	173.2	300	471	172.2
1988	September	221.4	138.822	112.7	234.5	111.1	150.3	150.3	169.9	110.032	101.9	174	240.1	109.6	61.6	75.7	56.9	84.5	103.5	99.7	66.9	57	17.4	51.7	10.7	71.4	99.5	389	118.8
1988	October	63.9	33.1748	13.7	12.5	62.3	24.9	24.9	56	19.9996	37.1	5	31.6	58.8	9.5	18.5	53.7	10	14	28.5	3.6	1	0.9	3.8	0	22.5	25.5	0	45.5
1988	November	19.2	7.67547	12	0	21.8	2	2	0.5	7.79185	4.6	0	4	0	13	3	2.2	0	6.07203	10.02	0	0	0	0.9	0	33	25	0	0
1988	December	0	0.982797	0	0	4.5	0	0	0	0.16358	0	0	0	0	0	0	17.1	0	0	0	0.2	4.3	0.2	3.8	0	0	1	0	0
1989	January	0	7.5924	0	0	3.1	14.2	14.2	3.8	1.81632	1.8	0	2.5	0	0	0	0	4	1.1	2.3	0.2	0	0	0	0	8.4	2	0	8
1989	February	0	5.33705	3	5	14.5	0.3	0.3	1	6.27639	2.9	0	1	0	81.7	3.5	2	7.3	4.5	33.2	0.5	3	19.7	4.8	0	12	12	0	1.5
1989	March	0	0.225707	0	0	0	0	0	0	0.230437	0	0	0	0	0	0	5.8	4.5	0	0	2.2	0	44.4	0	0	1.5	0	0	0
1989	April	19.2	1.55897	0	3	3.1	0	0	6	0.736754	0	0	4.2	7.5	1.2	0	2.7	8	0	0	0.1	0	2.3	0	0	0	0	0	2.5
1989	May	14.8123	9.60348	9.5	13.7	5.1	13.4	13.4	4	12.1135	4.9	2	28.3	0	3.3	3	5.3	1.5	18	4.1	0	43.2	1.9	0.7	0	6	10	0	15.1
1989	June	112.631	82.3564	97.3	197.5	51.1	71.8	71.8	110	153.465	77.2	132	102.5	70.9	83.9	138.5	54.9	92.5	205	98.4	50.7	79.7706	37.5	24.2	18.4	91.5	68.5	166	97.1
1989	July	162.876	103.689	94.1	205.3	87.9	60.7	60.7	185.5	201.288	97.1	132	186.9	207.7	138.8	100.2	127	145.8	295	172.7	98.5	186.7	105.3	44	16	134.3	185.5	418.5	204.1
1989	August	237.466	193.823	194.7	228.5	176.9	177.7	177.7	151.6	238.722	166	192	303.8	277.6	201.8	176.7	193.6	201.9	295	249.16	196.8	134.3	179.1	69	88.8	140.1	174.5	378	148.3
1989	September	171.633	167.609	97.7	133.1	219.6	155.9	155.9	225.5	124.712	122	311	241.4	137.6	94	93.6	136.6	115.5	123.5	146.6	84.1	106.3	56.1	39.4	46	97.8	183.5	107	160.4
1989	October	39.4648	40.416	15.4	44.3	39.8	37.6	37.6	26.5	35.0101	19.5	57	40.7	42.1	18.2	31.3	8.4	44	32	75.7	3.6	5.2	37	11.1	33.5	86.2	85	66	82.4
1989	November	8.7555	8.0215	35	10	0	6.9	6.9	16	7.74512	3.9	18	7.3	0	7.5	16.5	7.7	0	3.5	15.4	0	0	2.8	3.2	5.1	12.5	15.5	2.39846	0
1989	December	35.8432	23.2183	48.5	25.9	21.8993	19	19	39	22.4175	22.8	4	59.4	23.7	21.9	25.2	24.3	18	16	0	21	27.6	48.2	22.1	6.3	23.3	23	24.8509	24.9
1990	January	20.6027	14.3909	21.7	41	13.0489	10.5	10.5	25.5	14.3303	22.3	0	29	6.1	1.8	2	5.6	22.6	14	29.7	0	0	7.9	0	0	14.2	8	38.3085	45.8
1990	February	10.4295	10.1903	12.3	10	9.93062	9.1	9.1	9.5	18.4002	21.1	0	3	0	15	13.6	13.7	12.4	23	13.8	23.1	21.9	28.6	12.2	7.5	15.5	11.9001	12.7357	14.25
1990	March	8.68581	10.3665	5.6	23	25.6	5.3	5.3	21	7.25811	5.8	0	6	0	2.7	25	6.6	7.1	0	16.2	3.8	0	9.6	2.3	6.8	4.5	0	3.35838	0.9
1990	April	18.3282	20.6199	4.6	41	57.7	9.8	9.8	9.6	16.0287	28.3	0	18.4	8.7	4	11.2	19.8	5.2	14	7.6	0	2.1	0	6.6	15.2	13.9	5.5	22.2882	24.7
1990	May	106.292	76.0826	51.2	152	76.5945	74.421	74.6	76.8	86.1171	80.9	39	154.8	62.8	32.8	49.5	105	52.9	100.4	57.5	10.2	36.4	17.1	59.1	87	44	73	67.2939	64.1
1990	June	199.612	189.783	147.2	401	194.437	192.3	192.3	234.9	165.857	144.1	206	196.8	73.7	173.7	163.7	129.3	148.1	149	172.7	105	61	92.1	149.5	158	127.5	137.5	134.093	115.5
1990	July	269.22	236.291	189.9	391	312.2	209	209	279.5	244.509	178.6	156	335.5	185.2	184	147.2	162.1	134	292.5	216.6	209.5	196.7	205.8	138.5	99	167.2	216.8	192.515	180.1
1990	August	256.347	215.877	180.6	257	328.9	167	167	220.139	263.978	128.1	126	300	133.5	205.7	229	266.1	240.2	319	201.4	280.6	173.8	278.4	226.2	176	191.7	233.942	264.662	275.6
1990	September	203.502	148.78	123.7	275	166.7	125.3	125.3	155.5	141.21	141.3	369	289	108.7	135.9	134.7	135.6	60	124.8	115.1	53.1	38.9	73.1	102.1	116.5	101.8	139.5	144.671	138.9
1990	October	120.445	103.123	78.2	151	132.8	86.6	86.6	89.5	120.387	99	172	137	89.6	106.7	105.9	96.5	72.5	137	62.5	40.5	80.2	75.7	62	40	83.3	118.5	94.5126	89
1990	November	8.57404	4.01155	1.5	37	0	1.8	1.8	20	8.25195	0.2	8	6.5	1.4	10.3	0	0	0	13	0	1.2	0	2.4	2.8	28.5	0	33	9.38429	10.1
1990	December	15.3609	5.20785	3.5	17	0	3.8	3.8	23	2.97347	3.8	46	31.5	3.7	3.74579	0	10.5	0	0	0	0	0.4	0	3.6	6.5	1.8	0	8.51483	8.2
1991	January	4.9268	5.75668	1	0	0	8.78013	10.2	3	6.98195	0	0	1.2	0	0.7	27.5	4.5	0	0	6.64	4.7	3.2	9.8	1	79	26.1	0	7.30318	7.9
1991	February	3.68859	3.99445	8	0	0	3.2	3.2	4	8.40237	1.2	0	0	9.3	1.2	9	2.2	5.5	12	18.3	8.6	19.3	6.8	1.7	9.5	8.6	12.5	13.3069	16
1991	March	0.126872	0.106523	0	0	0	0	0	0	0.0492858	0.102477	0	0	0	0	0	0	0	0	0	0.3	0	0.2	0	9	0	0	0	0
1991	April	0.697059	0.533223	1.5	0	0	0.3	0.3	0	1.12783	0	0.81318	0	0	0.4	4.5	3.5	0	0	0	0	0	0	0	11	4.3	0	0.225118	0
1991	May	39.8621	41.5768	13.1	7	58	52.9	52.9	24.5	15.6716	34.1	21	78	0	15.7	21	11.7	0	0	14.5	0	4.7	1.5	12.2	21	29.4	5.5	19.2046	16.4
1991	June	211.015	147.833	82.4	190	197.8	111.4	111.4	123	207.296	153.8	298	282	117.9	106.7	215.5	144	112.8	231	113.7	187.5	100.4	145.9	136.5	108	194.2	109.5	230.452	253.4
1991	July	317.656	280.607	257.5	383.4	240.8	281.8	281.8	258.2	287.126	190.6	280	371.5	232.1	168.3	301	141.1	234.3	289	351.6	268.2	348.2	246.2	247.4	382.5	273.9	259.5	318.652	330.2
1991	August	204.772	203.075	144.6	258.8	336.8	163.4	163.4	147	200.792	183.2	246	211.5	85.2	205.7	122	146.2	167.7	237	141.8	136	133.3	154.4	163.1	49	115.6	214	201.731	204.1
1991	September	221.331	224.528	194.3	253.2	282.5	222.5	222.5	168.2	167.458	131.7	284	270.5	108.4	140	117.8	225.4	147.7	164	114.2	137.5	106.1	184	185.4	162	157.8	190	223.525	232.3
1991	October	111.992	87.6988	59.3	133	128	65.7	65.7	48	72.0124	46.9	110	155.5	120.2	94.9	66	40.3	85.8	56.9	116.1	62.3	60.2	56.2	134.6	56	91.8	48.9	71.8944	65.2
1991	November	10.9966	11.2463	10	27	18.7	4.6	4.6	42	6.89837	12.4	23	7	0	0.7	3.5	5	14.7	1	18.9	1.9	13.6	7.1	3.8	0	33.3	13	17.1072	17.5
1991	December	6.46863	5.92919	2.5	0	11.3	2.5	2.5	4.6	3.73416	2.8	0	7.4	0	0	6.5	11.6	11.4	0	23.6	3.2	30.3	7.1	9.9	43	16.3	18.1021	20.4067	24.1
1992	January	165	110.6	136.5	239.5	183.4	131	131	206.2	125.472	109.4	152.772	248	126.1	78.8	116.4	88.2	102.3	110.1	119.3	80.6	96.5	73.2	69.1	69	123.1	108.3	137.568	134.8
1992	February	26	19	29.5	41.7	25.6	20	20	0	21.5918	12.2	0	39.5	6.8	34.5	13.5	14	12.5	23	21.2	6.9	38.6	15.7	30.6	17.5	15.2	11	19.1716	18.4
1992	March	1	0.3	9.6	0	31	0.5	0.5	0	9.79521	0.6	0	0	0	4.5	4	2.5	7.4	14.7	7.1	4.7	6.1	2.8	6.8	1	23.5	0	5.81314	6
1992	April	57	23.2547	21	31	24.2	27.5	27.5	27	20.6149	9.6	2	33	0	8.2	14	9	6.8	24.2	12.8	0.4	10.4	8.5	6.6	37	16.4	10.5	8.13024	3.7
1992	May	188	114	105.5	156.7	193	74.2	74.2	38	72.8583	66.5	84	96.5	46.1	99.7	50.5	91	52.3	61.3	47.8	91.1	67	70.2	107.5	92.5	59.6	71	66.0583	55
1992	June	88	36.1	48.5	118.9	46.6	23	23	61	57.5055	46.1	55.724	73	48.8	69.2	78.1	32	78.5	48.4	66.9	46.4	50.3	35.9	56.4	42.5	32.2	37.5	72.77	77.4
1992	July	282	131	137.1	312	260.6	179.2	179.2	191.2	180.836	114.7	215	314	277.5	131.3	150.5	122	117.7	185	191	62.2	92.9	142.2	193.1	119	148.4	164.3	170.351	162.4
1992	August	358	192.9	168.3	314.9	302.5	194.4	194.4	265.7	201.985	172.9	262	353	165.1	147.2	205.6	81.9	119.3	189.8	175.4	138	135.9	137.1	110.2	196.5	141.7	163.6	192.436	182.5
1992	September	304	165.4	255	412.6	272.2	208.4	208.4	220.392	198.067	169.7	126	271.5	182.3	141.5	200.5	144.9	179.4	177.5	219.7	0	124	110.2	173.3	166	139.8	241.9	256.378	271
1992	October	214	90.3	90.9	175.8	126.7	77.3	77.3	171.3	95.1006	86.9	44	127.941	91.7	133.6	67.2	143	73.8	93.5	70.1	84.9	51.7	49.5	152.5	54.5	76.9	106.5	166.923	189.1
1992	November	68	84.1	10.5	27.4	51.8	25.4	25.4	36.9774	60.3935	7	12.9	37	36.4	51.5	67	32.9	16.8	84.5	38.4	33.6	25	40.4	35.4	0	39.4	26.5	22.5789	16.5
1992	December	1.5	0	0	10.1	0	0.5	0.5	2.5469	1.2115	0	5	6	0	0	0	0	0	1	3.7	4	0	3	0	2.86796	0.8	15.5	1.43549	1
1993	January	56	7.3	4	13.1	31	6.4	6.4	12.6536	6.56343	5.5	11	11	2.1	4.3	6.5	37	14.1	0	13.2	4.3	14.7	21	10.5	15.6885	32.6	31.5	9.78899	6.4
1993	February	13	4.1	3	3	20.5	7.5	7.5	4.2221	4.11854	2	0	11	0	4.6	1.6	0	2	3.57282	1.8	0	0.5	0.6	5.2	3.61031	5	0.5	4.90642	4.8
1993	March	1	2.8	0	3	8.5	4.7	4.7	2.17466	1.53646	1.8	0	0	0	3	0	0	0	1.12698	0	0.8	0.5	0	4.7	1.53853	1.9	0	3.98632	4.8
1993	April	21	0	0	0	5.1	19.3	19.3	5.43343	4.51478	9.1	4	0	0	2.5	1	7.5	1.9	3.22268	4.1	5.6	6.5	4.8	3.5	5.97506	5	11	3.19148	1.7
1993	May	6	14.9	3	0	0	0.8	0.8	8.66678	2.61134	2.9	2	0	0	10.6	0	19	3.6	2.33695	8.8	2.8	4.5	3.7	17.6	7.83671	1.2	17	26.6795	34.8
1993	June	240	188.3	164	337.5	239.7	257	257	173.207	194.325	173.3	251	225	0	81.5	169.5	0	112	181.151	184.9	0	63	135.3	84	166.958	239.9	149	191.589	191
1993	July	322	201.3	162	367.1	334.3	241	241	242.346	234.763	187.4	196	358	178.9	176.4	225	193	194.3	236.232	250.6	262.6	202.3	166.3	210	256.152	147.2	268.2	284.368	296.2
1993	August	277	202.9	154	470.3	266.5	222.4	222.4	218.543	220.634	128.7	150	226.5	218.5	118.7	259.5	88	162.1	233.833	185.8	139.5	169.6	135.3	118.1	216.213	157.8	249.6	230.936	235.5
1993	September	299	131.3	98.7	446.5	164	112.7	112.7	177.673	168.317	112.9	241	161	129.5	138.6	154	157	125.7	166.624	209.9	160.2	137.8	161.7	157.2	188.278	149.3	237	205.536	211.9
1993	October	106	31.4	40.3511	83	25.5	52.7	52.7	39.3725	40.3832	8.7	113	66.5	23.2	10.4	57	145	22.4	46.5477	27.4	26.4	21.9	9.6	10.2	39.1284	3	11	30.5161	22.8
1993	November	38	3	12.4145	65	22.2	7.5	7.5	12.0382	14.8146	2.5	0	32.5	0	2.8	14.5	32.9	9.2	14.8882	20	19	10.6	7.1	3.5	16.3111	0	28	7.24701	3.1
1993	December	0	0	0	0	0	0	0	0	0	0	0	0	0	0	0	0	0	0	0	0	0	0	0	0	0	0	0	0
1994	January	26	26.1	3	0	34.1	15.6	15.6	11.0663	5.89276	2.6	0	2	14.2	1.5	4.5	12.5	9.7	5.60804	6.9	1.2	2.8	2.8	5.3	1	4	4	3.45492	0.9
1994	February	3	0	3	0	28.5	4.8	4.8	2.45185	1.20092	0	0	0	0	0	0	0	0	0.720706	0	0	0	0	0	1	0	0	0.684086	0
1994	March	0	0	0	0	0	0	0	0.908968	1.17642	0	0	1	0	0	0	0	4.5	0.788906	4.9	0.2	18.8	6	0	0	8.5	0	0.627495	0
1994	April	12	5.4	11	0	0	1.4	1.4	8.6509	6.66815	5.8	0	24	4.2	11.1	5.7	31	3.6	6.86967	20.3	2.7	12.5	36.8	9.6	0	0	5.5	21.4011	26
1994	May	103	50	33	0	29.2	27.7	27.7	25.8084	28.5388	38.5	2	42	0	22.9	16.2	21.2	19.3	25.0541	40.4	27.9	43.9	26.6	59	30.4318	28.9	12.5	32.8375	31.9952
1994	June	281	209.9	176.7	86.5	296.3	233.5	233.5	188.41	75.9	154.2	57	214	160.6	191.2	213.2	158	205.2	148.655	143.4	104	116	170.9	199.4	194.968	159.2	180.8	213.54	223.1
1994	July	177.3	100.7	98.9123	81	106.2	74.4	74.4	114.432	59	112.4	206	178.5	105.4	75.5	128.7	78	71.5	95.02	79.6	102.3	80.9	110.5	44.4	94	127.1	127.7	120.51	123
1994	August	321	102.8	158.906	120.1	250.3	128.1	110.1	148.333	127.8	155.3	167	243.5	0	205	183.6	208.7	178.7	161.915	126.9	137.4	218.2	161.5	220.7	200.2	152.2	173.1	182.201	180.5
1994	September	321	153.5	121.6	188.1	237.6	130.5	130.5	160.229	170.9	148.9	199	221.5	105.8	145.3	146.8	0	68.6	163.474	221.1	144.8	83.7	159.3	113.7	97.8	141.8	160.8	146.861	138.4
1994	October	105	52	23	170.9	87.5	91.9	91.9	70.6747	50	35.4	58	78.128	94.1	25.1	53.2	8	51.4	55.0091	70.7	0	7.1	27	33	70.8	64	27.5	67.0674	67.6
1994	November	30	3.1	0	42.6	18.5	3.8	3.8	9.7618	0	0	14	8.5	0	0	0	0	0	2.25376	7.3	0.2	0	0	0	74.3	1	10.5	12.8793	14.6
1994	December	0	7.3	0	0	5	1.1	1.1	4.34546	0	0	0	0	0	1.2	5.5	2.1	1	2.08953	0.6	0.3	4.1	15.3	4.4	17	0	3	14.9574	20
1995	January	10	3.8	14	14.5	0	4.6	4.6	9.50385	15.3234	26.4	43	13.5	5.8	2.9	13.5	3	43.1	13.7766	4.3	1.8	12.7	8.4	9.5	0	9.8	0	5.91151	3.3
1995	February	13	31.3	26	20.1	8.9	22.3	22.3	13.232	11.5331	10.6	0	3	14.1	7.8	11.1	0	3.5	10.5675	7.3	0.2	5.9	2.4	6.3	0	5.2	9.1	6.17416	4.3
1995	March	3	0.4	8	0	8.5	5.2	5.2	3.22746	3.66809	4.9	4	1.5	5.3	0	3.0889	2.5	2.8	2.76265	2.4	0	1	0.4	0	0	4.1	0	0.77014	0
1995	April	52	12.9	47	0	23.3	12.9	12.9	13.7132	19.5139	26.9	2	43.5	6.8	1.1	13.2	14.2	6.5	15.8343	10.9	0	8	1.4	3.5	0	22.3	4.2	14.5656	13.8
1995	May	179	89.7	28	132.2	118.6	87	87	85.0541	70.4743	33.5	142	67	28.2	118.2	62.3	73	40.9	74.0189	95	49	57.2	71.1	137	0	46.4	117.8	88.4027	85.4
1995	June	258	118.6	105.2	284.4	138.2	94.2	94.2	147.163	153.343	105.7	302	262	98.8	101.4	166.8	84.4	143.8	160.554	171.4	55.5	150.4	126.5	87.2	4	83.4	159	154.264	148.6
1995	July	334	240.8	148.9	359.9	316.3	146.9	146.9	196.601	182.566	122	438	283.5	115	79.8	176.3	108.7	111.5	181.88	179	146.6	102.8	174.9	118.7	66	109.4	129.5	173.663	159.9
1995	August	294	255	152	420.5	296.3	205.2	205.2	245.027	232.826	182.7	398	280.5	270.9	191.2	213.7	208.6	171.3	230.826	184.1	228.7	200.8	166.4	232.8	121.5	196.3	187	187.6	162.9
1995	September	283	142.3	165.045	233.2	136.1	148.482	145.175	148.544	180.673	172.2	377	131.4	69.7	94.9	224.7	62	89.2	190.667	127.2	0	110.9	124.6	81.3	63	118.3	102.3	147.353	139.6
1995	October	150	11.3	9	59	45.4	29.5205	34.6676	21.8873	19.9013	11.8	24	11.5	0	14.6	13.2	29.8657	22.5	18.2328	7.3	13.2	4.8	22.9	3.8	68	8.8	11	31.1723	31.4
1995	November	36	29.2	28	34.5	96.8	58.0104	69.8009	33.3466	24.5462	12.7	5	54	42.7	64.1	15.3	32.1	10	23.7423	44.8	0	13.1	10.2	31.4	0	6	21.5	24.4976	21.5
1995	December	59	30.8	36.3236	45	30.1	32.4988	31.7265	34.5459	35.461	31.4	8.5	49	26	29.2	32.5	0	38.8	34.5766	40.2	27.2	26.4	27.8	26.1	5	30.3	47	41.82	43.8
1996	January	0	0	0	0	0	0.646519	0.420596	2.69138	0.820798	0	0	0	0	0	0	12	0	0.707551	0	27.7	0	0	0	55.3	0	0	0.206611	0
1996	February	0	0	0	0	0	0	0	0.232432	0.999061	0	0	0	0	0	2	0	0	1.3448	0	8.3	0	0	0	0	3	0	0.0832221	0
1996	March	0	0	2	0	0	2.6	2.6	0.930032	1.50028	6.2	0	0	0	0	0	0	0	0.697895	2.3	8.3	6.7	2	0	0	0	0	0.339546	0
1996	April	15	9	3.64557	0	0	3.1	3.1	6.91771	4.45415	1.4	0	13	0	3.8	3.5	0	1.5	4.45714	5.2	0	4.6	6.5	2.8	30	7.2	20	11.2627	13.3
1996	May	83	30.3	7	52	92	45.3	45.3	28.6693	28.7463	6.4	24	80	4.6	44.3	23.2	5	5	29.9431	22.5	0	5.7	5.3	28.3	0	12.4	27	23.3964	18.2
1996	June	243	184.7	197	140.7	143	111.6	111.6	125.982	122.559	135.889	144.405	105.5	68.2	112	108.5	88	99.1	114.563	136.3	103	110.4	120.7	95.9	30	85.1	127.1	100.526	89.2
1996	July	271	164.7	140	135.3	171.4	108	108	154.996	154.797	143.918	228	238.5	101.2	117.8	154.5	0	80.7	155.379	159.4	84.3	132.2	98.8	98.9	251.1	111.4	134	173.556	180.1
1996	August	245	86.3	129	219.2	184.6	99	99	152.503	150.798	75.6	216	246.5	177.3	159.4	180.9	179.765	104.5	167.102	116.5	170.5	223.2	167.9	111.8	184	62.5	170.5	128.896	116.3
1996	September	179	155.8	156	149.1	251.5	118.1	118.1	183.139	147.781	86.2	179	190	159.3	174.3	133	208.298	97	148.5	212	162	146.7	112.7	194.2	129.6	170.3	302.5	170.488	168.1
1996	October	43.5	61.3	34	31.5	136.5	21.4	21.4	51.9951	33.1178	19.1	125	42.5	22.7	39.9	25	51.0548	30	31.6111	42.9	62.6	52.1	39.9	26.5	16	27	54	57.7029	59.8
1996	November	2	1.8	4	0.5	3.1	4.4	4.4	1.72833	1.63524	1.1	1	6	0	6.6	0	1.61538	0	1.32967	0	1.6	1	0	4.3	0	0	2	0.94685	0.5
1996	December	4.5	0	0	14	0	0	0	2.12212	1.43548	0	0	5	0	0	0	0	0	1.01433	0	0	10.2	0	0	0	0	18	0.860516	0
1997	January	15	0	3	0	6.6	3.5	3.5	2.11737	3.28784	4.6	0	6.5	0	12.2	0	0	10	2.52216	0	11.6	1.7	1.8	1	0	2.5	0	1.1002	0
1997	February	0	0	0	0	0	0	0	0.235607	0.355649	0	0	0	0	0	0	0	1.2	0.459824	1	0.3	0	0.3	10	0	0	0	0.0366177	0
1997	March	34	41.4	56	30	75.6	48.6	48.6	40.6245	46.8596	45.6	0	49.5	22.3	68.2	47	0	16.6	47.6305	29.1	34.7	33.5	36.3	61.3	0	39.8	46	52.4039	56.6
1997	April	55	8.2	35	18	100.9	25.8	25.8	35.6056	45.1327	26.7	0	48	19.5	36.9	64.8	85.6	14	52.6713	57.7	51	24.1	37.4	39.7	44.0412	43.5	23.2	51.5284	55.3
1997	May	66	48.6	52	52.5	129.8	55.4	55.4	54.28	51.9791	35.6	53	59	49.4	44.2	60.2	49.4	15.7	54.7828	40.9	18.7	4.8	21.9	24.3	39.6	38	33.6	54.736	55.5
1997	June	140	193.6	134	0	202.2	171.1	171.1	156.215	123.917	91.9	111	216.5	199.3	75.2	130.9	79.6	79.5	127.237	197.6	92.7	62	82.5	73.7	27.5	117.9	122	137.309	138.1
1997	July	286.5	162.3	217	177	346.7	194.6	194.6	208.469	190.519	105.3	363	340	103.7	248.1	170.3	169	102.1	193.161	285.4	171.7	183.6	119.9	238.9	167	156.3	198.6	167.766	145.1
1997	August	128	94.8	81	255.7	137.2	113.9	113.9	129.504	142.564	105.1	251	268	21.9	110	127	85	100.9	140.452	139.8	146.8	135.7	125.1	85	128	145.1	122.5	155.328	156.5
1997	September	84.5	37.7	17.7	283	118.6	51.6	51.6	81.8699	83.1872	31.2	217	148	5.7	76	70.8	69.6	88.5	83.5388	45.9	39.6	58.4	56.7	77.2	156.2	54.5	86.9	102.132	103.5
1997	October	20	7.7	18	53	26.1	14.6	14.6	37.9214	32.6189	28	153.2	42.5	38.5	29.5	39	4.5	13.8	35.2329	21.7	23.9	35.4	16.6	20.4	0	17.5	64.5	43.1298	45.5
1997	November	32	74.5	22.5	73	58.1	32	32	26.2136	18.5172	23.5	38.8009	34.5	3.9	6.2	11.6	0	17.7	13	7.6	7.3	11.2	27.5	5	4	6.5	14	14.3661	9.4
1997	December	10	3.2	0	0	0	2.1	2.1	3.24568	0.990271	0.2	3.12547	9	0	0	0.6	0	0	0	0	0	0	0	0	69	0.4	0	0.467162	0
1998	January	1	0	0	1	0	0.2	0.2	0.234718	0	0	0	0	0	1.2	0	1	1	0	0	0	2.8	0	0	3	0	0	0.137524	0
1998	February	4	0	0	0	0	0	0	0.120995	0	0	0	4	0	0	0	0	0	0	0	0	0	0	0	0	0	0	0.130975	0
1998	March	0	0	0	0	0	0	0	0.145391	0	0	0	0.5	0	0	0.4	0	0	0	0	0	0	0	0	0	5	0	0.0965943	0
1998	April	0	0	0	0	0	0	0	0.129365	0	0	0	0	0	1.1	0	0	0	0	0	0	0	0	3.4	0	0	1	0.034381	0
1998	May	1	0	1.5	0.3	0	0	0	0.726205	0	1.7	0	0	0	2.3	10	1.5	0	4	0	3.7	1.6	0	0	0	0	3	0.350359	0
1998	June	182.5	109.3	122	239.8	335.8	187	187	142.505	164	168.73	207	202	93.1	78.6	81.5	85.6	150.3	76.7	100.8	54.1	89.1	85.8	117.5	123.5	173.5	47	102.39	80.1
1998	July	321.5	174	121	362.3	426.2	142	142	186.704	196	97.4	356.5	222	81.1	110.7	252.5	112.1	151.3	195	163.2	166.3	131.8	170.9	136	123	146.6	118.7	171.31	155.1
1998	August	347	190.1	186	341.7	273	236.7	236.4	272.3	399	165.4	449.7	323	201.7	201.1	292.7	155.6	234.6	232	276	137.1	176.9	197.9	172.4	153	242.8	384.6	260.33	248.7
1998	September	309.5	168.2	195.2	371.6	276.183	287.9	287.9	202.9	295	131.6	352.8	282	205.6	226.6	346.7	244	186.9	413	345	179	217.6	210	413.6	89.1	308.5	294	266.605	259.2
1998	October	75	104.2	57	164.3	180.6	131.6	131.6	207.2	52	87.9081	306.1	86.5	35.4	25.4	75	61.1	103.1	89	97.6	60.5	67.5	41.3	41.1	0	33.4	153	114.764	112.4
1998	November	7	0	7.4	0	21	3.3	3.3	20.3	9	7.68409	0	19	4.8	20.7	9.5	6.1	0	8	2.7	0	27	26.2	20.8	0	6	15	11.7304	12.4
1998	December	0	0	0	0	0	0	0	0	0	0	0	0	0	0	0	0	0	0	0	0	0	0	0	0	0	0	0	0
1999	January	0	0	0	4.2	0	0	0	0	0	0.378292	0	0	0	0	0	0	0	0	0	0	0	0	0	0	0	0.62879	1.80079	2.4
1999	February	0	0	0	0	0	0	0	0	0	0.0508609	0	0	0	0	0	0	0	0	4.8	1.1	0	0	0	0	0	1.57805	0.367256	0.4
1999	March	0	8.5	0	0	0	3.6	3.6	0	0	0.577642	0	0	2.3	0	0	0	0	0	0	0	0	0	0	0	0	0.731818	0.257039	0
1999	April	2.5	0	5	0	0	0.7	0.7	3	0	5.81362	0	6	3.2	2.3	0	0	0	0	2	0	2	0.5	5.5	3.05338	24.2	2.43715	2.55294	2.50435
1999	May	57	16.4	64.5	97.5	65.1	34.7	34.7	68.2	33	45.5438	4	30.5	17.7	53.2	29.5	15	60	19	29.8	0	24.3	9.5	20.2	39.5505	29.8	33.2074	40.1588	35.3739
1999	June	200.5	258.8	109.2	279.5	186.4	201.1	201.1	175.6	180	170.933	377	215	120.2	103.1	130.8	108.1	121	111	241	109.9	114.2	88.5	110.9	188.872	133.6	196.166	202.041	177.583
1999	July	244	103	195.3	283.2	310.9	208.3	208.3	107.7	268	225.665	266	245.5	213.8	187.5	184.3	151	210.7	235	168.2	188.8	181.5	172	235.9	222.705	155.6	192.081	214.559	212.535
1999	August	358.5	165.6	199.7	324.5	160.4	164.5	164.5	300.6	291	251.549	372	329.5	207.2	208.9	272.9	176.4	230.5	295	225	220.6	250.8	197.5	200.3	253.715	215.5	230.604	259.306	249.065
1999	September	108	51	39.6	125.1	164.1	80.2	80.2	78.5	89	68.7717	110	62.1	61.4	76.9	34	106.2	47.8	29	46.9	18.2	42.2	36	55.4	69.0616	36.3	63.3445	81.4471	70.6174
1999	October	25	48.8	22.5	47.5	113.4	29.3	29.3	34.3	42	33.4248	109	47.5	41.9	2.8	12	11.5	8	18.5	15	3.4	1.7	0.5	4.5	28.8573	21.8	28.3552	35.4765	30.1913
1999	November	4	0	1.9	4.5	3.1	0	0	13	0	1.40922	38	3.5	0	0	0	2.2	0	0	6.3	0	0	0	0	2.76637	0	4.21998	4.38824	3.32609
1999	December	0	1	11.4	10.2	5.1	8.4	8.4	9	5	8.98828	0	19	7.4	0	8	3.3	0	5	1.7	0	10.1	1	2	5.61619	15.2	4.71775	9.11176	7.9
2000	January	0	0	0.0365539	0	0	0	0	0	0	0.0346211	0	0	0	0	0	0	0	0.0125255	0	0	0	0	0	3	0	0	0	0
2000	February	0	5.8	4.67092	0	0	8.5	8.5	35	0	1.53897	0	0	0	0	0	3.32141	0	0.302412	0.2	0	0	0	0	0	0	4.4	3.33098	3.2
2000	March	0	2.8	0.439835	1.1	0	0	0	0	0	0.559668	0	0	0	10.7	0	0	0	0.515906	0	0	7.5	1.5	3	3.3	0	3	2.83434	3.2
2000	April	0	4.1	0.404564	0	0	0	0	7.6	0	0.25969	0	0	0	0	0	0	0	0	0	0	0	0	0	10.5	0	0	0.188466	0
2000	May	103.5	82.1	71.9358	74.9295	46.9	69.5	69.5	263	56	71.9979	15.7	108	82.7	55.2	94	33.1	53.3	72.6442	113.7	93.9	47.7	62.5	37.3	23.3	61.8	31	69.327	63.7
2000	June	310	201.2	233.402	262.682	313	185.1	185.1	891.3	353	259.644	70.4	220.5	237.2	179.5	177.2	186.1	152.9	268.201	236.2	100.3	135.3	105.5	153.6	95.4	228.7	188	242.274	222.4
2000	July	245.5	156.4	118.516	154.679	84.4	86.8	68.8	218.7	207	153.023	21.2	264.5	145.4	153.1	126.3	146.7	168.1	172.993	244.9	90.6	126.7	100	135.4	254.2	102.3	247	198.278	205.5
2000	August	155.5	158.2	39.9	103.054	199.3	76.2	76.2	235.3	129	58	48.3	175.5	87.4	97.6	106	98.2	31.7	82.5	84.5	32.6	37.3	27	77.4	110.5	40.8	98.5	134.207	145.7
2000	September	160	95	30.6	65.9579	94	32.7	32.7	128	117	47.5	64	71	37.8	81.8	61.5	69.7	41.2	83	45.2	57.1	60.4	22.5	108.8	23.8	29.3	41	79.282	82.8
2000	October	47.5	73.9	45.5	119.4	104.4	49.7	49.7	68.7	44	34.4	69	74.5	86.4	60.6	42	82.5	27.6	28.5	102.5	16.5	44	5	38.5	5	42.1	53.5	88.8144	100.1
2000	November	16.5	12.6	6.3	21	23.3	13.1	13.1	0.1	23	29	0	13	0	12.2	9	33	4.5	15.9	5.3	10.7	4.4	2.5	14.2	5	39	5	9.35427	7.1
2000	December	19.5	10.5	7.6	8	25.8	15	15	10.2	32	14.2	9	20	7.9	2.5	13.5	6.4	10	11.5	5.9	0	2.5	2	2.3	2	8.7	6.8	7.08756	4.8
2001	January	7	2	1.2	3	0	1.40769	0.975993	2	2	0.8	0	12.43	3.8	3.1	4	0	3.2	2	9.5	0	1.3	5	10.5	0	1.3	8	4.44031	4.8
2001	February	0	16.1	5.1	0	22.1	0.4	0.4	0	1	1.2	44	0	3.4	5.6	0	0	7.2	0	3.6	0.9	14.5	0	1	0	3	2	5.90152	4.6
2001	March	24	18.3	9	37.5	25.6	7.2	7.2	36.2	25	10.8	0	58	18.6	13.9	12	9.7	2.6	16	3.9	5.9	5.9	1.7	11.5	0	10	5.5	13.0441	6.5
2001	April	85	7.5	76.6	64.5	24.1	18.2	18.2	12.3	25	56.7	4.8	71	51.5	13.8	33.7	25.1	36	35.6	37.4	17.7	16.2	7.5	27	28	33.2	25.4	11.265	0
2001	May	153.5	57	75.7	35.5	59.2	74.9	74.9	134.8	73	40.3	70.1	103.5	69.8	53	42.5	65.7	88	53	109.7	42.3	43.7	39.5	75.5	86.34	171.3	52	60.3201	47.4
2001	June	247.5	232.5	160.1	160	348.7	179.7	179.7	216	246	137.5	256.6	290	232.3	210	187.4	201.4	109.1	144	174	113.8	291.1	155.5	220.5	100	160.4	161.6	173.403	157
2001	July	363.4	147.7	144.1	285	250.4	173.6	173.6	299.1	256	145.3	144.6	359	237.5	222.8	173.9	206.3	139.2	173	257.9	152	162.5	67.5	197.3	120.5	153	279.8	249.336	261.6
2001	August	227.7	179.3	184.8	319.5	237.4	209.6	209.6	303	204	116.8	56.8	251.5	202.6	198.9	132.6	110.5	98.2	216.5	234.5	163.6	156.6	142	147	149.5	184	159.5	211.555	221.3
2001	September	180.8	158.2	128	269	269	107.7	107.7	483.9	164	136.1	103	213.1	242.3	123.8	86.8	135.8	81.2	164.5	113	80	49	78.5	141	24	88.2	164.5	201.877	218.9
2001	October	70.8	76.2	59.1	89.5	60.8	70.9	70.9	79.3	47	29.1	24.9	51	43.8	52.1	33.3	73.9	27	61.5	57	21.2	29.9	40.5	67	14.5	43	60	42.6567	37.3
2001	November	5	0	0	0	0	5.8	5.8	17	0	0.2	14	0	10.8	0	0	0	0	0	11	4.9	0	4.5	0	0	0	10.5	2.79131	2.2
2001	December	8	0	4.7	0	13.6	0	0	18	0	4.3	0	0	1.5	2.3	1	1.5	2.5	0	0	0	0	0.3	6	0	14.8	0	5.02943	5.7
2002	January	38	26.4	18.6	59.5	21.1	17.2	17.2	42	18	20.4	1.9	24	43.6	32.2472	22.1	18.1	35.1	16	24	32.1	39.7	32	33.5	10.3	23	15.5	25.7333	27.0542
2002	February	22.3	19.8	27.4	25	0	32.8	32.8	26	32	34.6	9	31	29.9	16.5	22.4	10.7	32.6	19	39	31	34.9	27	19	26.7	24.5	22	39.8579	37.492
2002	March	0	0.7	4.1	0	15	16	16	0	10	9.9	0	0	0	5	0	4.2	0	2	0	10.9	3.7	0	6	0	4.3	4.1	43.0263	33.62
2002	April	6	0.9	24.3	6.5	54.3	12.8	12.8	5	2	13.7	9	0	28.7	0	6	5.4	60.677	0	37	4	3.3	0	5	15.5	0	8	23.9737	21.32
2002	May	74.8	28.5	25.5	41	152.1	92	92	58	6	25.6	23	52	12.4	46.2	30.5	6.4	59.8958	5	29.3	19.3	15.2	9.5	19.5	18	20.4	19.5	51.1158	43.216
2002	June	158.645	184.9	201.7	210	197.8	284	284	122	172	135.3	134.8	177	143.9	90	89.1	91	143.319	31	213.3	112.7	85.8	69	95.3	73.3	98.9	121	155.128	146.633
2002	July	267.8	130.4	233.9	153.8	219.7	158.9	158.9	166	150	164.7	184.753	302	331.9	175	210.6	95.5	204.6	167.5	226.6	255.7	285	158.5	138.3	215.8	109.5	191	192.25	206.754
2002	August	301.1	195.8	179.5	111	233.9	139.9	136.9	112.6	153	161.6	170.51	221	153.3	167.5	180.9	113	149.055	199.5	136.4	99.1	143.8	48	149.4	165.6	106.8	117.5	158.322	160.175
2002	September	272	156.6	219.3	187.7	170	162.82	193	182	186	120.2	191.458	242.5	160.5	254	182.6	174.6	171.8	134	183.3	258	313.1	188	247.9	172.3	147.1	149.3	206.101	212.076
2002	October	90.1	64.8	31.1	51.8	82.5	49.7	52.4	107.5	58.8947	64.7	51.1	102.2	90.1	21.5	66.5	92.2	54	52.3	81	24.6	48.9	36.5	46.7	49.6	49.5	115.9	75.1278	70.1333
2002	November	58	78.9	39.7	42.9	93.8	52.1	51.8	78	30.481	21.6	54	38.5	86.6	48.3	29.1	37.1	32	22	87	31.9	34.2	42	28.5	33.1	28.9	56	54.1778	52.4583
2002	December	4.6	2.4	0	18	25	1.5	5.3	3	1.99517	1.5	0	10	0	1.2	0.3	0	0	0	1	0	0	0	2.5	0	3	1	4.32222	3.34583
2003	January	6.6	18	6.9	8	18.7	7.6	136.3	33.6	15	11	0	8	0	10	11.8	9.7	1.4	9	17.4	14.9	9.9	6.5	10	0	10.5	16.7098	19.75	16.7833
2003	February	0	0	0	0	0	7.8	0	0	0	0	0	0	0	0	0	0	0	0	0	0	0	0	0	0	0	0.260334	0.433333	0.325
2003	March	0	0	2.1	0	3.1	1	4	0	4	3.6	0	1	0	0	8.7	2.3	3.5	1.5	0	0	0	0	1	0	0	0.801458	1.95556	1.65833
2003	April	32	25.2	42.7	4.5	28.6	8.1	7.6	0	20	39.2	0	4	10.1	7.8	2	10.5	9.5	4	8.1	3.7	4.2	0	16.2	0	9.2	11.1331	12.9444	12.9042
2003	May	32.3	34.9	22.2	36.5	38.6	37.1	37.7	25.7	13	33.2	104	48	13.6	58	17.8	66.2	47	16.5	28.6	18.4	31.4	26.5	79.1	51.8	19.4	35.2801	42.8	41.6042
2003	June	255.4	113.4	142.4	210	207	128.6	148.6	201.2	174	79.1	314	249.5	161.2	107.6	140.1	128.9	104.4	120.5	261.7	162.6	165.5	118	140.2	171.1	117.1	215.763	182.961	179.554
2003	July	318.4	176.6	154.1	153.8	222	226.2	195.7	155.4	237	240.3	212	447	207.5	229.7	300.5	180.9	89	363	296.6	273.3	255.6	176.5	217.4	271	206.5	268.173	241.261	250.229
2003	August	260.4	143.2	149.7	111	258.9	225	143.1	225	202	171.8	328	263.6	171.7	209.5	189	375	169.4	231	155.5	187.3	176.6	87.9	215.6	147.8	164.1	199.986	215.828	211.496
2003	September	274.1	217.3	159.8	187.7	285.1	217	205.9	158.5	266	145.7	227.3	334.5	73.7	397.7	284.5	249.6	222.2	226.5	297.8	224.4	304	198.5	241	199.7	199.8	248.608	259.55	249.812
2003	October	92.6	76.3	32.5	51.8	141.4	83.5	85.5	98.3	92	42.5	37.3	154	44.7	73.8	55	127.9	44.3	64.5	57.2	65.7	43.4	24.5	80.3	78.6	48.8	72.9293	82.2667	77.9833
2003	November	28.6	7.8	41.6	42.9	68.7	17.6	7	35.4	5	18.1	27.5692	19	10.5	4	13.2	56.5	0	24	28.4	24.7	19.1	7	0	5.1	44.5	25.9153	25.2529	23.5739
2003	December	0	0	0	18	7	0.1	0	0	0	0	2.97771	0	0	0	18.8	0	0	0	0	0	0	0	0	4.5	0	1.10065	2.58235	2.10435
2004	January	53.4	17.8	18	25	47.2	18.8	19.2	19.5	35	36.2	19.5	65.6	27	41.5	74.6	42.3	3.5	52	23.3	31	56.1	22.5	38.2	25.7	29.8	29.5036	37.0556	36.725
2004	February	0	0	0	0	0	0	0	0	0	0	0	0	0	0	0	0	0	0	0	0	0	0	0	0	0	0	0.133333	0.1
2004	March	36.8	13.5	5.5	10.5	15	11.3	15.4	35.2	20	11.9	0	24	2.7	33.5	6	11.6	0	5.5	31.2	29.9	9.2	1	32.1	19.4	3.8	21.1841	16.6278	16.475
2004	April	4.3	10	0	3	11.1	7.5	15.8	17	0	0.9	0	5	1.5	2.5	1.3	9.2	0	32	6.4	14.4	21.3	5	13.5	5.8	16.4	7.44159	9.12222	9.85
2004	May	79.2	25.1	81.5	27.5	26.3	94.6	58.7	78.1	42	45.1	3	102	46.1	70.5	30.5	24.9	1.3	18	127.7	88.4	20.5	32	83.6	97.2	24.6	87.901	56.55	61.0292
2004	June	265.2	200.2	324.8	376.5	197.6	209.4	177.7	242.9	178	194.9	55	267	115.5	146.7	217.4	264.5	79.3	247.5	182	209.7	187.2	161	152.3	173	143	202.312	209.022	214.425
2004	July	200.8	139.9	146.3	207	104.6	234.3	185.8	205.3	140	131.8	188	268	113.5	163.5	202.7	134.4	142.1	208.5	209.9	116.9	179	131.5	106.1	154.5	170.2	191.892	187.933	181.671
2004	August	261	133.7	170.5	323.5	219.9	153.7	192.5	218.3	221	180.6	228.639	415	142.5	308.4	248.6	274.7	190.1	253	282.2	172	162.6	134	268.4	114.2	266	245.653	255.882	243.678
2004	September	218	140.3	104.7	305	79.3	208.4	188	292.7	208	119.7	166.3	245	238.6	196.6	146.4	249.1	215	217.5	204.9	256.8	292.2	200.5	172.1	204.1	144.7	229.458	213.489	218.212
2004	October	113.7	137.2	135.3	187	183.9	96.3	56.6	94.8	59	68.7	12	46	115.4	53	71.6	71.2	42.5	55.4	91.9	47.8	15.3	5	89.7	59.3	116.8	102.206	88.2722	87.3667
2004	November	25	0	3.8	0	0	0	0	0	0	0	0	0	0	0	0	1.9	1.5	0	3.8	0	0	0	0	26.4	61	5.27982	6.28889	5.975
2004	December	25	5.5	0	4.5	0	5.2	4.5	5.3	3	3.44533	0	5	7.8	7	4.3	6.5	0	0	4.7	2.2	0.6	0	7.1	4.5	4.5	5.40018	5.03529	4.66087
2005	January	5.3	8.4	8.3	17	2.4	10.6	11.8	9.2	5	11.9	0	8	8.8	3	74.6	3.7	0	4	17.1	7.5	4.5	3.5	2.1	18	8.2	16.6992	21.7653	26.1
2005	February	16	9.6	12.1	23.5	4.8	18.7	10.6	8.3	11	10.3	0	27	1.2	10	7.6	4.6	0	7	5.9	12.5	13.2	8.5	8.3	2.4	4.7	7.36104	8.81533	8.2
2005	March	48.5	10.6	18	28.5	17	18.5	14.8	48.6	18	18.1	12	62	30.1	11.5	15.7	1	0	13	7.8	18.4	4.8	4	8.1	5.8	22.5	16.5699	15.6879	13.8
2005	April	2.6	0.8	1.1	2	0	3	5	0.7	3	3.6	0	0	15.5	5	0	0	0	0	14.6	8.7	0	0	4	0.3	0	7.47056	2.06927	2
2005	May	11.5	8	7.5	6	10.2	12	15.5	0	10	7	7	4	0.6	0	0	0	0	7.5	15.4	0.5	4.2	2.8	0	23.6	2	9.90173	7.7232	8.2
2005	June	83.5	65	35.8	153.5	28.8	52.4	52.1	46.8	114	65.2	9	98	63.4	59.5	40.3	0	0	46	60.1	51.4	42.5	20.8	60.3	46.6	49.6	57.2756	51.6188	48.7
2005	July	216.5	271.4	133.1	335.5	176.363	192	146.4	243.8	145	150	24	226	190.1	154	174.6	200.1	174	190	354.9	161	204.7	150.5	149.8	203.9	125.1	264.369	220.176	221.9
2005	August	285.1	261.8	144.8	408	333.9	240.4	256.9	158.3	179	208.7	72	223	152	257.8	313.7	197.3	102	239.145	202.5	220.4	201.5	232	184.4	182.9	227.3	214.081	207.031	193.2
2005	September	164.7	157.9	106.4	215	185.9	149.3	176.5	193	131.2	158.5	49	199	133.7	43.2	40.5	80.1	10.5	111	84.8	53.8	29.2	76.5	34	91.6	48.4	123.745	131.898	136.9
2005	October	98.5	51.3	63.5	126	87.9	40	57.4	39.8	67	57.8	56	116	46.4	45.3	50.2	66.8	1.7	43	47.7	21.4	52.9	45.5	39	82.1	76.2	66.8868	86.1973	92.8
2005	November	15.1	13.9	0	0	15.4	7.5	8.8	5.4	0	0.1	0	0	2	0	0	0	0.7	0	2.1	0.9	0	0	0	0	1.6	2.77508	2.34433	1.7
2005	December	0.1	1.2	0	0	0.4	3.7	1	1.1	2	2.8	8.1	0	0	0	0	1.04939	1.1	2.5	0.4	0	1.3	0	0	0	4.5	0.641242	0.453502	0
2006	January	47.1	16.6	21.3	32.5	35.1	27.43	29.4	18.9	33	29.4	30	31	12.3	29	29.9	27.3476	30.7711	34	39.1	17.3	32.4	19.5	22.1	3.6	21.5	29.2057	31.3135	28.8013
2006	February	0	0	0	0	0	0	0.2	0.4	0	0.1	8	0	0	0	0.3	0.241336	0.0936381	0	0	0	0	0	0	0	0	0.162444	0.529412	0.391304
2006	March	1	1.4	1.3	3	0	1.1	5	0	13	12	0	1	2.7	4.5	3.7	6.04038	6.62615	3.7	10.6	6.5	21.7	17	4.7	0	3	6.29087	5.69412	5.76957
2006	April	18.3	2.6	7.5	10.5	0	3.9	5.4	4.8	5	5.6	0	10	0	6.5	14.6	10.3037	10.6973	17	12.1	14.7	11.5	5.5	45	5.1	23.7	8.76923	8.02941	10.0565
2006	May	200.8	79.95	68.6	106.5	80.7	130.51	85.1	84.5	93	95.3	71	136	77.2	119	126	107.573	101.513	99	90.3	136.1	86.2	53	146.3	58.6	103.1	95.8841	104.839	105.263
2006	June	83.8	130.7	58.6	194.5	83.4	72.6	77.5841	167.2	127	111.9	97	141.5	79.7	64	87.8	104.728	110.527	108.796	65.7	46.3	69.2	43.5	60.5	96.2	80.5	91.4282	109.312	101.61
2006	July	255	226.7	73.1	318.5	230.1	197.8	185.9	209.9	150.537	137.3	160.1	159.5	141.7	156.6	163.1	175.5	155.363	135.9	153.3	69.9	116	100	175.1	60	98.2	165.305	184.729	169.396
2006	August	227.5	195.4	51.8	424	282.6	281.8	181.2	162.7	197.36	155	150.1	264	213.3	315.2	187.2	333.6	223.135	181.7	244.2	233.6	255.5	195.5	210.9	323.7	181.5	252.764	241.676	239.957
2006	September	175.3	218.4	62.1	332	211	167.5	159.5	174.2	0	104.2	190.2	180	81.3	102.7	109.5	239.4	188.016	116.5	144.9	148.2	236.8	179	147	209.4	162.5	160.405	180.75	174.875
2006	October	168.1	88.4	46.8	211	143	148.2	103.6	160.9	0	104	96.2	102	35.9	109.8	88.1	127.9	87.7966	70.6	92.5	91.5	75.6	87	110.4	157.3	61.8	102.781	108.189	106.121
2006	November	65	2.5	2.8	18.5	3.5	3.5	2.8	0	0	5.2	18	40	3.6	11.3	5.5	22.3	8.05536	0	6.3	12.6	14.7	24	10.8	25.3	3.6	8.83944	12.9833	13.0333
2006	December	0	20.9	0	2	1.2	0	0.3	4	0	0.3	0	1	0	0	0.5	2.5	2.76871	10	35.6	4.5	3.1	2.5	5.2	15.8	0	16.7333	3.96667	4.55833
2007	January	17.0822	10.2908	8	17	10.7	9.42897	9.2	11.3	12.2886	10.7	4	26	8.6	11	10.7	8.4	19.1985	12.0646	11.3	15.3	15.1	7.5	10.5	6.5	11.1954	11.1759	14.0308	13.2667
2007	February	33.683	25.6125	12.6	42	33.8	25.291	24.9	20.1	22.6668	19.9	0	50.5	13.8	18.5	16	36.5	21.5715	22	24.1	31.8	13.5	22.5	27.3	24.8	22.2607	24.5604	24.1462	24.6684
2007	March	3.93067	4.58927	0	0	8.8	3.90469	3.5	0	8.42631	12.2	0	3	3.2	2	0.5	0	8.90673	13.1	0.7	2.6	2.8	12	3	1.7	6.12816	2.1814	4.11538	4.68947
2007	April	9.1151	7.60935	4.1	0	12.5	8.28486	8.2	0	7.27112	4	0	16	3.3	5.5	4.8	14.3	6.63892	9	1.9	8.4	3.5	18	4.5	9.1	5.65174	4.67143	5.96923	7.05263
2007	May	34.7391	32.4379	17.6	26.5	38.7	33.1761	33.5	17.3	25.4872	22.9	40	45	31.9	47.5	21.4	24.9	30.4767	24	39.7	22	11.4	15.8	33.8	10.7	25.9667	34.2985	31.1385	29.5053
2007	June	169.686	147.288	129.8	236	206.8	115.822	102.8	95.3	130.951	94.8	92.2	200	91.5	160.2	129.9	135.9	153.85	119.6	179.9	100.1	229.6	158	188.7	144.9	132.31	159.143	156.177	155.942
2007	July	198.205	180.993	98	207	176.7	171.473	172.7	95.3	189.054	142.8	280.8	194.035	232.4	285.8	197.8	176.8	201.405	192.9	262.1	244.5	220.9	153	173.8	196	172.315	239.961	203.075	207.083
2007	August	211.715	224.864	216.972	410	305.2	183.039	166.7	120.6	195.202	161.9	182.1	188	162	171	196.7	129.9	223.597	186.2	197.3	178.1	151.9	168	142.2	156.5	197.893	198.946	201.8	200.911
2007	September	151.271	159.39	128	268	211.6	149.023	142.9	120.6	118.858	95.2	62.5	174	128.1	0	109.5	113.5	138.584	111.5	155.6	109.7	101.3	91.5	129.8	109.1	124.45	150.035	130.146	131.558
2007	October	42.4409	42.5386	34.6547	80	46.8	22.1415	17.7	239	56.766	15.1	37.3	27	25.4	15	88.1	30.7	51.4071	60	39.7	24.1	31.6	26	25.5	28.7	41.4317	51.1611	56.2692	51.1778
2007	November	12.4999	22.6469	16.1693	28	29.3	12.0729	9.6	145.7	9.85055	6.5	0	5	21.6	3	5.5	23.3	30.0279	8.06796	28.4	9.8	9	6.5	9	12	11.9162	31.8429	26.7154	23.8941
2007	December	3.45661	1.90173	2.42453	7	0.5	0.662125	0.5	0	1.27988	5.2	20	4	0	0	0.5	3.5	1.6234	0	0	0	0	0	0	2.8	2.9196	1.12291	3.16923	2.44444
2008	January	0.0212717	0.0227324	0.0116093	0	0	0	0	0.5	0	0	0	0	0	0	0	2.5	0.0287923	0	0	0	0	0	0	0	0.0156087	0	0.1875	0.142857
2008	February	0.999568	1.7791	1.95981	7	0	3	2.5	0	0	1	0	0	0	0	0	1.5	3.4657	0	2.6	1.7	0	0	0	1.58981	1.03427	3.1	1.85625	1.49524
2008	March	1.54442	0.188387	0.0390227	0	0	0	0	0	0	0.2	0	2.28331	0	0	0	0	0.667531	13.1	0	0	0	0	0	0	1.22951	1	0.08	0.715
2008	April	17.0043	40.0656	34.4307	15	75.5	50.3	33.8	1.3	7	11.7	0	18.7	8.8	3	2.5	7.8	30.2338	9.3	12.7	30.3	5.2	12.5	3.5	4.5	15.6086	0	18.7812	17.5905
2008	May	37.3448	13.3232	11.1434	4.5	4	12.7	10.2	9.9	13	10.2	27	42.9	11.3	17.7	22.4	39.4	47.5038	198.1	18.3	16.7	29.4	21	15	5.1	29.7582	5.5	23.0063	30.2524
2008	June	197.165	149.529	154.059	384.5	247.4	96.9	97	99.2	122	165.2	3	244.5	133.7	144.8	104.3	170.7	165.96	130.821	259.5	122.2	139.6	134	110.5	124.9	158.722	71.6	156.68	156.605
2008	July	255.204	208.463	208.591	367	296.2	158.9	156.3	173.5	281	166.1	61.4	261	229.792	290.7	284.3	334.4	328.452	198.1	220.2	226	428	228.5	314.8	191.4	230.833	203.7	263.169	268.475
2008	August	236.68	176.726	186.315	280.5	189.4	156.58	174.4	195.5	195	182.8	26	285	140	281.5	253.2	252.4	219.137	221.93	193.4	138.9	169.3	144	263.5	176.8	206.279	101.5	198.536	201.989
2008	September	140.172	142.411	132.826	299.5	218.7	126.4	80.1	257.9	116	83.4	78.5	131	129	163.5	63.9	91.9	121.745	62.6	74.7	235.1	117.7	103	169.2	110.5	115.636	162.8	134.208	140.797
2008	October	45.5593	38.3453	39.4594	141.5	52	28.8	29.7	40.3	51	26	42.8	46.9769	37.7	33.7	24.4	12.2	35.3573	15.7	7.1	16.3	8.4	5	15	15.8	35.3306	0	35.5367	31.9275
2008	November	3.65925	12.9744	8.02772	0	54.3	0	0	0	0	0	42	0	0	0	0	0	3.01369	0	0	0	0	0	0	0	2.70598	0	6.01875	4.58571
2008	December	0	0	0	0	0	0	0	0	0	0	0	0	0	0	0	0	0	0	0	0	0	0	0	0	0	0	0	0
2009	January	8.2836	14.8182	12.2637	14.5	17.2	6.7	13.5	161.4	9	11.4	6	0	7.1	7	7.3	6.7	8.46868	6.6	11.6	1.7	3	3.5	7	4.2	10.609	3.3	17.4125	14.7
2009	February	2.7744	8.97242	7.02447	0	13	16.3	5	4.1	0	0	8	2.01265	1.2	0	0.2	0	2.31201	0.477739	0	0	0	0	0	0	2.02753	0	3.10667	2.51579
2009	March	0.812228	1.5853	1.98377	0	0	3.3	1	0.9	0	5.6	1.09488	0	3.7	0	0	0	1.18293	2	0	0.9	0	0	2	0	2.2183	0	0.72	0.97
2009	April	5.61071	11.3782	9.99584	6.5	14	14.5	12.5	1.3	5	2.1	0	5	15.5	11	2	4	4.70859	0	8.2	0	1.8	0	7.5	0.4	4.90422	0	5.49375	5.3
2009	May	48.606	46.9319	51.1919	73.5	43.75	46.3	48.8	80.1	68	64.8	9	48	21.2	40.5	20.1	37.7	67.1833	38.5	67.1	30.7	20.5	43.8	37.5	64.3	52.1752	20.2	49.6031	49.031
2009	June	107.263	101.273	102.95	171.5	126.08	80.8	104.8	83.8	114	86.2	5	113.335	106.2	90	126.9	150.3	122.202	115.273	104.9	61.7	88.5	132.5	69	62.3	103.813	51.7	102.905	103.962
2009	July	133.676	142.466	136.998	245.5	172.7	120.7	141.8	205.7	150	87.6	73.75	134.319	134.3	93.2	74.3	98.4	132.239	99.8	175.5	59.5	96.4	93.4	99	116.4	116.767	62.5	128.823	126.737
2009	August	148.098	139.189	135.12	269.5	192.75	107.9	125.4	172.6	112	97.6	155.468	150.613	63.3	100	151.6	149.1	145.144	165	141.4	78.1	91.4	92.5	80.5	96.8	129.598	96.5	140.954	134.187
2009	September	245.372	204.727	221.335	397	190.5	142.6	236.6	168.7	249	251	234.962	205.5	223.911	275.5	250.6	306.2	232.888	303.5	234.4	204.4	139.3	203	240.1	139.7	252.78	154.5	226.181	235.969
2009	October	44.7479	48.0479	43.1006	37.5	58	42.9	29.2	59.2	36	32.1	49.0542	36	93	72	66	53.6	71.2668	41.5	64.1	49.3	35.3	28.5	47.6	100.3	45.79	76.4	53.7467	58.32
2009	November	0.402343	0.116411	0.0718237	0	0	0	0	0	0	0.1	0	1	2	0	0	0	0.1107	0.050955	0	0	1	0	0	0	0.103161	0	0.13125	0.205
2009	December	10.8345	4.03175	4.13472	3	3	1.4	2.1	6.3	7	3.5	0	14	4.8	37.3	8.7	5.6	8.26932	10	22.4	12.5	4.2	11.6	25.1	12.8	7.63126	1	8.73375	10.3114
2010	January	66.7392	46.2912	47.4817	71	59.7	0	64.3	161.4	47	48.5	61.8079	93.5	61.7938	55.7	43.3	44.3	57.6654	46.5	61.7	66.9	60.8	42	31.5	37.3	61.6	38.5	60.7862	59.839
2010	February	148.228	164.326	172.461	303.5	193.4	159.3	151.8	0	178	190.4	10	120	229.29	0	119.6	105	133.591	135	152.3	150.8	149.7	142.5	150.1	148.9	170.8	98	131.624	134.7
2010	March	0.634344	0.183099	0.67154	0	0	0	0	0	1	4.3	0	1	0	0	0	0	0.433953	0	1.3	0	0	0	0	0	0	0	0.124427	0
2010	April	4.63381	1.61941	3.15892	3.5	0	2	1.5	0.9	2	12.9	0	10	0	0	2	0	1.98887	0	1.4	2.6	2.1	1	0	0	1	0	0.643416	0
2010	May	17.8892	18.3713	18.7597	6	7.6	25.2	33.3	7.6	5	15.7	0	35	0	0	19.3	1.5	10.5425	4	20.4	14	3	1.5	6	19	6.7	9	13.8405	14.7
2010	June	153.374	141.487	128.68	134.5	166.06	154.1	125.9	305.1	127	73	29.5	240.5	133.6	95.8	77.2	25.1	114.271	115	96.9	104.2	53.5	103.8	68.9	92.6	105.8	121.5	114.783	113
2010	July	332.725	287.129	301.165	607	275.2	231.1	294.73	285.8	379	246.5	156.25	325.5	338	274.9	305	179.3	341.009	303.5	262.5	337.7	303.2	383.5	213.9	338	368.4	274	300.868	301.9
2010	August	239.081	260.78	243.469	457	356.2	222.2	267.6	270.8	171	173.2	357.5	270	146.4	112.5	147.3	102.1	179.624	163	149.7	131.1	133.5	163	109.4	135.1	138	149.2	204.199	201.1
2010	September	159.168	134.799	120.127	251.5	194.85	101.86	92.9	203.4	142	72.1	273	196	76.6	82	117.5	163.9	110.782	129	143.7	156.4	109.6	123	80.6	109.9	58.1	123.5	180.792	195.5
2010	October	10.8575	1.46142	1.81372	23.5	0	0	0	0	0	0	6.5	24	3	0	0	0	1.24104	1.42071	0	0	0	0	0	0	0	1.34786	3.375	2.85
2010	November	2.26285	0.866286	1.24207	21	0	0	0	4.8	0	0	0	1	0	0	0	0	0.657626	0	0	0	0	0	0	0	0	0.659514	1.675	1.27619
2010	December	0.122435	0.641167	0.387545	0	3	0	0	0	0	0	0	0	0	0	0	0	0.108479	0	0	0	0	0	0	0	0	0.0870145	0.1875	0.142857
2011	January	3.4337	2.70103	2.55103	4.5	2.6	2	2	4.04101	1	4.1	0	3.69218	6.4	1.5	2.3	1	2.85783	9	7.8	3.5	4.1	0	3.5	5.6	0	6.11676	2.57857	3.37368
2011	February	0.104914	0.285071	0.116977	0	0	0	0	1.2212	0	0	0	0	4.2	0	0	0	0.202546	0	3.2	0	0	0	0	0	0	2.26532	0.213333	0.37
2011	March	1.38687	8.15822	6.47628	0	8.4	14.1	9.5	0	0	0	0	0	7.6	1	0	0	1.98116	0	1.4	0	0	0	0	0.5	1	3.13156	2.2125	2.07143
2011	April	8.26232	12.8336	10.1587	2	2.9	35	5	15.5	5	0.7	0	15	10.6	2	0	2.8	4.24548	3.52018	8.7	6	4.1	0	1	0	1.7	8.81732	6.3	5.92
2011	May	12.7516	12.5186	13.8575	9.5	0	17.7	14.5	33.1	52	16.9	0	8	11.7	4	10.4	6.5	15.6807	14.5	25.3	2	0	0	4	15.7	7.5	19.64	14.2437	13.1333
2011	June	126.196	114.905	110.72	143.5	151.85	109.2	79.1	132.9	72	125.3	202.5	167.5	89.7	113.4	83.1	56.4	106.066	68.5	127.7	57.7	67.7	58	78.8	65.8	94.4	117.372	114.766	107.369
2011	July	253.54	288.301	282.318	546	261.6	333.88	258.6	308.8	295	243.6	339.6	195	213.1	159.2	185	165.3	265.359	228	274.3	182.8	106.3	164.5	131.3	262.6	186.7	277.018	261.049	255.194
2011	August	216.489	124.238	134.402	415.5	110.7	99.74	93.2	195.3	180	133.1	209.7	284.8	63.6	124.5	183.9	100.2	182.053	178.727	129	94.1	105.5	170.5	94.9	141.5	112.9	136.896	174.053	167.472
2011	September	113.555	89.5958	88.4958	200	85.57	88.8	80.6	91.7	141	56.3	138.2	130.5	57.7	69	83.1	77.5	84.7404	100.5	33.3	161.2	76.5	165	55	56	63.6	67.382	93.1375	99.3143
2011	October	39.8986	30.2622	31.5221	81	31.25	34	9.9	44	33	47.9	34	42.8	37.1	39.5	20.7	25	31.8718	27	47	50.4	33.9	31.5	45	0	14.5	40.2633	36.0406	36.5548
2011	November	9.08026	4.45371	6.1417	1.5	1.2	7.4	3.8	1.7	14	11.5	0	18	2.1	0	1.3	0	6.23288	6.5	0	0	1.5	0	0	0	12.1	2.00934	4.75625	4.03333
2011	December	7.1909	1.81925	0.636669	0	0	0	2.8	0	0	0	0	0	0	0	0	0	0	94.2	0	0	0	0	0	0	0	1.39939	0.175	4.61905
2012	January	7.38962	4.40157	6.2786	5	2.08266	2.2	0	7.6	9	6.6	1.2	6	4.4	5	10.2	7.8	30	5	15.9	10.6	9.5	11.5	13	13.2	9.1	12.3656	8.87333	9.54
2012	February	59.2054	59.5411	61.6156	96	53.9512	62.7	45.7	101.6	46	47.6	0	67.5	67.2	41	44.5	38.2	95.4	17.6	71.3	55.9	66.1	62	38.7	52.8	51	72.9483	62.54	61.615
2012	March	5.7342	14.583	13.0435	9.5	15.1648	17.5	15.7	18.3	6	3.9	0	1	5.4	8	2	13.4	19.9	0	44.4	4.9	4.5	11.5	2	10.8	6.7	25.9293	11.9913	10.7235
2012	April	0.599106	0.311336	0.543197	0	0.129364	0	0	1.2	5	0.3	0	0	0	0	0	3.7	4	0	0	0.9	4	4	0	0	0	0.556962	1.548	1.406
2012	May	48.3546	19.5683	22.5687	28	18.2096	10.2	18.8	24.481	11	22.4	34	91	12	31.5	85.4	30	43.9	6	21.5	17.9	22.5	14.5	29.8	0	6.5	22.6798	34.2714	29.4737
2012	June	155.869	111.624	121.233	217	96.4829	58	95.3	169.1	88	109.8	130.8	180.5	199.9	137.5	100.1	94.2	169.5	108.139	138.3	139.8	97.1	126	111.6	162.1	159.7	164.951	141.665	150.756
2012	July	272.463	179.299	172.295	374	145.635	194.9	92.9	306.3	236	157.6	174.5	369.5	155.2	241	100.1	343.7	184.022	299	222.2	278.4	167.1	135	164.5	243.9	105.9	233.94	217.024	226.568
2012	August	255.42	233.876	232.877	406.5	210.52	239.8	176	233.1	185	190.1	280.6	290	244.5	176	195.6	117.5	228.2	215.3	312	118.7	138.6	169.5	111.6	192.5	184.5	282.621	242.575	234.536
2012	September	119.009	81.7671	82.7384	144.5	75.0477	63.8	71.1	125.3	35	65.6	94.5	169.5	37.3	66	82.1	98.7	149.6	114.5	154.6	126.2	84	85.5	91.6	104.4	33	123.151	103.567	105.65
2012	October	35.2644	28.697	29.4069	85.5	28.9139	27.7	27	30.1	25	4.2	16	49	15.1	20	8	0	41.6	11	17.2	5.6	1.7	1.5	5	40.8	30.9	23.3728	26.9267	24.145
2012	November	42.806	49.4604	47.6712	51.5	56.9803	50.4	65.6	44.1	35	26.2	4	55	37.5	32	27.3	22.5	44.5	31	24.2	20	24.4	17.5	29.3	19.9	22.5	34.3035	38.0533	36.3
2012	December	0.316915	1.65244	1.3484	0	1.64902	3.5	1.1	0	0	0.5	0	0	0	0	0	0	0	0	2.1	2.4	2.1	2	0	1.3	0.6	1.29721	0.66	0.78
2013	January	6.41786	6.07475	6.8386	1	6.86663	7	7.4	6	6	12.8	0	10	1.2	3	4.25898	1.9	0	2.5	3.4	13.2	1.1	8	2.5	3.8	1	4.00762	4.32857	4.83158
2013	February	0.00577686	0.00305859	0.0145814	0	0	0	0	0	0	0.1	0	0	0	0	0.00588067	0	0	0	0	0	0	0	0	0	0	0.00217615	0.00666667	0.005
2013	March	12.5356	8.12206	10.9088	19.5	9.8	2.3	9.8	8.23877	22	19.2	0	13	5.5	9	12.2532	8	7.8	7	5.8	1.9	7.2	4.5	11	0	11.8	7.2896	10.7143	9.46842
2013	April	1.49296	0.451062	0.546993	1.5	0	0	1.4	0	2	0.1	0	3	0	0	1.01991	0	0	1.50494	0	0	0	0	0	0	0	0.142614	0.533333	0.421053
2013	May	116.432	36.4832	40.0962	26	24.1	17.7	53.7	71.9	16	53.5	13	259.7	64.8	48	41.2738	24.2	21.5	36.2533	20.1	24.7	13.5	6.5	38.5	0	28.3	37.7698	48.0067	44.9789
2013	June	166.973	113.188	115.537	185.5	137.3	90.3	98.7	160.2	143	99.7	62	259.7	100.7	99	112.09	88	98.4	90.5	48.8	132.2	76.3	132.5	61.9	145.4	71.9	100.029	124.487	126.525
2013	July	309.754	200.229	220.98	347	148.3	208.7	141.6	291.5	242	235	147.6	408	175.8	250	261.766	133.8	212.1	256	244.6	442.5	185.9	205.5	283	335.5	231.8	261.959	249.987	272.405
2013	August	204.555	158.024	168.466	239	162.1	144.6	155.6	158.46	150.889	190.1	175.1	265.5	102.3	149	147.146	118.7	98.7	124	91.4	85.6	138.2	93	164.3	124	128.9	130.273	166.854	159.429
2013	September	242.802	222.409	206.032	423.5	233	216	166.8	231.1	177.169	70.6	476	231.5	200	198	184.155	147	153	160.5	156.3	241.5	240.9	178	248.5	271	158.2	214.77	236.193	242.432
2013	October	79.3023	60.9962	61.3522	79.5	76.7	49.6	40.5	89	56	37.7	75.5	105	47	61	60.9733	60.3	136.6	56.5	57.3	33.8	63.7	27	59.5	83	49.6	68.8555	73.9933	70.835
2013	November	39.5905	36.1357	30.7082	56.5	45.3	22	31.6	48.8	13	11.7	147.2	38	27	34	36.2951	18.3	30.3769	52	23	53.8	27.2	27.5	22	32	30.2	32.3518	37.7533	39.03
2013	December	28.9362	17.2706	20.551	28.5	26.1	0	20.3	20.8	24	20.12	0	36	20.4	31	28.4121	28.8	35.7853	26.1575	15.5	31.6	29.2	27.5	26.5	38	51.5	22.5824	24.8813	27.2221
2014	January	3.93183	7.54476	7.18143	5	11.6	6.7	9.8	2.7	7	4.3	3	1	0	5	5.73278	4	5.56768	6.15199	0.3	0.7	2.1	1	4	4	6.3	2.39766	4.91333	4.38947
2014	February	0.903873	4.1536	3.93394	1	0	4.1	12.5	0	1	0.1	0	0	1.4	0	0.836153	0	0.997703	0.928399	0	0	0	0	0	0	0	0.878631	1.24667	1.05789
2014	March	1.53671	0.77172	1.78687	0	0	0.9	0	0	0	3.8	0	0	0	5	4.00235	5.9	3.70167	6	0	0	0	0	2	0	11.5	0.838249	1.80667	1.755
2014	April	10.6794	2.97578	4.05365	2	0	1.5	2	11.1	17	6.6	0	16	3.7	13	14.2285	18	10.9639	18	4.2	1.3	4.6	0	6.5	14.3	8.5	6.67503	8.32	8.43
2014	May	105.348	92.8552	90.8281	154.5	107.1	67.9	85.4	85.9	106	74.8	201.6	91	57.4	97	115.229	113.7	99.4299	136	111	84.8	75.7	52	89	103.5	93.5	105.267	103.807	103.99
2014	June	202.308	137.168	150.856	401.5	113	109.6	74.6	204.6	162	212	241.2	196	199.6	159	190.257	136.8	178.474	207.2	202.5	199.9	158.3	133.5	148	216	167.4	207.506	178.86	189.355
2014	July	178.253	144.687	139.436	276	119.6	153.3	122.1	101	158	80.7	298	211.5	119.6	93	141.8	123.2	158.717	149.699	210.9	119.1	68	142.5	114	152	135.8	178.731	155.444	156.715
2014	August	186.363	106.324	119.025	149.266	106.1	73	63.5	137.5	162	136.1	331.6	213	119.1	215	234.9	195.6	177.223	189.48	95.8	84.2	92.7	96	185	111.5	259.4	130.779	164.34	161.1
2014	September	161.645	133.01	122.213	127.933	140.9	131.9	123.6	120.8	148	62.2	225.7	232.5	120.9	145	85.3	181.3	121.863	86.3	119.5	53.7	50.6	121.5	140	146	116.4	136.15	133.227	133.34
2014	October	115.921	124.366	117.284	110.052	112.12	158.3	121.5	99.8	126	59.8	120.8	131.5	73.9	115.5	113.6	97.7	111.987	109.7	101.802	64.8	69.2	34	56	69	116.9	105.849	110.978	102.784
2014	November	4.44008	5.02998	5.14514	3.94945	0	6.8	9.3	2	4	1.1	6.2	5.2	0.8	3	1.5	2.8	5.02651	3.27084	3.17104	0	5.2	0	6	5	7.2	3.53416	4.17692	3.88824
2014	December	3.21706	2.31729	1.88722	2.54255	4	0.2	1.5	11.5	4	1.4	8	5	3.1	0	1.1	4.7	2.09111	0.9	3.15452	0.4	1	0	0	0	2.2	3.60966	3.43077	2.72222
2015	January	0.761584	0.626884	0.872909	0.706287	1	0	0.1	0.3	0	0	1.0734	0	0	5	0	0	8.2	0	1.70912	2	4.7	0.5	1	5.5	2.42287	1.77379	1.75455	1.76875
2015	February	25.9946	19.6705	21.4303	23.8777	22.6	19.4	10.8	31.3	19	32.5	22.7878	32.2	22.5	18	21	0	19.1	24.2	25.1567	3.6	16.8	3.2	19	18	28.9489	23.9481	22.0636	20.825
2015	March	130.921	165.298	170.455	161.214	198.5	153.2	114.2	183.9	161	163.1	171.774	64.4	194	137	173	138	261.3	131.6	218.895	165.1	173.2	175	150	152.1	223.099	210.898	174.618	180.537
2015	April	14.649	11.5497	14.282	14.7878	11.6	7.1	6.4	11.7	16	8.5	16.1454	8	9.9	10	22.3618	9	78.6	27.5	21.9634	20.6	7.5	22.5	12	35.5	35.2642	22.1116	17.44	20.16
2015	May	135.252	142.106	149.043	138.064	173.8	131	114.6	37.4	110	111.4	144.116	126.5	109.3	156	112.818	139.5	270.8	81.8	169.332	166.5	91	130.5	140	218.5	198.409	167.288	146.2	153.907
2015	June	124.24	117.464	136.737	128.917	117.6	107.5	94	97.16	90	143.7	130.546	116	95.1	108	117.637	67.5	379.9	110.1	140.841	113.3	97	107.5	86	90.5	226.383	139.8	141.836	134.724
2015	July	150.956	161.625	151.487	143.347	138.5	201	137.4	159.8	141.1	99.3	156.424	148.307	170.5	146	152.351	218.5	164.921	163.9	188.278	231	68.3	94	131	131	137.618	188.002	145.544	159.379
2015	August	84.1703	93.5121	86.513	87.2059	128.3	80.3	65.4	145.1	57.6	84.1	97.7314	78.0342	121.7	102	70.8682	99	96.0832	68.3	126.884	80.2	71.8	98.5	54	104	82.7617	123.656	92.6222	97.1643
2015	September	113.417	91.2653	88.961	96.5014	74.9	98.2	51	146.8	75	99.6	110.672	106.33	148.1	116	107.735	228.5	148.957	119.3	197.174	234	143.3	249	86	361.9	109.374	198.844	114.811	159.4
2015	October	41.7905	50.2602	47.3287	43.3587	42.7142	52.6	36.5	87.2	41	41.3338	52.9553	37.3566	76.7	40	30.1199	64.5	58.3714	19.9	82.2841	69	30	32.5	20	79	43.7915	79.5126	50.2571	54.075
2015	November	6.67848	7.06912	3.67269	6.88787	7.07073	7.22546	7.16752	6.8164	1	6.25797	6.91361	7.85288	6.1	1	11.2856	1.5	8.14612	19.4	8.54321	0	0	0	0	13	6.9815	8.14777	0.875	4.66667
2015	December	30.0799	31.9455	22.1326	35.2262	32.7904	33.0055	33.0234	28.6201	45.8586	37.5155	29.444	35.454	35.2853	13	41.957	13	32.8413	48.9	43.3793	16.9	14.4	11.5	18	18	34.4618	31.3786	13.4667	21.9571
2016	January	6.36177	5.6742	5.81425	6.14372	5.83524	5.73835	5.77987	5.4674	6.46149	6.10994	5.83056	6.46808	5.31846	7	6.6075	4.71992	5.32651	6.61953	5.12698	3.1	8.1	2.5	7	4.67359	5.9184	5.11214	7.55	5.54
2016	February	6.04834	5.11977	5.47791	5.88695	5.40587	5.28932	5.34866	4.62279	6.55117	5.96578	5.20526	6.35305	4.58406	10	6.92923	3.3893	4.98195	6.85529	4.33	2.9	1	2	4	3.95613	5.77563	4.16959	5.5	3.98
2016	March	19.6589	22.1485	21.4873	20.3911	21.5179	21.8345	21.6892	23.13	19.21	20.4237	21.7514	19.2004	23.433	19	18.7424	25.8155	22.9345	18.6815	24.0772	29.2	28.3	28.5	15	25.3132	21.0026	24.299	23.65	24
2016	April	7.8587	12.3638	10.6921	8.80317	10.7508	11.6913	11.2575	13.5922	7.70363	8.73681	10.3124	7.66132	19.9282	10	7.4653	15.7597	12.1252	7.46269	31.1158	2.3	15.9	9.5	3	10.5	8.86579	23.0595	12.95	10.24
2016	May	48.6789	56.9032	55.0307	50.8005	54.1471	56.3369	55.4136	56.9031	49.9341	51.5011	51.4027	49.1915	73.9316	55	49.9272	56.4717	61.8394	49.7286	102.396	49.95	12.8	44	42	15.9	52.5206	79.4149	33.9	42.425
2016	June	123.119	181.238	162.304	134.648	160.358	173.977	167.897	192.759	119.832	135.345	151.24	120.476	287.821	97	114.541	210.509	202.939	115.26	455.125	157.718	128.1	90.5	125	91.1	141.197	328.562	112.55	132.925
2016	July	250.928	362.552	328.218	282.516	328.627	351.193	341.222	369.004	250.327	279.905	303.638	251.285	524.871	213.229	233.494	370.707	334.093	240.093	759.868	162.7	199.1	209.549	211.76	118.7	274.033	568.993	199.1	240.25
2016	August	310.791	285.649	294.044	305.184	292.824	289.623	291.18	273.695	320.729	306.274	288.782	317.524	271.685	380	328.842	241.822	279.916	327.847	264.873	219.4	216.6	195	293	253.552	300.769	261.383	298.3	260.8
2016	September	98.5011	105.326	105.559	101.395	104.321	105.559	105.123	104.442	98.7288	102.646	102.392	98.0529	108.208	91	97.242	102.893	113.317	96.9466	110.1	150.8	57.5	84	95	118.633	105.642	107.688	74.25	95.66
2016	October	45	45	45	45	45	45	45	45	45	45	45	45	45	45	45	45	45	45	45	45	45	45	45	45	45	45	62.1454	45
2016	November	30.7	42.2	40.3273	30	107.8	22.6	25.3	56	40.2192	20.3	46.5511	30.2	104.6	42.295	41.8314	63.1519	30.3	44.5	35.7	48.3588	50.8114	47.8504	41.5845	51.6334	30.1	42.5	101.4	87.9152
2016	December	5.1	9.3	10.7105	14.5	12.4	15.5	5	8.8	6.16177	9.6	10.8832	10.2	3.7	8.462	6.01064	19.0691	0	2.8	10.3355	9.61813	11.6027	9.28854	8.27924	9.17324	14	23.2125	36.5	30.538
2017	January	0	0	5.64307	0	8.6	0	16.2	0	0.572157	0	3.62342	1.37156	0	1.49924	0.595104	2.1606	0	0	2.33159	2.70562	2.47748	2.84435	1.64772	3.1105	1.91574	5	0	0.553243
2017	February	1.61	0	1.21022	0	0.5	2.8	0.2	8.3	1.5	0.1	1.77432	1.30914	9.6	1.57558	1.2964	5.91291	0	1.2	7.31927	2.43484	3.26319	3.23915	1.53395	4.23474	1.12534	9.5	8	6.89381
2017	March	14.1	47.2	41.191	17	38.4	49.5	42.3	12.5	29	31.2	35.3231	15.8	5.1	31.7105	29.3982	35.0958	55	24.6	16.5	41.1747	35.0867	33.8974	31.7059	36.1843	42	30.3085	44.5	41.2853
2017	April	11.2	2.3	3.55875	0	2.4	4.4	5.3	0	0	3.3	2.80918	3.31379	3.9	2.01139	0.970158	2.06233	3.5	0.4	2.5	3.09549	2.77588	3.01422	2.19443	3.32277	1	1.76639	0	0.719602
2017	May	94.7	0	36.6903	35.5	28.7	49.8	30.7	77.5	21	23.8	36.3494	40.9	26.8	35.6837	27.7285	40.8371	83.2	23.5	4.3	46.7013	41.5585	40.1758	36.4924	39.7937	27.2	34.0142	51.5	48.8023
2017	June	89.71	162.1	192.981	205.5	240.3	202.4	196.4	107.1	112	137.1	177.431	189.4	136.6	150.501	126.97	153.675	141.2	101.35	142.3	185.676	168.097	172.168	153.36	182.744	171.3	140.008	118	130.007
2017	July	265.4	247	229.589	446	205.3	272.1	156.9	130.4	184	155	245.86	338.8	153.4	255.1	243.098	212.155	213.7	266	194.8	270.585	246.323	248.382	257.272	249.726	215.5	187.941	164	184.194
2017	August	211	204.5	186.06	235.5	216.9	148.6	113.1	248.03	297	200	206.217	199.5	195.9	219.614	216.8	230.092	156.2	176.5	223.8	236.638	224.257	221.575	219.535	233.003	198	230.31	252.5	243.523
2017	September	153.7	136.8	140.399	318.5	164.5	120.6	96.6	139.5	161.5	110.3	157.483	220.7	120.3	154.223	138.858	131.72	166.2	117.1	82.8	169.452	154.582	156.172	156.61	152.453	84.7	110.819	101.5	115.09
2017	October	52.4	28.1	38.9486	83	28.5	56.3	33.3	87.7	10.5	15.4	40.2526	8	77.2	27.8281	20.4757	31.9669	20.1	16.3	27.9	39.1268	36.9965	40.9073	29.0993	43.2984	36	29.1459	4.5	13.6041
2017	November	0.5	0	0.339472	0	0	0	0	0	0	0.7	0.328886	5	7.1	0.755345	0.268027	0.986964	0	0	3.569	1.00357	1.01719	1.19005	0.824389	1.69274	0.587271	1.3399	0	0.242417
2017	December	0.3	0	0.00248384	0	0	0	0	0	0	0	0.0150837	0.0623823	0	0.0170716	0.00368455	0.00709938	0	0	0.00286053	0.0138353	0.0184022	0.0180503	0.0199547	0.00810312	0.00455638	0.00234293	0	0.00556956
2018	January	24.5	0.2	16.2479	13	16.6	14.4	32	18.7	2	2.6	14.3028	35.8	19.5	9.13016	3.2	13.7786	1.3	5.5	16.3669	12.0026	13.2557	13.663	9.81094	14.3177	8.37779	14.1941	12.5	12.9797
2018	February	3.5	10.67	13.4866	4.5	11.4	18.3	5.1	3.5	4.5	12.6	11.3198	7.75334	7.1	8.91753	2.7	20.2092	47.4	3.7	11	17.8003	15.0555	13.6331	9.17248	18.1535	16.5	20.5878	36	29.9939
2018	March	0.01	0	0.000108346	0	0	1.24487e-05	0	0.000236345	0	0	0	0.00213458	0	0.00059183	0.000124613	0.000260936	0	0	0.000105011	0.00051035	0.00067362	0.000677569	0.00069462	0.000313339	0.000162137	8.46022e-05	0	0.000189164
2018	April	25	29	17.4276	17.5	23.1	11.7188	9.5	0	3.5	25.4	0	20.5	5.6	15.8115	19.5	11.2559	7.7	12.6	1.6	16.1215	14.5447	14.2805	15.908	12.0982	19.2715	7.96262	10	11.0639
2018	May	197.2	83.6	72.9724	49.5	78.9	89.6391	92.7	66.1057	31.1	38.9	105.5	81.7	52.2	53.5156	26.7	53.7928	50.3	50.4	17.7	67.8065	65.8382	67.4968	56.3416	60.6259	60.6927	40.9515	39	47.0445
2018	June	127	169.4	221.462	425	176.7	164.474	156.8	71.3	225.2	224.7	154.1	287.7	171.33	244.347	211.8	244.088	245.5	258.4	238.5	273.364	245.159	239.123	244.951	260.969	288.503	239.195	276	263.328
2018	July	200.8	99	139.254	214	112.4	126.033	126.9	141.5	198.6	111.2	93	212.1	80.4	149.835	96.2	126.532	122.8	152.2	158.9	167.483	150.625	154.385	153.045	161.044	166.512	116.207	78	96.0782
2018	August	323.1	236.3	235.653	421.5	229.1	180.947	167	296.2	230	157.9	226.1	381.2	178.4	274.438	258.7	235.453	269.1	261.6	231.9	307.477	274.774	280.418	277.867	288.433	291.555	209.896	164	191.647
2018	September	308.6	173.7	154.34	259	127.99	127.732	122.2	114	150.9	94.4	113.3	231.6	172.1	191.147	183	173.419	183.1	199.1	154.6	209.215	189.566	189.2	192.682	197.622	194.725	162.181	158	164.605
2018	October	261.2	139.68	148.685	271	204.4	139.221	130.8	24.7	142.7	60.3	276.3	175.761	106	139.683	110.7	137.739	93.3	128.9	38	153.516	149.443	144.36	142.292	126.531	141.601	115.671	164	161.422
2018	November	72	83.2	90.4943	175.5	81	78.0877	76.1	2.8	104.6	62.9	90.1	98.5	93.7	91.1438	77.3	85.0776	92.4	82	41.4	103.301	92.5834	90.8447	91.967	91.0888	105.313	74.7446	90	89.534
2018	December	6.2	7.4	12.9656	6.5	7.6	19.4955	22	7.62267	9.2	12.2	6.5	2	0	6.24669	4.9	10.4023	6.1	1.7	4.9	8.41896	8.36799	7.64803	6.31056	7.73709	10.4044	9.96039	17	14.7839
2019	January	12.2	0.2	11.0681	5.5	0	12.0529	14.1	2.3	0	27.3	0	7.11906	0	5.76795	4.8	8.88828	5	2.1	4.6	7.46699	7.26124	6.30835	5.87299	6.31255	13.0281	8.73901	16	13.6747
2019	February	1.3	10.67	1.78079	0	0	2.72952	2.8	2.86141	0	0	0	0.747895	1.7	0.649358	0.194358	2.4121	0	0	2.264	1.34865	1.66098	1.6452	0.685702	1.98249	0.66897	2.69523	3	2.74406
2019	March	0	0	0.165768	0	0	0.0322096	0	1.15621	0	0	0	0.561279	4.5	1.07221	1.5	0.709739	0	2.2	2.48157	0.888497	0.779848	0.900429	1.0298	1.27336	0.530106	0.922071	0	0.152235
2019	April	0	29	2.20354	0	0	1.0524	0	5.12917	0	0	0	6	0	1.48664	0.487749	2.06844	0	0	2.0746	2.56823	2.62021	3.09564	1.64418	3.35532	1.20964	1.3213	0	0.649782
2019	May	58.4	83.6	31.963	27.721	13.6	19.5745	16.8	21.8	6.5	38.9	36.0028	9.3	17.3	24.8266	19	23.8121	70.7	16.7	25.4963	41.5309	32.7862	36.0653	25.9685	46.6372	34	15.062	2	8.97358
2019	June	191.91	169.4	168.855	152.665	113.8	152.332	155.6	139.6	115.08	224.7	152.754	140.288	45.9	117.13	83.2	127.175	154.5	71.8	97.0608	167.829	145.494	150.369	121.486	170.507	193.672	106.573	101	109.616
2019	July	258.4	99	144.652	148.992	167.3	132.925	129.3	204.6	116.5	111.2	157.414	182.6	90.4	155.217	138.7	177.732	146	160.7	134.407	179.479	169.435	165.097	156.566	178.085	169.974	175.949	205	196.64
2019	August	185	269.9	146.067	150.564	117.3	105.328	94.4	187.3	88.6	157.9	174.811	160.691	108.2	171.898	192.8	166.199	161.5	173.7	144.658	200.383	177.349	180.106	172.081	201.5	195.772	152.801	150	154.476
2019	September	190.4	139.68	96.3745	118.785	80.7	68.6756	62	155.4	130	94.4	121.381	229.3	101.7	124.526	96.6	90.9929	66.5	121.3	102.736	135.514	123.526	131.394	127.726	133.97	125.704	71.1918	34	54.31
2019	October	92.72	173.7	83.6493	94.5699	74.063	62.3007	56.3	104	102.5	60.3	112.198	123.9	69.3	106.255	117.2	99.6656	57	95.6	88.0369	114.186	105.906	107.122	106.27	113.281	103.297	92.9992	92	94.5068
2019	November	114.28	83.2	44.0375	43.761	37.7637	33.1245	30.8	33.6	14.1	62.9	50.5253	58.5	21.5	25.4219	10.3	22.9187	36.8017	8.5	26.4846	34.7822	35.2425	39.2943	27.8619	37.2537	38.1229	14.8849	1	9.09016
2019	December	8.5	7.4	7.99427	9.72269	5.97941	5.49063	5.3	9.6	7.6	12.2	8.6094	20	0	8.60584	8.2	4.9729	8.1657	6.2	2.97641	8.29973	7.7533	8.10117	8.80512	6.69532	9.37753	3.1591	2	3.22957
2020	January	13.2	3.5	6.04818	5.77691	0	8.8049	10.1	3.2	3.5	5.54773	5.05799	9	4.83101	6.97031	6.94435	2.78364	5.64538	8.7	3.51957	6.27554	5.5744	6.17366	7.10386	5.66658	5.76927	1.35657	0	1.0066
2020	February	11.7	20.3	26.3119	28.0243	27.3	24.1218	23.7	32.2	23.5	25.2503	25.154	54	55	24.7717	20.5866	21.9144	27.1414	16.4	39.3958	28.4139	26.8047	29.9629	25.6118	33.3922	25.1444	21.141	8	11.7039
2020	March	28.1	38.7	13.9311	20.6136	0	10.1336	9.8	20.4371	52.1	29.5083	20.7868	28.4874	16.9	26.9912	28.0174	18.2957	22.4612	16.9	17.9683	24.3906	22.5707	23.1095	27.1244	21.0137	27.9957	16.6113	15	16.1531
2020	April	1.51	18.8	7.6	6.55755	5.4	7.44669	7.2	12.4	2.9	5.4283	9.98302	4.25593	10.9695	5.10534	4.17072	17.77	7.87975	4.3	15.1575	6.59001	9.68781	7.46619	4.812	8.36033	5.86007	21.8212	26	23.4031
2020	May	22.1	24	25.3754	26.4179	37.8	19.5758	17.1	82	24.49	24.2697	32.0456	22.9569	36.5213	22.0988	19.9947	25.4495	25.6307	16.7	29.6269	26.8753	27.3901	30.6516	22.6288	30.608	24.0354	23.3979	17	19.1095
2020	June	155.3	95.8	76.0763	109.042	109.6	51.8296	41.9	103.6	98.9	109.566	104.257	151.5	61.9	133.212	142.245	117.165	102.789	170.2	84.7585	110.761	114.069	106.754	131.546	93.1916	112.036	118.257	143	137.248
2020	July	213.78	224.2	174.472	184.991	192.2	159.66	153.1	86.4	189.1	179.009	182.027	227.1	126.2	174.299	162.852	171.101	173.53	143	148.132	172.756	174.18	170.187	175.767	162.807	175.927	167.997	184	182.054
2020	August	220.2	173	128.995	149.07	144.9	108.998	101	120.6	126.3	140.22	150.673	197.3	162.5	151.833	142.196	173.316	145.798	145.3	162.077	149.251	158.228	151.443	152.357	148.969	142.204	182.092	204	195.422
2020	September	0	176.99	73.7866	104.843	155.6	23.374	0	71.6	110.86	100.77	109.134	147.2	105.4	106.471	110.342	129.694	101.458	111.4	112.777	101.057	107.446	99.2517	104.112	101.642	101.951	138.896	164	153.309
2020	October	3.5	26.4	9.92448	10.7649	22.5	3.36776	0	66	0	6.60426	20.7445	5.88362	0	6.37038	4.08276	20.0593	10.5322	4.9	10.5358	10.4013	14.0567	13.7193	6.39777	12.2112	7.26757	20.8854	25	23.4921
2020	November	14.01	0.5	0.754768	1.78667	0.631665	0.534385	0.5	0.8	0	0.805454	2.36314	4.70246	0.924828	1.51238	0.27945	9.73137	1.76948	0	6.54307	1.44241	4.26665	1.91301	1.43833	1.23047	0.994336	12.5354	16	14.3589
2020	December	18.5	0	0.79633	2.1194	0.452875	0.335553	0.3	8	0	0.885755	3.26422	6.10603	2.61511	1.7814	0.325885	4.83949	1.64739	0	3.95093	2.27817	3.7424	3.33875	2.00533	2.34562	1.04109	5.45748	6	5.81172
2021	January	0	0	0.208341	0.439007	0	0.181747	0.2	3.2	0	0.264582	0.565112	2	0.785216	0.526732	0.222901	0.390177	0.351278	0.157592	0.528475	0.540452	0.561634	0.702508	0.56464	0.596194	0.290588	0.285469	0	0.108294
2021	February	0	0	0.657356	1.02676	0.242502	0.0694223	0	30.4	0	0.619928	5.07884	0.628135	7.97115	1.14889	0.331988	3.08989	1.8279	0.135406	4.79153	3.14383	3.60387	5.3944	1.33302	4.96516	0.944083	2.48676	0	0.63513
2021	March	0.3	7.6	3.62167	5.28606	0	2.68458	2.7	5.06993	21.5	2.7	4.58271	6.53316	5.04387	7.56081	8.56105	5.25243	5.81651	3.3	5.08225	6.50597	5.89872	5.86792	7.46511	5.5532	6.48526	5.04546	5	5.06217
2021	April	14.91	2.1	1.78999	4.05628	1.01678	0.581669	0.4	7.72352	4.7	2.5	4.77243	7.6089	2.62731	5.96953	5.67751	19.008	4.52182	6.5	13.491	4.45821	8.55941	4.59348	5.56503	3.57035	3.87378	24.8621	30	26.953
2021	May	54.4	111.4	31.1916	43.3944	22.9	18.6462	13.4	84	44.6	29.1	54.9784	60	62.5221	60.1008	68.0329	30.1226	45.2549	89	41.4692	53.7764	49.1428	55.5625	60.0021	53.46	42.9915	18.0055	0	9.81023
2021	June	171.8	127.2	109.029	119.685	131	95.1107	88.9	111.8	111.1	108.2	121.87	136.1	117.426	125.677	124.987	126.558	116.992	133.7	122.371	121.133	124.18	122.155	125.746	118.518	115.093	129.255	134	132.338
2021	July	261	182.3	156.892	199.995	129.6	134.175	130.8	112.6	234.7	162.2	179.164	438.5	163.889	217.788	201.257	160.277	182.198	178.3	159.283	199.972	195.773	198.188	221.257	182.402	185.973	143.62	134	146.031
2021	August	255.95	283.1	151.853	192.679	132.6	129.788	121	142.2	221.53	136.2	199.057	290	192.77	243.785	261.57	226.96	193.288	306.7	210.967	211.612	217.446	208.148	241.046	196.634	187.131	238.342	259	250.483
2021	September	185.72	153.5	142.993	169.734	146.3	121.073	115.5	21	204.67	154.8	147.62	274.7	129.671	184.331	183.295	158.531	161.051	175.1	146.338	167.252	165.52	159.534	184.454	151.533	167.166	159.043	173	170.576
2021	October	135.61	89.9	81.1664	89.3983	93	52.0578	44.6	7	77.9	127.5	78.7859	93.4476	68.4242	79.0467	70.527	100.059	87.6341	57.2	87.6526	81.5553	86.2109	78.633	79.4751	77.6917	97.1935	109.869	128	120.307
2021	November	24.7	1.8	1.85719	2.7567	1.5	0.297701	0	3.19885	1.2	4.3	3.16085	0.5	2.05485	2.51858	1.06103	5.52527	2.61058	0	4.16839	2.80187	3.98702	3.34173	2.69624	2.52225	2.8045	6.69746	8	7.41019
2021	December	0	1.3	2.64089	1.68807	2.1	4.50096	5	2.12797	2.1	0.1	1.99448	0.961714	2.10405	1.01574	0.775432	2.41418	1.64868	0	2.35159	1.4468	1.67945	1.55303	1.0194	1.8058	1.0802	2.7623	3	2.79143
2022	January	4.4	12.3	3.02504	3.62223	0	2.21705	2	5.7901	3.9	3.9	4.93931	4.4255	5.75091	4.70525	4.97446	4.73906	4.17676	5.8	5.12708	4.47377	4.55038	4.58839	4.66488	4.61815	4.08744	5.1264	4.41667	4.61429
2022	February	0.01	1.2	14.089	14.3549	6.13322	5.56991	5.4	7.60147	4.2	36.7	7.93224	4	7.83992	12.8307	14.1942	10.7708	15.841	17.8	9.5596	12.8751	11.3343	11.1687	12.5228	11.7509	21.329	9.53355	8.585	9.90143
2022	March	0	2	3.34041	2.1378	0	6.45591	7.5	2.55927	0	1.2	2.37573	1.74734	2.76136	2.6098	3.03133	2.47789	2.42936	4.9	2.70371	2.38829	2.33049	2.36192	2.53197	2.57366	1.89515	2.61708	1.78333	2.22857
2022	April	24.8	54.2	15.2767	15.7388	14	16.517	15.3	28.0547	3.3	5.4	25.0359	19.1367	27.8533	20.0274	21.4269	21.8591	16.7947	32.8	24.5079	18.99	20.2292	20.6377	19.8426	20.9998	12.318	24.4098	19.5	21.4
2022	May	26.5	26.1	7.88038	13.9735	8.9416	6.95023	6	18.6111	12.7	2.4	18.1923	22.9281	17.7427	25.5863	30.0404	18.0485	14.6286	43.8	17.1018	19.0891	19.5379	19.0609	24.8767	16.9504	12.3148	17.5729	14.74	19.5833
2022	June	138.5	192.7	183.908	188.013	233.2	191.706	187.3	195.338	153.7	140.6	195.628	188.208	195.107	215.094	234.981	193.809	187.374	294.9	194.239	195.97	194.623	194.096	211.718	193.219	175.757	194.296	174.333	191.557
2022	July	268.31	200.25	169.613	191.717	181.7	147.057	139.6	189.6	240.7	173.1	191.247	225.513	186.267	217.047	223.33	195.59	191.565	224.5	188.184	202.231	203.356	201.146	216.331	192.435	194.117	190.254	200.61	204.023
2022	August	67	156.3	145.51	158.02	114.7	143.739	146	150.642	263	143.6	146.599	161.083	151.282	188.181	206.365	158.376	164.823	194.3	153.857	170.258	163.559	161.688	185.109	159.755	171.552	154.226	148.433	154.986
2022	September	116.3	104.2	90.1697	98.3173	81.8	93.6844	94.5	99.4318	148.3	70.1	98.9693	115.697	98.5867	117.412	124.56	102.553	99.6963	122.5	99.3387	106.82	106.463	105.252	116.43	101.305	97.6367	100.102	102.533	105.386

## Sheet: temperature series (°C)
		non-vaccum temperature series
		1	2	3	4	5	6	7	8	9	10	11	12	13	14	15	16	17	18	19	20	21	22	23	24	25	26	27	28	29	30
YEAR	MONTH	16002	16022	16028	16045	16055	16080	16081	16087	16096	16105	16109	16136	16235	16250	16254	11002	16052	11077	16027	16145	16050	11072	11060	11071	11076	11010	16016	16155	16084	16142
1940	October	10.9023	19.18	13.4277	15.076	15.35	15.5985	14.588	13.3717	13.8072	14.1612	25.29	17.42	10.9664	14.5819	14.3729	14.6266	13.617	14.3699	18.84	17.36	14.5225	14.6263	20.13	18.93	15.7683	15.0727	12.8745	11.7788	14.1543	12.5947
1940	November	13.2419	16.59	14.9729	16.085	13.01	17.4033	16.5497	15.4151	15.4382	15.9127	23.34	19.114	10.6075	16.2974	15.6335	16.6248	15.5642	16.477	17.27	17.13	16.1097	16.5895	17.91	17.87	17.6623	16.2396	14.8153	13.3277	15.6627	14.9151
1940	December	11.6375	14.82	13.7476	15.4892	12.4	16.1389	15.1046	13.8017	13.9935	14.7289	21.12	17.7391	10.0076	15.1436	14.6658	15.0472	13.9977	14.8999	15.48	15.31	14.8293	15.1082	15.8	15.33	16.2054	15.0524	13.2123	12.1194	14.0612	13.2143
1941	January	10.9023	14.45	13.4277	15.076	12.42	15.5985	14.588	13.3717	13.8072	14.1612	22.39	17.42	10.9664	14.5819	14.3729	14.6266	14.09	14.3699	14.34	15.34	14.5225	14.6263	15.25	14.77	15.7683	15.0727	12.8745	11.7788	14.1543	12.5947
1941	February	11.785	15.84	14.6329	16.124	13.74	16.9693	15.9334	14.6778	15.0698	15.3645	23.48	18.5926	12.2548	16.0222	15.6194	16.1143	16.35	16.1856	15.86	16.18	15.8808	15.8256	17.94	17.01	17.0265	16.1931	14.3238	12.8312	15.6265	13.8878
1941	March	13.355	17.33	16.6709	17.8766	14.65	18.9404	18.1478	16.5336	17.2754	17.4175	24.56	20.352	14.2161	18.0707	17.4765	18.4715	17.34	18.899	17.79	18.58	18.1587	18.0802	19.79	18.56	19.0675	18.3404	16.3086	14.9879	18.3333	16.3146
1941	April	14.9397	19.93	18.8074	19.6396	18.7	20.7821	20.2963	18.7197	19.4625	19.7353	28.51	22.3595	15.9618	20.1393	19.5412	20.7961	20.56	20.77	19.66	21.18	20.231	20.6129	22.69	20.91	21.3549	20.2404	18.2817	17.0618	20.251	18.7556
1941	May	16.2383	20.21	20.32	19.935	20.85	21.9938	21.4956	19.9868	21.0134	21.248	28.78	23.1055	16.3542	21.387	20.1438	22.2276	20.28	22.1	20.81	21.31	21.1965	22.2911	22.97	21.26	22.7622	21.4649	19.8281	18.7409	21.2538	20.1871
1941	June	16.4889	20.89	20.0356	18.3159	17.17	21.4539	20.9004	19.9235	20.4786	20.8304	26.79	21.892	15.6017	20.5211	19.0588	21.5971	21.23	20.89	21.02	21.05	20.15	22.0419	23.05	22.27	22.1519	21.0573	19.4245	18.7	20.692	20.0278
1941	July	15.8666	19.55	18.9776	17.0433	15.27	19.8964	19.4591	18.6618	19.0712	19.3773	24.5	20.53	15.7494	19.0473	17.6439	20.1649	19.9	20.22	19.82	20.07	18.7022	20.8462	22.29	21.11	20.6136	19.8004	18.2402	17.5047	19.1273	18.3206
1941	August	15.839	19.76	18.8574	16.9034	15.6	19.8871	19.4993	18.5514	18.9388	19.1818	24.65	20.3709	15.5819	19.1612	17.5376	19.82	20.15	20.43	19.65	20.25	18.8363	20.6667	22.07	21.12	20.5315	19.3718	18.1462	17.3932	18.8706	18.0546
1941	September	15.7322	18.69	18.4669	16.8717	14.8	19.6418	19.1839	18.2639	18.594	19.0328	24.44	20.2107	14.2535	18.8782	17.0491	19.6614	19.82	19.63	19.37	19.48	18.721	20.2307	21.12	20.98	20.37	19.1078	17.9765	17.0566	18.6216	17.6108
1941	October	10.9023	18.76	13.4277	15.076	15.04	15.5985	14.588	13.3717	13.8072	14.1612	23.31	17.42	10.9664	14.5819	14.3729	14.6266	19	19.3	18.67	18.77	14.5225	14.6263	20.25	20.67	15.7683	15.0727	12.8745	11.7788	14.1543	12.5947
1941	November	13.2419	17.59	14.9729	16.085	14.86	17.4033	16.5497	15.4151	15.4382	15.9127	22.81	19.114	10.6075	16.2974	15.6335	17.5	17.68	17.8	16.95	17.83	16.1097	16.5895	16.7906	18.81	17.6623	16.2396	14.8153	13.3277	15.6627	14.9151
1941	December	11.6375	16.58	13.7476	15.4892	14.07	16.1389	15.1046	13.8017	13.9935	14.7289	23.18	17.7391	10.0076	15.1436	14.6658	15.99	16.35	16.22	16.16	16.78	14.8293	15.1082	17.45	16.59	16.2054	15.0524	13.2123	12.1194	14.0612	13.2143
1942	January	10.9023	15.49	13.4277	15.076	14.37	15.5985	14.588	13.3717	13.8072	14.1612	23.04	17.42	10.9664	14.5819	14.3729	14.46	14.7	14.93	14.75	14.65	14.5225	14.6263	15.62	17.28	15.7683	15.0727	12.8745	11.7788	14.1543	12.5947
1942	February	11.785	17.2	14.6329	16.124	16.41	16.9693	15.9334	14.6778	15.0698	15.3645	25.07	18.5926	12.2548	16.0222	15.6194	16.5	17.38	18.32	17.7	16.42	15.8808	15.8256	18.93	19.22	17.0265	16.1931	14.3238	12.8312	15.6265	13.8878
1942	March	13.355	18.15	16.6709	17.8766	17.86	18.9404	18.1478	16.5336	17.2754	17.4175	25.85	20.352	14.2161	18.0707	17.4765	17.66	18.34	19.91	18.44	18.46	18.1587	18.0802	20.71	20.18	19.0675	18.3404	16.3086	14.9879	18.3333	16.3146
1942	April	14.9397	19.448	18.8074	19.6396	20.12	20.7821	20.2963	18.7197	19.4625	19.7353	28.13	22.3595	15.9618	20.1393	19.5412	19.44	20.08	21.48	20.24	20.16	20.231	20.6129	22.7	22.35	21.3549	20.2404	18.2817	17.0618	20.251	18.7556
1942	May	16.2383	22.43	20.32	19.935	17.55	21.9938	21.4956	19.9868	21.0134	21.248	29.65	23.1055	16.3542	21.387	20.1438	22.4	22.83	23.61	22.87	22.33	21.1965	22.2911	26.29	24.81	22.7622	21.4649	19.8281	18.7409	21.2538	20.1871
1942	June	16.4889	20.63	20.0356	18.3159	15.87	21.4539	20.9004	19.9235	20.4786	20.8304	26.71	21.892	15.6017	20.5211	19.0588	21.67	21.52	21.93	20.79	20.38	20.15	22.0419	24.38	23.12	22.1519	21.0573	19.4245	18.7	20.692	20.0278
1942	July	15.8666	19.25	18.9776	17.0433	15.88	19.8964	19.4591	18.6618	19.0712	19.3773	24.74	20.53	15.7494	19.0473	17.6439	20.09	19.79	20.27	19.51	19.34	18.7022	20.8462	23.1	21.87	20.6136	19.8004	18.2402	17.5047	19.1273	18.3206
1942	August	15.839	18.98	18.8574	16.9034	15.38	19.8871	19.4993	18.5514	18.9388	19.1818	24.44	20.3709	15.5819	19.1612	17.5376	19.5	19.6	20.2	19.3	19.1	18.8363	20.6667	23.19	21.77	20.5315	19.3718	18.1462	17.3932	18.8706	18.0546
1942	September	15.7322	18.24	18.4669	16.8717	14.83	19.6418	19.1839	18.2639	18.594	19.0328	23.37	20.2107	14.2535	18.8782	17.0491	19.5	19.35	19.84	18.55	18.46	18.721	20.2307	22.42	21.52	20.37	19.1078	17.9765	17.0566	18.6216	17.6108
1942	October	10.9023	18.99	13.4277	15.076	17.19	15.5985	14.588	13.3717	13.8072	14.1612	23.73	17.42	10.9664	14.5819	14.3729	18.54	18.98	19.63	18.75	18.4	14.5225	14.6263	19.81	20.7	15.7683	15.0727	12.8745	11.7788	14.1543	12.5947
1942	November	13.2419	16.59	14.9729	16.085	15.17	17.4033	16.5497	15.4151	15.4382	15.9127	23.39	19.114	10.6075	16.2974	15.6335	16.02	16.63	16.76	15.87	15.91	16.1097	16.5895	17.29	18.03	17.6623	16.2396	14.8153	13.3277	15.6627	14.9151
1942	December	11.6375	15	13.7476	15.4892	13.93	16.1389	15.1046	13.8017	13.9935	14.7289	22.1	17.7391	10.0076	15.1436	14.6658	13.82	14.5	15.76	14.28	15.3	14.8293	15.1082	15.45	16.55	16.2054	15.0524	13.2123	12.1194	14.0612	13.2143
1943	January	10.9023	14.26	13.4277	15.076	14.33	15.5985	14.588	13.3717	13.8072	14.1612	22.22	17.42	10.9664	14.5819	14.3729	13.65	14.45	15.66	14.42	14.86	14.5225	14.6263	14.866	16.13	15.7683	15.0727	12.8745	11.7788	14.1543	12.5947
1943	February	11.785	16.24	14.6329	16.124	16.11	16.9693	15.9334	14.6778	15.0698	15.3645	24.26	18.5926	12.2548	16.0222	15.6194	15.6	15.84	17.09	15.3	16.23	15.8808	15.8256	16.65	17.7	17.0265	16.1931	14.3238	12.8312	15.6265	13.8878
1943	March	13.355	17.68	16.6709	17.8766	16.67	18.9404	18.1478	16.5336	17.2754	17.4175	25.52	20.352	14.2161	18.0707	17.4765	17.37	18.17	19.58	17.02	18.48	18.1587	18.0802	19.3	20.34	19.0675	18.3404	16.3086	14.9879	18.3333	16.3146
1943	April	14.9397	19.21	18.8074	19.6396	20.98	20.7821	20.2963	18.7197	19.4625	19.7353	27.28	22.3595	15.9618	20.1393	19.5412	19.41	19.84	21.14	18.97	19.74	20.231	20.6129	21.26	22.28	21.3549	20.2404	18.2817	17.0618	20.251	18.7556
1943	May	16.2383	21.27	20.32	19.935	20.35	21.9938	21.4956	19.9868	21.0134	21.248	28.48	23.1055	16.3542	21.387	20.1438	21.19	21.51	22.03	21.32	22.14	21.1965	22.2911	22.94	23.86	22.7622	21.4649	19.8281	18.7409	21.2538	20.1871
1943	June	16.4889	18.92	20.0356	18.3159	16.64	21.4539	20.9004	19.9235	20.4786	20.8304	25.38	21.892	15.6017	20.5211	19.0588	19.83	19.95	19.55	20.88	19.08	20.15	22.0419	21.12	21.7	22.1519	21.0573	19.4245	18.7	20.692	20.0278
1943	July	15.8666	19.44	18.9776	17.0433	18.47	19.8964	19.4591	18.6618	19.0712	19.3773	25.67	20.53	15.7494	19.0473	17.6439	20.1	20.14	20.02	21.07	19.46	18.7022	20.8462	21.3	22.43	20.6136	19.8004	18.2402	17.5047	19.1273	18.3206
1943	August	15.839	19.17	18.8574	16.9034	16.71	19.8871	19.4993	18.5514	18.9388	19.1818	25.31	20.3709	15.5819	19.1612	17.5376	19.83	19.9	19.85	19.89	18.33	18.8363	20.6667	20.79	21.65	20.5315	19.3718	18.1462	17.3932	18.8706	18.0546
1943	September	15.7322	19.51	18.4669	16.8717	16.66	19.6418	19.1839	18.2639	18.594	19.0328	25	20.2107	14.2535	18.8782	17.0491	20.11	20.01	20.61	19.71	19.1	18.721	20.2307	20.74	21.71	20.37	19.1078	17.9765	17.0566	18.6216	17.6108
1943	October	10.9023	18.28	13.4277	15.076	15.81	15.5985	14.588	13.3717	13.8072	14.1612	23.71	17.42	10.9664	14.5819	14.3729	17.95	17.98	17.94	17.7	18.29	14.5225	14.6263	18.41	19.26	15.7683	15.0727	12.8745	11.7788	14.1543	12.5947
1943	November	13.2419	15.14	14.9729	16.085	14.6	17.4033	16.5497	15.4151	15.4382	15.9127	22.24	19.114	10.6075	16.2974	15.6335	14.23	14.59	14.35	14.38	14.31	16.1097	16.5895	14.98	16.08	17.6623	16.2396	14.8153	13.3277	15.6627	14.9151
1943	December	11.6375	14.79	13.7476	15.4892	15.31	16.1389	15.1046	13.8017	13.9935	14.7289	21.21	17.7391	10.0076	15.1436	14.6658	13.48	15.21	14.36	14.3	14.74	14.8293	15.1082	15.41	16.14	16.2054	15.0524	13.2123	12.1194	14.0612	13.2143
1944	January	10.9023	13.93	13.4277	15.076	14.4	15.5985	14.588	13.3717	12.71	14.1612	21.4	17.42	10.9664	14.5819	14.3729	11.13	13.89	13.86	13.03	13.07	14.5225	14.6263	14.31	14.78	15.7683	15.0727	12.8745	11.7788	14.1543	12.5947
1944	February	11.785	15.81	14.6329	16.124	16.05	16.9693	15.9334	14.6778	15.49	15.3645	23.68	18.5926	12.2548	16.0222	15.6194	16.21	17.02	17.09	16.85	16.14	15.8808	15.8256	17.9	18.77	17.0265	16.1931	14.3238	12.8312	15.6265	13.8878
1944	March	13.355	16.95	16.6709	17.8766	15.46	18.9404	18.1478	16.5336	15.39	17.4175	25.46	20.352	14.2161	18.0707	17.4765	16.53	17.56	18.69	16.95	17.55	18.1587	18.0802	18.41	19.25	19.0675	18.3404	16.3086	14.9879	18.3333	16.3146
1944	April	14.9397	18.62	18.8074	19.6396	18.63	20.7821	20.2963	18.7197	17.36	19.7353	27.89	22.3595	15.9618	20.1393	19.5412	18.51	19.39	20.89	19.65	20.14	20.231	20.6129	21.14	22.34	21.3549	20.2404	18.2817	17.0618	20.251	18.7556
1944	May	16.2383	20.25	20.32	19.935	21.13	21.9938	21.4956	19.9868	20.7	21.248	28.79	23.1055	16.3542	21.387	20.1438	20.49	20.73	21.73	20.64	22.25	21.1965	22.2911	22.25	23.24	22.7622	21.4649	19.8281	18.7409	21.2538	20.1871
1944	June	16.4889	21.34	20.0356	18.3159	17.85	21.4539	20.9004	19.9235	21.81	20.8304	26.54	21.892	15.6017	20.5211	19.0588	21.9	21.81	22.56	21.38	20.5	20.15	22.0419	23.15	24.84	22.1519	21.0573	19.4245	18.7	20.692	20.0278
1944	July	15.8666	19.9	18.9776	17.0433	16.05	19.8964	19.4591	18.6618	20.74	19.3773	24.52	20.53	15.7494	19.0473	17.6439	20.24	20.65	20.83	20.52	19.18	18.7022	20.8462	22.08	22.56	20.6136	19.8004	18.2402	17.5047	19.1273	18.3206
1944	August	15.839	19.25	18.8574	16.9034	14.55	19.8871	19.4993	18.5514	20.34	19.1818	23.98	20.3709	15.5819	19.1612	17.5376	20.14	20.04	20.07	19.85	18.96	18.8363	20.6667	21.08	21.99	20.5315	19.3718	18.1462	17.3932	18.8706	18.0546
1944	September	15.7322	18.44	18.4669	16.8717	14.13	19.6418	19.1839	18.2639	20.03	19.0328	23.72	20.2107	14.2535	18.8782	17.0491	19.9	19.15	18.9	18.08	18.39	18.721	20.2307	20.64	20.5	20.37	19.1078	17.9765	17.0566	18.6216	17.6108
1944	October	10.9023	17.17	13.4277	15.076	14.82	15.5985	14.588	13.3717	17.34	14.1612	22.61	17.42	10.9664	14.5819	14.3729	22.2	16.51	15.9	16.18	15.78	14.5225	14.6263	18.77	18.11	15.7683	15.0727	12.8745	11.7788	14.1543	12.5947
1944	November	13.2419	17	14.9729	16.085	14.41	17.4033	16.5497	15.4151	17.31	15.9127	23.09	19.114	10.6075	16.2974	15.6335	17.69	16.77	16.64	17.33	16.26	16.1097	16.5895	18	18.45	17.6623	16.2396	14.8153	13.3277	15.6627	14.9151
1944	December	11.6375	14.89	13.7476	15.4892	13.97	16.1389	15.1046	13.8017	14.9	14.7289	22.19	17.7391	10.0076	15.1436	14.6658	14.98	14.26	14.08	14.05	13.31	14.8293	15.1082	15.3704	15.75	16.2054	15.0524	13.2123	12.1194	14.0612	13.2143
1945	January	10.9023	15.15	13.4277	15.076	14.29	15.5985	14.588	13.3717	15.48	14.1612	22.19	17.42	10.9664	14.5819	14.3729	15.02	15.16	14.61	14.94	14.98	14.5225	14.6263	17.52	17.1	15.7683	15.0727	12.8745	11.7788	14.1543	12.5947
1945	February	11.785	16.5	14.6329	16.124	15.17	16.9693	15.9334	14.6778	16.65	15.3645	24.51	18.5926	12.2548	16.0222	15.6194	17.01	16.83	16.52	16.66	16.63	15.8808	15.8256	19.74	18.72	17.0265	16.1931	14.3238	12.8312	15.6265	13.8878
1945	March	13.355	18.61	16.6709	17.8766	20.04	18.9404	18.1478	16.5336	18.4	17.4175	26.27	20.352	14.2161	18.0707	17.4765	20.01	19.39	18.71	18.63	19.43	18.1587	18.0802	22.03	21.43	19.0675	18.3404	16.3086	14.9879	18.3333	16.3146
1945	April	14.9397	19.68	18.8074	19.6396	20.04	20.7821	20.2963	18.7197	19.78	19.7353	27.21	22.3595	15.9618	20.1393	19.5412	21.87	20.55	19.68	20.89	21.45	20.231	20.6129	23.44	23.04	21.3549	20.2404	18.2817	17.0618	20.251	18.7556
1945	May	16.2383	21.5	20.32	19.935	21.62	21.9938	21.4956	19.9868	21.72	21.248	28.86	23.1055	16.3542	21.387	20.1438	22.2276	21.58	20.45	22.34	21.56	21.1965	22.2911	23.16	23.75	22.7622	21.4649	19.8281	18.7409	21.2538	20.1871
1945	June	16.4889	21.45	20.0356	18.3159	21.13	21.4539	20.9004	19.9235	21.42	20.8304	27.83	21.892	15.6017	20.5211	19.0588	21.5971	21.88	21.19	20.6303	21.25	20.15	22.0419	22.78	23.83	22.1519	21.0573	19.4245	18.7	20.692	20.0278
1945	July	15.8666	19.05	18.9776	17.0433	15.88	19.8964	19.4591	18.6618	20.54	19.3773	24.52	20.53	15.7494	19.0473	17.6439	20.1649	19.49	19.33	19.29	18.9	18.7022	20.8462	20.84	22.14	20.6136	19.8004	18.2402	17.5047	19.1273	18.3206
1945	August	15.839	19.36	18.8574	16.9034	15.3	19.8871	19.4993	18.5514	20.41	19.1818	24.05	20.3709	15.5819	19.1612	17.5376	20.0208	19.47	19.38	19.0172	18.8	18.8363	20.6667	21.48	21.75	20.5315	19.3718	18.1462	17.3932	18.8706	18.0546
1945	September	15.7322	19.04	18.4669	16.8717	15.43	19.6418	19.1839	18.2639	19.87	19.0328	24.62	20.2107	14.2535	18.8782	17.0491	19.6614	19.27	20.2237	18.5914	18.43	18.721	20.2307	21.13	21.43	20.37	19.1078	17.9765	17.0566	18.6216	17.6108
1945	October	10.9023	18.67	13.4277	15.076	13.89	15.5985	14.588	13.3717	18.21	14.1612	23.75	17.42	10.9664	14.5819	14.3729	14.6266	18.2	14.3699	14.4685	14.1832	14.5225	14.6263	20.11	19.96	15.7683	15.0727	12.8745	11.7788	14.1543	12.5947
1945	November	13.2419	17.18	14.9729	16.085	14.19	17.4033	16.5497	15.4151	16.08	15.9127	24.32	19.114	10.6075	16.2974	15.6335	16.6248	16.64	16.477	16.512	15.08	16.1097	16.5895	18.45	18.11	17.6623	16.2396	14.8153	13.3277	15.6627	14.9151
1945	December	11.6375	15.67	13.7476	15.4892	15.0862	16.1389	15.1046	13.8017	15.6	14.7289	23.47	17.7391	10.0076	15.1436	14.6658	15.0472	15.9	14.8999	14.8961	14.22	14.8293	15.1082	17.48	17.06	16.2054	15.0524	13.2123	12.1194	14.0612	13.2143
1946	January	10.9023	14.58	13.4277	15.076	13.54	15.5985	14.588	13.3717	15.55	14.1612	22.71	17.42	10.9664	14.5819	14.3729	14.6266	15.21	14.3699	14.4685	14.2	14.5225	14.6263	15.92	16.64	15.7683	15.0727	12.8745	11.7788	14.1543	12.5947
1946	February	11.785	16.13	14.6329	16.124	15.3	16.9693	15.9334	14.6778	16.73	15.3645	24.74	18.5926	12.2548	16.0222	15.6194	16.61	16.53	16.1856	17.17	16.77	15.8808	15.8256	17.71	17.99	17.0265	16.1931	14.3238	12.8312	15.6265	13.8878
1946	March	13.355	18.3	16.6709	17.8766	19.58	18.9404	18.1478	16.5336	18.78	17.4175	27.19	20.352	14.2161	18.0707	17.4765	19.31	18.58	18.899	19.36	18.12	18.1587	18.0802	19.98	21.01	19.0675	18.3404	16.3086	14.9879	18.3333	16.3146
1946	April	14.9397	19.52	18.8074	19.6396	20.34	20.7821	20.2963	18.7197	20.54	19.7353	28.53	22.3595	15.9618	20.1393	19.5412	20.65	19.86	21.1897	20.83	21.13	20.231	20.6129	21.68	22.15	21.3549	20.2404	18.2817	17.0618	20.251	18.7556
1946	May	16.2383	21.09	20.32	19.935	20.95	21.9938	21.4956	19.9868	22.19	21.248	29.44	23.1055	16.3542	21.387	20.1438	23.12	21.84	22.5913	22.39	22.79	21.1965	22.2911	24.85	24.52	22.7622	21.4649	19.8281	18.7409	21.2538	20.1871
1946	June	16.4889	19.8	20.0356	18.3159	19.01	21.4539	20.9004	19.9235	21.26	20.8304	26.86	21.892	15.6017	20.5211	19.0588	20.9	20.62	22.2613	19.65	20.61	20.15	22.0419	23.37	22.29	22.1519	21.0573	19.4245	18.7	20.692	20.0278
1946	July	15.8666	19.59	18.9776	17.0433	17.45	19.8964	19.4591	18.6618	20.58	19.3773	25.48	20.53	15.7494	19.0473	17.6439	20.11	19.35	20.8485	19.84	19.28	18.7022	20.8462	21.96	21.82	20.6136	19.8004	18.2402	17.5047	19.1273	18.3206
1946	August	15.839	19.11	18.8574	16.9034	15.24	19.8871	19.4993	18.5514	20.63	19.1818	24.94	20.3709	15.5819	19.1612	17.5376	20.01	19.67	20.7244	19.61	18.51	18.8363	20.6667	21.82	21.46	20.5315	19.3718	18.1462	17.3932	19.57	18.0546
1946	September	15.7322	18.3729	18.4669	16.8717	15.15	19.6418	19.1839	18.2639	18.594	19.0328	25.04	20.2107	14.2535	18.8782	17.0491	20.88	20.53	20.2237	18.5914	18.79	18.721	20.2307	21.94	22.49	20.37	19.1078	17.9765	17.0566	20.17	17.6108
1946	October	10.9023	14.32	13.4277	15.076	13.74	15.5985	14.588	13.3717	13.8072	14.1612	24.22	17.42	10.9664	14.5819	14.3729	19.38	19.29	17.72	14.4685	17.9	14.5225	14.6263	19.84	20.47	15.7683	15.0727	12.8745	11.7788	18.83	12.5947
1946	November	13.2419	16.75	14.9729	16.085	14.89	17.4033	16.5497	15.4151	17.75	15.9127	24.43	19.114	10.6075	16.2974	15.6335	17.37	16.92	16.49	16.34	16.03	16.1097	16.5895	17.9	18.45	17.6623	16.2396	14.8153	13.3277	17.57	14.9151
1946	December	11.6375	15.04	13.7476	15.4892	13.63	16.1389	15.1046	13.8017	15.33	14.7289	23.76	17.7391	10.0076	15.1436	14.6658	15.34	15.16	14.53	14.45	12.79	14.8293	15.1082	15.41	16.57	16.2054	15.0524	13.2123	12.1194	15.45	13.2143
1947	January	10.9023	14.69	13.4277	15.076	14.17	15.5985	14.588	13.3717	15.34	14.1612	23.18	17.42	10.9664	14.5819	14.3729	15.18	14.99	14.96	15.2	13.36	14.5225	14.6263	15.59	15.84	15.7683	15.0727	12.8745	11.7788	15.48	12.5947
1947	February	11.785	15.18	14.6329	16.124	16.95	16.9693	15.9334	14.6778	16.28	15.3645	25.17	18.5926	12.2548	16.0222	15.6194	16.46	16.08	15.77	15.79	15.58	15.8808	15.8256	16.61	17.9	17.0265	16.1931	14.3238	12.8312	16.74	13.8878
1947	March	13.355	17.5655	16.6709	17.8766	18.07	18.9404	18.1478	16.5336	17.2754	17.4175	27.1	20.352	14.2161	18.0707	17.4765	18.71	18.2	17.85	18.3825	18.2	18.1587	18.0802	19.86	21	19.0675	18.3404	16.3086	14.9879	19.9	16.3146
1947	April	14.9397	18.89	18.8074	19.6396	18.87	20.7821	20.2963	18.7197	20.4	19.7353	28.85	22.3595	15.9618	20.1393	19.5412	20.69	20.4	19.69	20.44	19.98	20.231	20.6129	22.28	22.82	21.3549	20.2404	18.2817	17.0618	21.87	18.7556
1947	May	16.2383	19.52	20.32	19.935	19.97	21.9938	21.4956	19.9868	22.08	21.248	29.15	23.1055	16.3542	21.387	20.1438	21.76	21.12	19.75	20.46	21.3903	21.1965	22.2911	23.53	23.01	22.7622	21.4649	19.8281	18.7409	22.16	20.1871
1947	June	16.4889	19.84	20.0356	18.3159	19.97	21.4539	20.9004	19.9235	20.4786	20.8304	27.48	21.892	15.6017	20.5211	19.0588	22.12	21.63	20.69	21.01	19.57	20.15	22.0419	24.07	24.36	22.1519	21.0573	19.4245	18.7	22.38	20.0278
1947	July	15.8666	19.79	18.9776	17.0433	19.14	19.8964	19.4591	18.6618	19.0712	19.3773	26.09	20.53	15.7494	19.0473	17.6439	21.22	20.59	19.73	20.27	20.33	18.7022	20.8462	22.84	23.18	20.6136	19.8004	18.2402	17.5047	21.24	18.3206
1947	August	15.839	18.41	18.8574	16.9034	16.13	19.8871	19.4993	18.5514	18.9388	19.1818	24.53	20.3709	15.5819	19.1612	17.5376	19.54	19.54	18.71	18.11	18.01	18.8363	20.6667	21.06	21.41	20.5315	19.3718	18.1462	17.3932	19.56	18.0546
1947	September	15.7322	17.53	18.4669	16.8717	14.32	19.6418	19.1839	18.2639	18.594	19.0328	25.2	20.2107	14.2535	18.8782	17.0491	19.08	19.47	18.28	17.13	16.66	18.721	20.2307	19.53	20.55	20.37	19.1078	17.9765	17.0566	19.07	17.6108
1947	October	10.9023	18.3	13.4277	15.076	17.05	15.5985	18.59	13.3717	18.28	14.1612	25.72	17.42	10.9664	14.5819	14.3729	19.47	20.2	17.95	17.81	17.07	14.5225	14.6263	19.35	21.59	15.7683	15.0727	12.8745	11.7788	19.26	12.5947
1947	November	13.2419	15.4	14.9729	16.085	15.59	17.4033	15.79	15.4151	15.09	15.9127	23.68	19.114	10.6075	16.2974	15.6335	16.4	17.75	16.05	15.04	15.99	16.1097	16.5895	16.93	18.03	17.6623	16.2396	14.8153	13.3277	15.6627	14.9151
1947	December	11.6375	13.22	13.7476	15.4892	11.97	16.1389	13.96	13.8017	13.31	14.7289	21.76	17.7391	10.0076	15.1436	14.6658	13.91	15.03	14.14	13.04	12.75	14.8293	15.1082	14.45	15.63	16.2054	15.0524	13.2123	12.1194	14.0612	13.2143
1948	January	10.9023	12.82	13.4277	15.076	14.41	15.5985	13.63	13.3717	14.04	14.1612	21.89	17.42	10.9664	14.5819	14.3729	13.87	15.05	13.53	12.44	12.46	14.5225	14.6263	14.866	15.69	15.7683	15.0727	12.8745	11.7788	14.1543	12.5947
1948	February	11.785	16.53	14.6329	16.124	18.4	16.9693	16.93	14.6778	15.59	15.3645	24.91	18.5926	12.2548	16.0222	15.6194	16.86	17.26	16.37	16.11	15.1	15.8808	15.8256	16.2623	19.32	17.0265	16.1931	14.3238	12.8312	15.6265	13.8878
1948	March	13.355	17.63	16.6709	17.8766	17.72	18.9404	18.02	16.5336	17.42	17.4175	27	20.352	14.2161	18.0707	17.4765	18.75	19.77	17.63	17.93	18.37	18.1587	18.0802	18.1518	21.45	19.0675	18.3404	16.3086	14.9879	18.3333	16.3146
1948	April	14.9397	18.92	18.8074	19.6396	18.53	20.7821	19.69	18.7197	19.06	19.7353	29.07	22.3595	15.9618	20.1393	19.5412	20.3	20.63	19.5	19.3	19.29	20.231	20.6129	20.1692	23.35	21.3549	20.2404	18.2817	17.0618	20.251	18.7556
1948	May	16.2383	20.24	20.32	19.935	19.23	21.9938	21.73	19.9868	20.21	21.248	29.98	23.1055	16.3542	21.387	20.1438	21.75	21.37	21.03	20.66	21.26	21.1965	22.2911	21.6222	24.69	22.7622	21.4649	19.8281	18.7409	21.2538	20.1871
1948	June	16.4889	19.94	20.0356	18.3159	16.23	21.4539	22.59	19.9235	20.64	20.8304	28.62	21.892	15.6017	20.5211	19.0588	21.58	21.27	20.62	20.37	19.75	20.15	22.0419	21.4363	23.58	22.1519	21.0573	19.4245	18.7	20.692	20.0278
1948	July	15.8666	18.43	18.9776	17.0433	16.01	19.8964	22.7	18.6618	19.93	19.3773	25.95	20.53	15.7494	19.0473	17.6439	20.12	20.08	19.76	18.72	18.56	18.7022	20.8462	20.263	22.35	20.6136	19.8004	18.2402	17.5047	19.1273	18.3206
1948	August	15.839	18.74	18.8574	16.9034	17.16	19.8871	22.29	18.5514	19.45	19.1818	25.51	20.3709	15.5819	19.1612	17.5376	20.13	19.77	19.58	19.05	18.43	18.8363	20.6667	20.18	22.83	20.5315	19.3718	18.1462	17.3932	18.8706	18.0546
1948	September	15.7322	18.42	18.4669	16.8717	17.45	19.6418	22.33	18.2639	19.35	19.0328	25.43	20.2107	14.2535	18.8782	17.0491	19.58	19.48	19.21	18.2	18.27	18.721	20.2307	19.8692	21.13	20.37	19.1078	17.9765	17.0566	18.6216	17.6108
1948	October	10.9023	17.61	13.4277	15.076	17.11	15.5985	20.71	13.3717	17.54	14.1612	25.71	17.42	10.9664	14.5819	14.3729	18.75	18.48	18.07	17.45	16.17	14.5225	14.6263	14.866	19.74	15.7683	15.0727	12.8745	11.7788	14.1543	12.5947
1948	November	13.2419	16.72	14.9729	16.085	16.98	17.4033	20.55	15.4151	16.74	15.9127	25.55	19.114	10.6075	16.2974	15.6335	17.86	18.49	17.37	16.54	16.71	16.1097	16.5895	16.7906	19.18	17.6623	16.2396	14.8153	13.3277	15.6627	14.9151
1948	December	11.6375	17.01	13.7476	15.4892	13.58	16.1389	19.3	13.8017	15.85	14.7289	25.39	17.7391	10.0076	15.1436	14.6658	16.44	17.65	16.48	15.9	15.71	14.8293	15.1082	15.3704	18.01	16.2054	15.0524	13.2123	12.1194	14.0612	13.2143
1949	January	10.9023	14.35	13.4277	15.076	14.45	15.5985	14.42	13.3717	13.65	14.1612	23.34	17.42	10.9664	14.5819	14.3729	14.9	15.79	15	14.38	13.25	14.5225	14.6263	14.866	16.67	15.7683	15.0727	12.8745	11.7788	14.1543	12.5947
1949	February	11.785	15.5662	14.6329	16.124	14.91	16.9693	15.9334	14.6778	15.0698	15.3645	25.35	18.5926	12.2548	16.0222	15.6194	16.1143	18.04	16.1856	16.0772	15.34	15.8808	15.8256	16.2623	16.5088	17.0265	16.1931	14.3238	12.8312	15.6265	13.8878
1949	March	13.355	18.01	16.6709	17.8766	19.19	18.9404	18.7	16.5336	16.91	17.4175	27.99	20.352	14.2161	18.0707	17.4765	19.5	21.11	18.81	18.96	19.72	18.1587	18.0802	18.1518	21.17	19.0675	18.3404	16.3086	14.9879	18.3333	16.3146
1949	April	14.9397	18.28	18.8074	19.6396	19.94	20.7821	19.59	18.7197	18.41	19.7353	27.81	22.3595	15.9618	20.1393	19.5412	19.64	18.96	19.53	19.39	20.71	20.231	20.6129	20.1692	22.43	21.3549	20.2404	18.2817	17.0618	20.251	18.7556
1949	May	16.2383	20.63	20.32	19.935	20.67	21.9938	21.58	19.9868	21.82	21.248	28.59	23.1055	16.3542	21.387	20.1438	22.25	21.15	21.07	21.86	21.25	21.1965	22.2911	21.6222	24.17	22.7622	21.4649	19.8281	18.7409	22.95	20.1871
1949	June	16.4889	19.64	20.0356	18.3159	16.85	21.4539	20.17	19.9235	20.74	20.8304	26.35	21.892	15.6017	20.5211	19.0588	21.29	20.73	20.07	20.38	18.43	20.15	22.0419	21.4363	22.75	22.1519	21.0573	19.4245	18.7	21.38	20.0278
1949	July	15.8666	18.28	18.9776	17.0433	17.14	19.8964	18.91	18.6618	18.76	19.3773	25.29	20.53	15.7494	19.0473	17.6439	19.99	19.67	18.9	18.52	18.47	18.7022	20.8462	20.263	21.01	20.6136	19.8004	18.2402	17.5047	20.02	18.3206
1949	August	15.839	18.45	18.8574	16.9034	17.54	19.8871	18.65	18.5514	18.31	19.1818	25.24	20.3709	15.5819	19.1612	17.5376	20.2	19.96	19.01	18.6	17.94	18.8363	20.6667	20.18	21.17	20.5315	19.3718	18.1462	17.3932	20.06	18.0546
1949	September	15.7322	18.62	18.4669	16.8717	18.24	19.6418	19.11	18.2639	17.79	19.0328	24.76	20.2107	14.2535	18.8782	17.0491	20.12	20.4	18.88	17.97	17.79	18.721	20.2307	19.8692	21.03	20.37	19.1078	17.9765	17.0566	19.62	17.6108
1949	October	10.9023	18.99	13.4277	15.076	16.89	15.5985	18.78	13.3717	17.62	14.1612	25.39	17.42	10.9664	14.5819	14.3729	20.14	19.95	18.72	18.94	18.42	14.5225	14.6263	14.866	20.92	15.7683	15.0727	12.8745	11.7788	19.57	12.5947
1949	November	13.2419	14.35	14.9729	16.085	15.22	17.4033	13.15	15.4151	12.33	15.9127	24.86	19.114	10.6075	16.2974	15.6335	14.34	14.93	13.27	13.17	12.05	16.1097	16.5895	16.7906	15.32	17.6623	16.2396	14.8153	13.3277	14.22	14.9151
1949	December	11.6375	15.03	13.7476	15.4892	15.56	16.1389	14.42	13.8017	14.53	14.7289	24.35	17.7391	10.0076	15.1436	14.6658	15.65	16.29	15.25	14.63	13.63	14.8293	15.1082	15.3704	16.57	16.2054	15.0524	13.2123	12.1194	15.38	13.2143
1950	January	10.9023	15.1	13.4277	15.076	13.6	15.5985	14.55	13.3717	14.99	14.1612	24.98	17.42	10.9664	14.5819	14.3729	15.55	16.83	14.3699	14.46	14.46	14.5225	14.6263	14.866	15.0287	15.7683	15.0727	12.8745	11.7788	15.23	12.5947
1950	February	11.785	14.91	14.6329	16.124	15.06	16.9693	15.43	14.6778	14.33	15.3645	25.79	18.5926	12.2548	16.0222	15.6194	16.25	17.31	16.1856	15.33	15.63	15.8808	15.8256	16.2623	16.5088	17.0265	16.1931	14.3238	12.8312	15.77	13.8878
1950	March	13.355	16.7	16.6709	17.8766	17.6	18.9404	17.58	16.5336	15.94	17.4175	26.65	20.352	14.2161	18.0707	17.4765	18.51	17.34	18.899	17.58	17.91	18.1587	18.0802	18.1518	19.0063	19.0675	18.3404	16.3086	14.9879	18.28	16.3146
1950	April	14.9397	18.51	18.8074	19.6396	20.09	20.7821	19.83	18.7197	16.34	19.7353	28.29	22.3595	15.9618	20.1393	19.5412	20.85	19.37	21.1897	19.23	20.82	20.231	20.6129	20.1692	21.2887	21.3549	20.2404	18.2817	17.0618	20.09	18.7556
1950	May	16.2383	20.5	20.32	19.935	22.43	21.9938	21.94	19.9868	20.73	21.248	29.19	23.1055	16.3542	21.387	20.1438	22.37	21.29	22.5913	21.63	22.09	21.1965	22.2911	21.6222	22.8999	22.7622	21.4649	19.8281	18.7409	22.64	20.1871
1950	June	16.4889	19.06	20.0356	18.3159	18.12	21.4539	20.34	19.9235	19.24	20.8304	26.91	21.892	15.6017	20.5211	19.0588	20.75	20.39	22.2613	19.55	17.71	20.15	22.0419	21.4363	22.4401	22.1519	21.0573	19.4245	18.7	20.66	20.0278
1950	July	18.4	17.36	18.9776	17.0433	17.56	19.8964	18.99	18.6618	18.46	19.3773	24.58	20.53	15.7494	19.0473	17.6439	19	18.8	20.8485	17.8	17.67	18.7022	20.8462	20.263	21.0314	20.6136	19.8004	18.2402	17.5047	19.06	18.3206
1950	August	17.81	18.56	18.8574	16.9034	19.1	19.8871	19.65	18.5514	18.95	19.1818	25.11	20.3709	15.5819	19.1612	17.5376	20.38	20	20.7244	18.99	16.97	18.8363	20.6667	20.18	20.7701	20.5315	19.3718	18.1462	17.3932	19.68	18.0546
1950	September	18.66	18.15	18.4669	16.8717	18.8	19.6418	19	18.2639	18.95	19.0328	25.2	20.2107	14.2535	18.8782	17.0491	19.86	19.77	20.2237	18.21	17.46	18.721	20.2307	19.8692	20.2907	20.37	19.1078	17.9765	17.0566	19.64	17.6108
1950	October	16.99	17.35	13.4277	15.076	18.39	15.5985	16.94	13.3717	18.14	14.1612	24.95	17.42	10.9664	14.5819	14.3729	17.82	17.67	14.3699	16.35	15.75	14.5225	14.6263	14.866	15.0287	15.7683	15.0727	12.8745	11.7788	17.41	12.5947
1950	November	15	15.61	14.9729	16.085	15.24	17.4033	14.59	15.4151	14.71	15.9127	24.48	19.114	10.6075	16.2974	15.6335	15.12	14.93	16.477	14.48	12.84	16.1097	16.5895	16.7906	16.8969	17.6623	16.2396	14.8153	13.3277	15.4	14.9151
1950	December	12.27	13.38	13.7476	15.4892	11.74	16.1389	12.51	13.8017	12.09	14.7289	21.79	17.7391	10.0076	15.1436	14.6658	12.5	12.71	14.8999	11.98	12.7	14.8293	15.1082	13.87	15.37	16.2054	15.0524	13.2123	12.1194	13.05	13.2143
1951	January	8.85	13.62	13.4277	15.076	14.23	15.5985	13.94	13.3717	13.13	14.1612	22.81	17.42	10.9664	14.5819	14.3729	13.83	14.48	14.61	13.51	15.56	14.5225	14.6263	15.34	15.67	15.7683	15.0727	12.8745	11.7788	14.94	12.5947
1951	February	9.09	14.95	14.6329	16.124	15.63	16.9693	15.26	14.6778	14.15	15.3645	24.38	18.5926	12.2548	16.0222	15.6194	15.15	15.38	15.71	15.18	15.6411	15.8808	15.8256	16.38	16.97	17.0265	16.1931	14.3238	12.8312	16.3	13.8878
1951	March	10.89	15.84	16.6709	17.8766	16.1	18.9404	17.44	16.5336	15.97	17.4175	25.29	20.352	14.2161	18.0707	17.4765	16.79	16.49	17.25	16.17	17.03	18.1587	18.0802	17.22	19.14	19.0675	18.3404	16.3086	14.9879	17.82	16.3146
1951	April	12.59	18.24	18.8074	19.6396	18.94	20.7821	20.43	18.7197	18.05	19.7353	27.48	22.3595	15.9618	20.1393	19.5412	19.86	18.82	19.97	18.53	20.03	20.231	20.6129	20.31	22.49	21.3549	20.2404	18.2817	17.0618	20.32	18.7556
1951	May	13.37	18.36	20.32	19.935	21.86	21.9938	20.15	19.9868	18.77	21.248	27.9	23.1055	16.3542	21.387	20.1438	20.26	19.71	20.49	19.27	20.4	21.1965	22.2911	20.43	22.22	22.7622	21.4649	19.8281	18.7409	20.1	20.1871
1951	June	16.4889	19.71	20.0356	18.3159	18.63	21.4539	21.48	19.9235	20.31	20.8304	27.48	21.892	15.6017	20.5211	19.0588	20.99	21.02	21.1	19.79	20.31	20.15	22.0419	21.52	23.24	22.1519	21.0573	19.4245	18.7	21.39	20.0278
1951	July	14.7	18.26	18.9776	17.0433	18.62	19.8964	19.2	18.6618	19.51	19.3773	25.31	20.53	15.7494	19.0473	17.6439	19.75	19.32	19.75	18.47	17.98	18.7022	20.8462	20.29	21.23	20.6136	19.8004	18.2402	17.5047	19.83	18.3206
1951	August	15.839	18.47	18.8574	16.9034	18.51	19.8871	19.6	18.5514	20.5	19.1818	25.11	20.3709	15.5819	19.1612	17.5376	19.92	19.76	19.53	18.86	17.78	18.8363	20.6667	20.21	21.47	20.5315	19.3718	18.1462	17.3932	19.8	18.0546
1951	September	15.35	18.22	18.4669	16.8717	17.7	19.6418	19	18.2639	18.32	19.0328	25.13	20.2107	14.2535	18.8782	17.0491	19.3	19.23	19.52	17.73	17.84	18.721	20.2307	19.74	20.42	20.37	19.1078	17.9765	17.0566	19.24	17.6108
1951	October	15.5	17.82	13.4277	15.076	18.21	15.5985	17.63	13.3717	18.23	14.1612	24.56	17.42	10.9664	14.5819	14.3729	17.66	17.72	17.75	16.76	16.72	14.5225	14.6263	18.47	19.06	15.7683	15.0727	12.8745	11.7788	18.08	12.5947
1951	November	13.2419	17.72	14.9729	16.085	18.42	17.4033	17.54	15.4151	16	15.9127	24.57	19.114	10.6075	16.2974	15.6335	17.17	17.45	17.18	17.5	16.31	16.1097	16.5895	18.26	18.7	17.6623	16.2396	14.8153	13.3277	18.18	14.9151
1951	December	10.49	15.98	13.7476	15.4892	16.72	16.1389	15.4	13.8017	14.9	14.7289	24.24	17.7391	10.0076	15.1436	14.6658	15.51	15.67	15.95	15.79	15.18	14.8293	15.1082	16.43	17.23	16.2054	15.0524	13.2123	12.1194	16.88	13.2143
1952	January	11	15.72	13.4277	15.076	18.09	15.5985	15.26	13.3717	14.68	14.1612	24.4	17.42	10.9664	14.5819	14.3729	15.15	15.15	15.7	14.4685	15.01	14.5225	14.6263	15.76	16.82	15.7683	15.0727	12.8745	11.7788	16.57	12.5947
1952	February	11.08	15.2	14.6329	16.124	18.88	16.9693	16.08	14.6778	15.47	15.3645	24.27	18.5926	12.2548	16.0222	15.6194	15.4	16.05	15.74	15.71	15.21	15.8808	15.8256	16.18	17.39	17.0265	16.1931	14.3238	12.8312	16.84	13.8878
1952	March	13.66	16.57	16.6709	17.8766	19.92	18.9404	18.18	16.5336	16.43	17.4175	26.92	20.352	14.2161	18.0707	17.4765	18.04	17.41	18.75	17.98	17.88	18.1587	18.0802	18.91	20.78	19.0675	18.3404	16.3086	14.9879	19.87	16.3146
1952	April	12.36	17.9	18.8074	19.6396	20.98	20.7821	19.55	18.7197	17.95	19.7353	28.43	22.3595	15.9618	20.1393	19.5412	19.8	19.11	19.06	19.36	19.31	20.231	20.6129	19.14	21.18	21.3549	20.2404	18.2817	17.0618	20.29	18.7556
1952	May	12.68	19.51	20.32	19.935	22.55	21.9938	20.9	19.9868	19.87	21.248	28.18	23.1055	16.3542	21.387	20.1438	21.18	20.39	20.43	20.72	20.68	21.1965	22.2911	20.83	22.95	22.7622	21.4649	19.8281	18.7409	21.94	20.1871
1952	June	15.31	18.64	20.0356	18.3159	18.25	21.4539	20.05	19.9235	19.19	20.8304	25.75	21.892	15.6017	20.5211	19.0588	20.13	19.96	19.51	19.92	19.64	20.15	22.0419	20.5	21.13	22.1519	21.0573	19.4245	18.7	20.31	20.0278
1952	July	14.52	18.62	18.9776	17.0433	16.57	19.8964	16.87	18.6618	19.58	19.3773	23.89	20.53	15.7494	19.0473	17.6439	19.75	19.55	19.34	20.05	18.53	18.7022	20.8462	20.05	20.27	20.6136	19.8004	18.2402	17.5047	20.02	18.3206
1952	August	14.56	18.38	18.8574	16.9034	17.32	19.8871	19.1	18.5514	19.74	19.1818	24.4	20.3709	15.5819	19.1612	17.5376	19.74	19.48	19.37	22.16	17.42	18.8363	20.6667	20.1	20.32	20.5315	19.3718	18.1462	17.3932	19.95	18.0546
1952	September	14.6	18.03	18.4669	16.8717	16.43	19.6418	18.44	18.2639	19.39	19.0328	24.02	20.2107	14.2535	18.8782	17.0491	19.66	19.35	19.26	19.19	17.73	18.721	20.2307	19.51	20.06	20.37	19.1078	17.9765	17.0566	19.52	17.6108
1952	October	12.16	16.11	13.4277	15.076	15.58	15.5985	14.52	13.3717	15.09	14.1612	23.89	17.42	10.9664	14.5819	14.3729	15.77	15.45	15.35	15.6	15.96	14.5225	14.6263	15.71	16.57	15.7683	15.0727	12.8745	11.7788	15.9	12.5947
1952	November	12.22	17.03	14.9729	16.085	19.14	17.4033	16.49	15.4151	16.76	15.9127	24.75	19.114	10.6075	16.2974	15.6335	17.01	17.04	17.22	17.8	17.21	16.1097	16.5895	17.24	17.59	17.6623	16.2396	14.8153	13.3277	17.52	14.9151
1952	December	9.72	14.39	13.7476	15.4892	16.85	16.1389	13.75	13.8017	16.3	14.7289	23.98	17.7391	10.0076	15.1436	14.6658	14.26	14.4	14.63	14.5	15.34	14.8293	15.1082	14.64	15.03	16.2054	15.0524	13.2123	12.1194	15.47	13.2143
1953	January	9.32	14.24	13.4277	15.076	17.55	15.5985	12.89	13.3717	13.81	14.1612	23.85	17.42	10.9664	14.5819	14.3729	13.23	13.19	13.41	14.17	13.65	14.5225	14.6263	13.43	14.42	15.7683	15.0727	12.8745	11.7788	14.6	12.5947
1953	February	11.07	16.01	14.6329	16.124	17.25	16.9693	15.86	14.6778	15.49	15.3645	24.79	18.5926	12.2548	16.0222	15.6194	16.39	16.11	16.82	16.43	15.99	15.8808	15.8256	16.6	18.03	17.0265	16.1931	14.3238	12.8312	17.44	13.8878
1953	March	12.79	18.14	16.6709	17.8766	20.23	18.9404	18.18	16.5336	17.51	17.4175	26.7	20.352	14.2161	18.0707	17.4765	19.04	18.65	19.07	19.98	18.98	18.1587	18.0802	18.74	20.77	19.0675	18.3404	16.3086	14.9879	19.4	16.3146
1953	April	13.68	19.03	18.8074	19.6396	23.04	20.7821	19.4	18.7197	19	19.7353	28.19	22.3595	15.9618	20.1393	19.5412	20.2	19.36	20.71	20.74	19.71	20.231	20.6129	19.96	22.52	21.3549	20.2404	18.2817	17.0618	20.88	18.7556
1953	May	16.2383	20.45	20.32	19.935	24.05	21.9938	21.15	19.9868	20.46	21.248	28.89	23.1055	16.3542	21.387	20.1438	21.6	20.93	21.83	21.74	21.82	21.1965	22.2911	20.78	23.58	22.7622	21.4649	19.8281	18.7409	21.25	20.1871
1953	June	16.4889	20.44	20.0356	18.3159	19.66	21.4539	21.2	19.9235	18.72	20.8304	27.8	21.892	15.6017	20.5211	19.0588	21.99	21.06	21.18	21.79	19.67	20.15	22.0419	21.67	23.19	22.1519	21.0573	19.4245	18.7	21.3	20.0278
1953	July	15.24	18.54	18.9776	17.0433	18.82	19.8964	19.5	18.6618	19	19.3773	24.23	20.53	15.7494	19.0473	17.6439	20.24	19.74	19.68	19.09	18.64	18.7022	20.8462	20.18	21.48	20.6136	19.8004	18.2402	17.5047	20.01	18.3206
1953	August	15.52	18.59	18.8574	16.9034	18.18	19.8871	19.6	18.5514	18.51	19.1818	24.39	20.3709	15.5819	19.1612	17.5376	20.03	19.8	19.48	17.54	18.71	18.8363	20.6667	20.24	21.02	20.5315	19.3718	18.1462	17.3932	19.86	18.0546
1953	September	15.04	17.81	18.4669	16.8717	17.41	19.6418	17.39	18.2639	17.61	19.0328	24.95	20.2107	14.2535	18.8782	17.0491	18.13	18.12	18.32	17.62	17.53	18.721	20.2307	18.24	19.09	20.37	19.1078	17.9765	17.0566	18.2	17.6108
1953	October	15.1	17.6	13.4277	15.076	17.81	15.5985	14.588	13.3717	15.63	14.1612	25.58	17.42	10.9664	14.5819	14.3729	18.81	18.6	18.63	18.38	17.41	14.5225	14.6263	18.65	19.66	15.7683	15.0727	12.8745	11.7788	18.67	12.5947
1953	November	12.4	14.28	14.9729	16.085	17.62	17.4033	14.76	15.4151	13.23	15.9127	24.17	19.114	10.6075	16.2974	15.6335	14.79	14.66	15.2	14.84	14.5	16.1097	16.5895	15.29	15.67	17.6623	16.2396	14.8153	13.3277	15.32	14.9151
1953	December	11.36	13.17	13.7476	15.4892	14.89	16.1389	13.56	13.8017	10.92	14.7289	23.27	17.7391	10.0076	15.1436	14.6658	13.8	14.69	14.16	14.06	13.62	14.8293	15.1082	14.07	14.4	16.2054	15.0524	13.2123	12.1194	14.15	13.2143
1954	January	12.39	14.78	13.4277	15.076	14.52	15.5985	13.32	13.3717	11.68	14.1612	24.13	17.42	10.9664	14.5819	14.3729	14.92	14.44	15.08	14.61	14.75	14.5225	14.6263	14.88	15.97	15.7683	15.0727	12.8745	11.7788	15.76	12.5947
1954	February	12.77	14.61	14.6329	16.124	15.66	16.9693	15.67	14.6778	13.17	15.3645	26.18	18.5926	12.2548	16.0222	15.6194	15.81	16.37	15.46	15.89	16.01	15.8808	15.8256	15.84	17.34	17.0265	16.1931	14.3238	12.8312	16.64	13.8878
1954	March	14.07	14.72	16.6709	17.8766	18.52	18.9404	17.96	16.5336	16.87	17.4175	27.81	20.352	14.2161	18.0707	17.4765	18.42	17.92	18.88	18.66	18.26	18.1587	18.0802	18.26	20.35	19.0675	18.3404	16.3086	14.9879	19.26	16.3146
1954	April	14.44	17.21	18.8074	19.6396	21.51	20.7821	20.06	18.7197	16.73	19.7353	28.68	22.3595	15.9618	20.1393	19.5412	19.64	19.58	21.45	19.55	19.5	20.231	20.6129	19.59	21.9	21.3549	20.2404	18.2817	17.0618	20.66	18.7556
1954	May	15.99	18.05	20.32	19.935	20.37	21.9938	20.52	19.9868	18.59	21.248	29.05	23.1055	16.3542	21.387	20.1438	20.95	20.9	23.45	21.5	19.68	21.1965	22.2911	21.04	23.09	22.7622	21.4649	19.8281	18.7409	21.63	20.1871
1954	June	16.33	18.8	20.0356	18.3159	20.05	21.4539	20.92	19.9235	17.69	20.8304	27.27	21.892	15.6017	20.5211	19.0588	21.3	21.23	22.76	21.18	19.31	20.15	22.0419	21.58	23.19	22.1519	21.0573	19.4245	18.7	21.48	20.0278
1954	July	15.15	16.1	18.9776	17.0433	17.52	19.8964	19	18.6618	16.89	19.3773	25.1	20.53	15.7494	19.0473	17.6439	19.29	19.46	21.1	19.74	17.62	18.7022	20.8462	19.53	20.44	20.6136	19.8004	18.2402	17.5047	19.17	18.3206
1954	August	15.28	16.48	18.8574	16.9034	17.68	19.8871	18.6	18.5514	16.64	19.1818	25.23	20.3709	15.5819	19.1612	17.5376	19.35	19.27	20.61	21.27	17.94	18.8363	20.6667	19.52	20.83	20.5315	19.3718	18.1462	17.3932	19.54	18.0546
1954	September	15.4	15.81	18.4669	16.8717	17.44	19.6418	18.18	18.2639	16.9	19.0328	25	20.2107	14.2535	18.8782	17.0491	18.97	18.97	19.96	20.43	17.36	18.721	20.2307	19.09	20.47	20.37	19.1078	17.9765	17.0566	19.32	17.6108
1954	October	14.77	15.73	13.4277	15.076	16.52	15.5985	16.52	13.3717	15.85	14.1612	24.9	17.42	10.9664	14.5819	14.3729	17.57	18	18.85	17.93	12.77	14.5225	14.6263	18.13	18.74	15.7683	15.0727	12.8745	11.7788	17.98	12.5947
1954	November	13.33	16.45	14.9729	16.085	16.25	17.4033	14.63	15.4151	13.29	15.9127	23.86	19.114	10.6075	16.2974	15.6335	15.41	15.6	16.94	15.46	14.63	16.1097	16.5895	15.64	16.93	17.6623	16.2396	14.8153	13.3277	16.18	14.9151
1954	December	11.93	15.17	13.7476	15.4892	13.4	16.1389	13	13.8017	12.76	14.7289	23.14	17.7391	10.0076	15.1436	14.6658	13.6	13.74	14.2	13.46	14.5231	14.8293	15.1082	13.92	15.23	16.2054	15.0524	13.2123	12.1194	14.72	13.2143
1955	January	10.89	14.23	13.4277	15.076	12.65	15.5985	12.66	13.3717	12.98	14.1612	22.75	17.42	10.9664	14.5819	14.3729	13.48	14.23	15.31	14.11	13.98	14.5225	14.6263	14.1	15.31	15.7683	15.0727	12.8745	11.7788	14.7	12.5947
1955	February	11.24	14.9	14.6329	16.124	16.52	16.9693	13.66	14.6778	13.98	15.3645	23.57	18.5926	12.2548	16.0222	15.6194	14.19	14.71	15.3	15.13	14.08	15.8808	15.8256	15.12	16.67	17.0265	16.1931	14.3238	12.8312	15.8	13.8878
1955	March	13.59	18.02	16.6709	17.8766	22.43	18.9404	17.31	16.5336	16.71	17.4175	26.35	20.352	14.2161	18.0707	17.4765	18.58	18.48	19.42	19.38	18.81	18.1587	18.0802	18.46	20.91	19.0675	18.3404	16.3086	14.9879	19.36	16.3146
1955	April	14.84	19.88	18.8074	19.6396	23.5	20.7821	19.26	18.7197	17.42	19.7353	28.34	22.3595	15.9618	20.1393	19.5412	20.34	19.18	21.61	20.65	20.89	20.231	20.6129	20.1	23.24	21.3549	20.2404	18.2817	17.0618	20.95	18.7556
1955	May	16.54	21.4	20.32	19.935	24.31	21.9938	20.74	19.9868	19.06	21.248	29.69	23.1055	16.3542	21.387	20.1438	21.76	21.25	22.37	21.42	21.33	21.1965	22.2911	20.78	24.16	22.7622	21.4649	19.8281	18.7409	21.97	20.1871
1955	June	16.09	20.21	20.0356	18.3159	18.7	21.4539	20.36	19.9235	17.25	20.8304	27.91	21.892	15.6017	20.5211	19.0588	21.16	20.28	22.05	19.95	19.41	20.15	22.0419	20.62	23.14	22.1519	21.0573	19.4245	18.7	21.51	20.0278
1955	July	15.05	17.84	18.9776	17.0433	16.9	19.8964	17.86	18.6618	16.71	19.3773	25.21	20.53	15.7494	19.0473	17.6439	19.02	18.76	20.8	17.23	17.76	18.7022	20.8462	19.32	20.39	20.6136	19.8004	18.2402	17.5047	19.04	18.3206
1955	August	15.56	18.24	18.8574	16.9034	17.21	19.8871	18.19	18.5514	16.94	19.1818	25.27	20.3709	15.5819	19.1612	17.5376	19.31	19.06	20.76	18.09	18.14	18.8363	20.6667	19.42	20.97	20.5315	19.3718	18.1462	17.3932	19.29	18.0546
1955	September	15.17	17.73	18.4669	16.8717	17.67	19.6418	18.16	18.2639	16.54	19.0328	24.73	20.2107	14.2535	18.8782	17.0491	18.66	18.21	20.32	16.33	18.611	18.721	20.2307	18.92	20.24	20.37	19.1078	17.9765	17.0566	18.56	17.6108
1955	October	13.7	16.31	13.4277	15.076	16.53	15.5985	15.62	13.3717	14.8	14.1612	24.06	17.42	10.9664	14.5819	14.3729	16.42	16.43	16.97	16.4	15.68	14.5225	14.6263	16.69	17.65	15.7683	15.0727	12.8745	11.7788	16.7	12.5947
1955	November	13.23	16.3	14.9729	16.085	17.45	17.4033	15.18	15.4151	14.46	15.9127	24.21	19.114	10.6075	16.2974	15.6335	15.91	15.8	16.69	17.08	14.91	16.1097	16.5895	16.62	17.57	17.6623	16.2396	14.8153	13.3277	16.43	14.9151
1955	December	10.98	13.86	13.7476	15.4892	12.7	16.1389	12.5	13.8017	12.4	14.7289	23.08	17.7391	10.0076	15.1436	14.6658	13.47	12.72	13.88	13.85	14.5231	14.8293	15.1082	13.72	14.74	16.2054	15.0524	13.2123	12.1194	14.68	13.2143
1956	January	9.41	12.32	13.4277	15.076	10.61	15.5985	11.12	13.3717	11.61	14.1612	22.25	17.42	10.9664	14.5819	14.3729	11.84	11.16	11.13	12.29	12.54	14.5225	14.6263	12.5	15.0287	15.7683	15.0727	12.8745	11.7788	13.1	12.5947
1956	February	11.65	14.95	14.6329	16.124	16.38	16.9693	14.35	14.6778	12.86	15.3645	24.09	18.5926	12.2548	16.0222	15.6194	14.78	14.38	15.58	17.05	14.79	15.8808	15.8256	17.02	16.5088	17.0265	16.1931	14.3238	12.8312	16.58	13.8878
1956	March	13.66	17.48	16.6709	17.8766	17.68	18.9404	17.01	16.5336	14.86	17.4175	27.2	20.352	14.2161	18.0707	17.4765	17.51	16.41	18.51	19.57	17.99	18.1587	18.0802	17.81	19.0063	19.0675	18.3404	16.3086	14.9879	19.01	16.3146
1956	April	15.26	18.91	18.8074	19.6396	19.33	20.7821	18.75	18.7197	16.9	19.7353	29.15	22.3595	15.9618	20.1393	19.5412	19.68	19.58	20.59	21.42	19.36	20.231	20.6129	19.89	21.2887	21.3549	20.2404	18.2817	17.0618	20.77	18.7556
1956	May	15.31	19.44	20.32	19.935	18.73	21.9938	19.78	19.9868	17.45	21.248	28.13	23.1055	16.3542	21.387	20.1438	20.14	19.75	20.94	20.07	19.9	21.1965	22.2911	19.88	22.8999	22.7622	21.4649	19.8281	18.7409	20.72	20.1871
1956	June	14.9	18.29	20.0356	18.3159	18	21.4539	17.4	19.9235	16.78	20.8304	25.27	21.892	15.6017	20.5211	19.0588	19.24	18.8	20.41	18.66	18.17	20.15	22.0419	19.56	22.4401	22.1519	21.0573	19.4245	18.7	19.08	20.0278
1956	July	14.35	17.61	18.9776	17.0433	16.65	19.8964	16.89	18.6618	16.06	19.3773	24.57	20.53	15.7494	19.0473	17.6439	18.31	18.18	20.05	17.13	17.26	18.7022	20.8462	18.76	21.0314	20.6136	19.8004	18.2402	17.5047	19.06	18.3206
1956	August	14.83	18	18.8574	16.9034	16.81	19.8871	16.95	18.5514	16.33	19.1818	25.06	20.3709	15.5819	19.1612	17.5376	18.55	18.33	20.05	19.39	17.47	18.8363	20.6667	18.85	20.7701	20.5315	19.3718	18.1462	17.3932	19.23	18.0546
1956	September	14.54	17.65	18.4669	16.8717	16.62	19.6418	14.89	18.2639	15.46	19.0328	24.76	20.2107	14.2535	18.8782	17.0491	18	18.05	18.8	17.6	17.03	18.721	20.2307	18.26	20.2907	20.37	19.1078	17.9765	17.0566	18.49	17.6108
1956	October	14.23	17.75	13.4277	15.076	16.51	15.5985	14.67	13.3717	14.68	14.1612	26.07	17.42	10.9664	14.5819	14.3729	16.98	16.79	17.89	17.09	17.19	14.5225	14.6263	17.43	15.0287	15.7683	15.0727	12.8745	11.7788	18.08	12.5947
1956	November	13.33	16.19	14.9729	16.085	16.09	17.4033	15.79	15.4151	12.46	15.9127	25.74	19.114	10.6075	16.2974	15.6335	15.42	14.58	17.04	15.12	15.62	16.1097	16.5895	15.89	16.8969	17.6623	16.2396	14.8153	13.3277	16.92	14.9151
1956	December	11.28	14.57	13.7476	15.4892	14.62	16.1389	12.91	13.8017	11.69	14.7289	23.89	17.7391	10.0076	15.1436	14.6658	14.18	14.01	14.56	14.26	13.44	14.8293	15.1082	14.85	15.37	16.2054	15.0524	13.2123	12.1194	16.04	13.2143
1957	January	12.16	15.59	13.4277	15.076	15.76	15.5985	13.69	13.3717	13.68	14.1612	24.77	17.42	10.9664	14.5819	14.3729	14.31	12.78	15.43	14.98	13.04	14.5225	14.6263	14.72	15.0287	15.7683	15.0727	12.8745	11.7788	16.25	12.5947
1957	February	12.57	16.21	14.6329	16.124	17.19	16.9693	14.08	14.6778	15.17	15.3645	26	18.5926	12.2548	16.0222	15.6194	15.49	15.4	16.42	16.9	15.03	15.8808	15.8256	15.65	16.5088	17.0265	16.1931	14.3238	12.8312	17.08	13.8878
1957	March	11.33	15.9	16.6709	17.8766	17.99	18.9404	14.12	16.5336	15.69	17.4175	26.1	20.352	14.2161	18.0707	17.4765	15.73	15.97	17.89	17.81	15.92	18.1587	18.0802	16.22	19.0063	19.0675	18.3404	16.3086	14.9879	17.84	16.3146
1957	April	14.09	18.77	18.8074	19.6396	22.2	20.7821	18.99	18.7197	17.13	19.7353	29.03	22.3595	15.9618	20.1393	19.5412	19.08	19.08	19.87	20.85	19.52	20.231	20.6129	18.61	21.2887	21.3549	20.2404	18.2817	17.0618	20.2	18.7556
1957	May	14.99	19.66	20.32	19.935	23.33	21.9938	19.87	19.9868	19.06	21.248	29.89	23.1055	16.3542	21.387	20.1438	20.22	20.27	21.45	21.25	21.73	21.1965	22.2911	19.67	22.8999	22.7622	21.4649	19.8281	18.7409	20.56	20.1871
1957	June	15.87	20.64	20.0356	18.3159	20.69	21.4539	20.06	19.9235	19.36	20.8304	29.38	21.892	15.6017	20.5211	19.0588	21.26	20.06	23.01	20.95	20.32	20.15	22.0419	21.07	22.4401	22.1519	21.0573	19.4245	18.7	22.54	20.0278
1957	July	15.86	19.5	18.9776	17.0433	17.32	19.8964	20.27	18.6618	17.03	19.3773	26.96	20.53	15.7494	19.0473	17.6439	20.1	19.46	21.34	19.09	18.74	18.7022	20.8462	20.2	21.0314	20.6136	19.8004	18.2402	17.5047	20.76	18.3206
1957	August	15.71	18.92	18.8574	16.9034	19.54	19.8871	18.96	18.5514	16.82	19.1818	25.91	20.3709	15.5819	19.1612	17.5376	19.57	19.21	20.66	19	18.74	18.8363	20.6667	19.66	20.7701	20.5315	19.3718	18.1462	17.3932	20.06	18.0546
1957	September	15.55	19.02	18.4669	16.8717	17.74	19.6418	18.29	18.2639	16.78	19.0328	25.39	20.2107	14.2535	18.8782	17.0491	19.68	19.02	19.96	18.33	18.02	18.721	20.2307	19.4	20.2907	20.37	19.1078	17.9765	17.0566	19.99	17.6108
1957	October	14.75	17.81	13.4277	15.076	16.3	15.5985	16.16	13.3717	15.03	14.1612	25.8	17.42	10.9664	14.5819	14.3729	17.41	17.6	17.05	16.97	17.03	14.5225	14.6263	17.14	15.0287	15.7683	15.0727	12.8745	11.7788	19.13	12.5947
1957	November	14.36	17.33	14.9729	16.085	16.98	17.4033	16.85	15.4151	14.3	15.9127	26.33	19.114	10.6075	16.2974	15.6335	16.81	17.47	16.93	16.87	15.67	16.1097	16.5895	17.22	16.8969	17.6623	16.2396	14.8153	13.3277	17.78	14.9151
1957	December	11.94	15.04	13.7476	15.4892	16.37	16.1389	12.81	13.8017	13.76	14.7289	24.57	17.7391	10.0076	15.1436	14.6658	13.5	13.15	14.03	13.96	11.56	14.8293	15.1082	13.82	15.37	16.2054	15.0524	13.2123	12.1194	15.06	13.2143
1958	January	10.9023	11.75	13.4277	15.076	12.2	15.5985	11.19	13.3717	11.97	14.1612	20.56	17.42	10.9664	14.5819	14.3729	10.75	12.29	10.97	10.26	10.6	14.5225	14.6263	11.79	15.0287	15.7683	15.0727	12.8745	11.7788	13.57	12.5947
1958	February	10.59	13.84	14.6329	16.124	15.3	16.9693	13.74	14.6778	15.24	15.3645	23.29	18.5926	12.2548	16.0222	15.6194	13.47	13.74	14.05	14.42	13.52	15.8808	15.8256	14.51	16.5088	17.0265	16.1931	14.3238	12.8312	15.26	13.8878
1958	March	12.6	16.63	16.6709	17.8766	20.47	18.9404	17	16.5336	15.41	17.4175	26.89	20.352	14.2161	18.0707	17.4765	17.15	16.81	19	18.39	17.16	18.1587	18.0802	17.77	19.0063	19.0675	18.3404	16.3086	14.9879	18.63	16.3146
1958	April	15.76	19.7	18.8074	19.6396	22.81	20.7821	19.7	18.7197	17.5	19.7353	30	22.3595	15.9618	20.1393	19.5412	19.97	19.63	22.66	21.37	20.32	20.231	20.6129	20.21	21.2887	21.3549	20.2404	18.2817	17.0618	21.47	18.7556
1958	May	16.3	19.87	20.32	19.935	23.11	21.9938	20.47	19.9868	17.73	21.248	29.9	23.1055	16.3542	21.387	20.1438	20.25	20.23	22.07	20.23	21.28	21.1965	22.2911	19.88	22.8999	22.7622	21.4649	19.8281	18.7409	21.89	20.1871
1958	June	16.67	19.66	20.0356	18.3159	18.87	21.4539	20.36	19.9235	18.52	20.8304	27.34	21.892	15.6017	20.5211	19.0588	20.54	20.18	22.53	19.69	20.49	20.15	22.0419	20.42	22.4401	22.1519	21.0573	19.4245	18.7	21.3	20.0278
1958	July	16.02	18.57	18.9776	17.0433	15.48	19.8964	18.74	18.6618	17.45	19.3773	25.55	20.53	15.7494	19.0473	17.6439	19.11	19.26	20.76	18.23	19.08	18.7022	20.8462	19.38	21.0314	20.6136	19.8004	18.2402	17.5047	19.41	18.3206
1958	August	15.87	18.81	18.8574	16.9034	16.83	19.8871	18.82	18.5514	17.63	19.1818	25.87	20.3709	15.5819	19.1612	17.5376	19.28	19.18	21.53	18.74	19.91	18.8363	20.6667	19.77	20.7701	20.5315	19.3718	18.1462	17.3932	19.62	18.0546
1958	September	15.92	18.77	18.4669	16.8717	18.29	19.6418	19.07	18.2639	17.89	19.0328	25.69	20.2107	14.2535	18.8782	17.0491	19.11	19.13	21.55	18.26	18.95	18.721	20.2307	21.49	20.2907	20.37	19.1078	17.9765	17.0566	19.47	17.6108
1958	October	15.66	18.36	13.4277	15.076	16.58	15.5985	18.25	13.3717	17.41	14.1612	25.46	17.42	10.9664	14.5819	14.3729	18.93	18.79	19.65	17.11	18.55	14.5225	14.6263	21.41	15.0287	15.7683	15.0727	12.8745	11.7788	18.94	12.5947
1958	November	13.28	16.54	14.9729	16.085	16.91	17.4033	17.16	15.4151	15.2	15.9127	24.78	19.114	10.6075	16.2974	15.6335	16.81	18.16	17.1	16.22	17.49	16.1097	16.5895	19.39	16.8969	17.6623	16.2396	14.8153	13.3277	16.81	14.9151
1958	December	11.87	14.57	13.7476	15.4892	15.06	16.1389	13.97	13.8017	13.1	14.7289	23.23	17.7391	10.0076	15.1436	14.6658	14.69	15.52	14.66	13.92	14.34	14.8293	15.1082	16.73	15.37	16.2054	15.0524	13.2123	12.1194	14.96	13.2143
1959	January	10.9	14.5	13.4277	15.076	14.74	15.5985	13.24	13.3717	13.16	14.1612	23.18	17.42	10.9664	14.5819	14.3729	14.13	13.21	14.4	14.2	13.63	14.5225	14.6263	16.62	15.0287	15.7683	15.0727	12.8745	11.7788	14.13	12.5947
1959	February	13.12	16.86	14.6329	16.124	17.22	16.9693	15.46	14.6778	15.42	15.3645	25.95	18.5926	12.2548	16.0222	15.6194	17.34	15.95	17.53	17.68	16.03	15.8808	15.8256	20.08	16.5088	17.0265	16.1931	14.3238	12.8312	17.3	13.8878
1959	March	12.73	17.22	16.6709	17.8766	19.6	18.9404	17.97	16.5336	16.3	17.4175	26.96	20.352	14.2161	18.0707	17.4765	18.84	16.87	18.06	19.15	18.22	18.1587	18.0802	18.15	19.0063	19.0675	18.3404	16.3086	14.9879	18.47	16.3146
1959	April	14.66	18.36	18.8074	19.6396	19.34	20.7821	17.97	18.7197	19.4625	19.7353	28.34	22.3595	15.9618	20.1393	19.5412	18.84	19.51	19.62	18.91	18.43	20.231	20.6129	19.03	21.2887	21.3549	20.2404	18.2817	17.0618	18.72	18.7556
1959	May	16.05	19.73	20.32	19.935	20.93	21.9938	19.84	19.9868	21.0134	21.248	29.17	23.1055	16.3542	21.387	20.1438	20.3	19.98	21.74	21.04	20.22	21.1965	22.2911	20.79	22.8999	22.7622	21.4649	19.8281	18.7409	20.87	20.1871
1959	June	16.09	19.26	20.0356	18.3159	21.87	21.4539	18.64	19.9235	20.4786	20.8304	26.88	21.892	15.6017	20.5211	19.0588	19.93	19.52	23.24	20.61	19.93	20.15	22.0419	20.59	22.4401	22.1519	21.0573	19.4245	18.7	20.7	20.0278
1959	July	15.04	18.17	18.9776	17.0433	20.58	19.8964	18.54	18.6618	19.0712	19.3773	25.36	20.53	15.7494	19.0473	17.6439	18.96	18.64	22.46	19.49	18.7	18.7022	20.8462	19.91	21.0314	20.6136	19.8004	18.2402	17.5047	18.85	18.3206
1959	August	15.44	18.48	18.8574	16.9034	19.49	19.8871	18.3	18.5514	18.9388	19.1818	25.3	20.3709	15.5819	19.1612	17.5376	19.26	18.59	20.51	19.8	18.27	18.8363	20.6667	19.88	20.7701	20.5315	19.3718	18.1462	17.3932	18.64	18.0546
1959	September	15.26	18.85	18.4669	16.8717	18.9	19.6418	18.38	18.2639	18.594	19.0328	24.94	20.2107	14.2535	18.8782	17.0491	18.92	18.51	20.06	19.53	19.26	18.721	20.2307	19.84	20.2907	20.37	19.1078	17.9765	17.0566	19.26	17.6108
1959	October	15.03	17.9	13.4277	15.076	17.62	15.5985	17.82	13.3717	13.8072	14.1612	25.19	17.42	10.9664	14.5819	14.3729	18.23	18.43	19.13	19.09	18.36	14.5225	14.6263	19.43	15.0287	15.7683	15.0727	12.8745	11.7788	18.41	12.5947
1959	November	13.4	16.18	14.9729	16.085	17.72	17.4033	15.17	15.4151	15.4382	15.9127	24.84	19.114	10.6075	16.2974	15.6335	15.18	15.41	15.18	15.58	16.72	16.1097	16.5895	16.06	16.8969	17.6623	16.2396	14.8153	13.3277	15.79	14.9151
1959	December	11.48	15.02	13.7476	15.4892	15.57	16.1389	12.95	13.8017	13.9935	14.7289	23.74	17.7391	10.0076	15.1436	14.6658	13.93	14.02	13.95	14.26	13.43	14.8293	15.1082	15	15.37	16.2054	15.0524	13.2123	12.1194	14.76	13.2143
1960	January	11.7	15.54	13.4277	15.076	16.37	15.5985	13.59	13.3717	13.8072	14.1612	24.65	17.42	10.9664	14.5819	14.3729	14.61	14.42	14.73	15.39	13.95	14.5225	14.6263	15.95	15.0287	15.7683	15.0727	12.8745	11.7788	15.73	12.5947
1960	February	10.05	14.39	14.6329	16.124	15.79	16.9693	12.76	14.6778	15.0698	15.3645	23.15	18.5926	12.2548	16.0222	15.6194	13.69	12.45	13.86	15.09	13.61	15.8808	15.8256	14.81	16.5088	17.0265	16.1931	14.3238	12.8312	15.34	13.8878
1960	March	13.2	17.58	16.6709	17.8766	21.27	18.9404	15.51	16.5336	17.2754	17.4175	26.83	20.352	14.2161	18.0707	17.4765	17.6	16.25	18.57	18.38	18.07	18.1587	18.0802	18	19.0063	19.0675	18.3404	16.3086	14.9879	17.92	16.3146
1960	April	14.2	18.56	18.8074	19.6396	19.17	20.7821	17.81	18.7197	19.4625	19.7353	28.68	22.3595	15.9618	20.1393	19.5412	19.07	17.8	20.37	19.44	19.65	20.231	20.6129	19.12	21.2887	21.3549	20.2404	18.2817	17.0618	18.25	18.7556
1960	May	16.62	20.8	20.32	19.935	20.57	21.9938	20.4	19.9868	21.0134	21.248	30.28	23.1055	16.3542	21.387	20.1438	21.86	20.81	23.13	22.04	21.1	21.1965	22.2911	21.15	22.8999	22.7622	21.4649	19.8281	18.7409	20.03	20.1871
1960	June	17.36	21.93	20.0356	18.3159	22.87	21.4539	21.46	19.9235	20.4786	20.8304	29.88	21.892	15.6017	20.5211	19.0588	22.46	21.4	23.26	22.91	21.61	20.15	22.0419	21.9	22.4401	22.1519	21.0573	19.4245	18.7	23.18	20.0278
1960	July	15.9	19.3	18.9776	17.0433	18.75	19.8964	19.28	18.6618	19.0712	19.3773	26.2	20.53	15.7494	19.0473	17.6439	20.18	19.6	21.72	19.94	20.57	18.7022	20.8462	20.7	21.0314	20.6136	19.8004	18.2402	17.5047	18.67	18.3206
1960	August	15.97	19.32	18.8574	16.9034	18.57	19.8871	19.34	18.5514	19.34	19.1818	26.15	20.3709	15.5819	19.1612	17.5376	20.19	19.4	21.45	19.47	20.35	18.8363	20.6667	20.57	20.7701	20.5315	19.3718	18.1462	17.3932	18.43	18.0546
1960	September	15.48	18.68	18.4669	16.8717	19.14	19.6418	18.15	18.2639	18.5	19.0328	25.51	20.2107	14.2535	18.8782	17.0491	18.58	18.79	20.52	17.97	21.29	18.721	20.2307	19.35	20.2907	20.37	19.1078	17.9765	17.0566	18.75	17.6108
1960	October	15.42	18.81	13.4277	15.076	19.25	15.5985	18.42	13.3717	18.81	14.1612	25.92	17.42	10.9664	14.5819	14.3729	18.87	18.52	19.98	18.97	19.9	14.5225	14.6263	19.63	15.0287	15.7683	15.0727	12.8745	11.7788	17.76	12.5947
1960	November	13.56	17.59	14.9729	16.085	18.89	17.4033	16.17	15.4151	16.06	15.9127	25.98	19.114	10.6075	16.2974	15.6335	16.82	16.33	17.21	16.72	17.65	16.1097	16.5895	17.51	16.8969	17.6623	16.2396	14.8153	13.3277	17.67	14.9151
1960	December	11.25	14.91	13.7476	15.4892	17.32	16.1389	12.8	13.8017	14.41	14.7289	24.06	17.7391	10.0076	15.1436	14.6658	13.94	14.2	13.51	13.45	14.38	14.8293	15.1082	14.68	15.37	16.2054	15.0524	13.2123	12.1194	14.73	13.2143
1961	January	10.9023	14.65	13.4277	15.076	15.8	15.5985	13.23	13.3717	15.51	14.1612	24.87	17.42	10.9664	14.5819	14.3729	14.25	14.35	14.82	14.3	13.22	14.5225	14.8	14.86	15.1	15.93	15.0727	12.8745	11.7788	14.4	12.5947
1961	February	11.785	14.76	14.6329	16.124	12.17	16.9693	13.56	14.6778	14.74	15.3645	24.92	18.5926	12.2548	16.0222	15.6194	14.4	13.36	14.64	15	15.08	15.8808	16.06	15.14	15.9	16.22	16.1931	14.3238	12.8312	17.16	13.8878
1961	March	13.355	16.91	16.6709	17.8766	16.63	18.9404	16.1	16.5336	17.82	17.4175	27.79	20.352	14.2161	18.0707	17.4765	16.84	16.7	18.05	17.14	15.95	18.1587	17.96	17.13	18.31	18.57	18.3404	16.3086	14.9879	19.14	16.3146
1961	April	14.9397	19.41	18.8074	19.6396	20.86	20.7821	18.71	18.7197	20.61	19.7353	29.07	22.3595	15.9618	20.1393	19.5412	20.33	19.82	21.53	19.91	20.23	20.231	21.31	19.91	21.52	21.63	20.2404	18.2817	17.0618	20.26	18.7556
1961	May	16.2383	21.07	20.32	19.935	23.98	21.9938	21.27	19.9868	22.4	21.248	30.88	23.1055	16.3542	21.387	20.1438	22	21.02	23.6	21.72	22.19	21.1965	22.93	21.38	22.82	23.4	21.4649	19.8281	18.7409	22.72	20.1871
1961	June	16.4889	18.9	20.0356	18.3159	19.02	21.4539	19.46	19.9235	21.44	20.8304	27.55	21.892	15.6017	20.5211	19.0588	20.11	19.69	21.49	18.77	20.04	20.15	21.77	20.11	20.78	21.36	21.0573	19.4245	18.7	19.62	20.0278
1961	July	15.8666	18.33	18.9776	17.0433	16.16	19.8964	18.03	18.6618	19.93	19.3773	25.4	20.53	15.7494	19.0473	17.6439	18.99	18.64	20.44	17.6	20.64	18.7022	20.48	19.35	19.47	19.73	19.8004	18.2402	17.5047	16.66	18.3206
1961	August	15.839	18.78	18.8574	16.9034	17.38	19.8871	17.47	18.5514	19.98	19.1818	25.9	20.3709	15.5819	19.1612	17.5376	19.2	18.44	20.29	17.76	20.35	18.8363	20.85	19.55	19.47	20.1	19.3718	18.1462	17.3932	16.14	18.0546
1961	September	15.7322	18.92	18.4669	16.8717	16.98	19.6418	19.24	18.2639	19.72	19.0328	24.99	20.2107	14.2535	18.8782	17.0491	19.17	18.96	19.67	18.52	18.96	18.721	19.6	19.21	19.46	19.81	19.1078	17.9765	17.0566	17.35	17.6108
1961	October	10.9023	18.6	13.4277	15.076	16.75	15.5985	17.61	13.3717	16.49	14.1612	25.8	17.42	10.9664	14.5819	14.3729	17.77	17.3	17.95	16.42	17.21	14.5225	17.46	17.67	17.48	18.78	15.0727	12.8745	11.7788	15.56	12.5947
1961	November	13.2419	17.18	14.9729	16.085	15.42	17.4033	16.39	15.4151	16.13	15.9127	25.01	19.114	10.6075	16.2974	15.6335	16.23	16.1	16.6	15.61	16.81	16.1097	15.1	16.99	16.3	17.69	16.2396	14.8153	13.3277	16.38	14.9151
1961	December	11.6375	14.58	13.7476	15.4892	12.04	16.1389	13.13	13.8017	13.52	14.7289	23.31	17.7391	10.0076	15.1436	14.6658	13.97	13.63	14.53	13.47	13.58	14.8293	13.8	14.97	14.04	15.39	15.0524	13.2123	12.1194	14.31	13.2143
1962	January	10.9023	14.8	13.4277	15.076	12.8	15.5985	12.51	13.3717	12.98	14.1612	24.14	17.42	10.9664	14.5819	14.3729	13.77	13.31	14.55	14.11	13.63	14.5225	13.49	14.44	14.01	15.22	15.0727	12.8745	11.7788	14.27	12.5947
1962	February	11.785	17.12	14.6329	16.124	18.25	16.9693	14.62	14.6778	14.84	15.3645	25.72	18.5926	12.2548	16.0222	15.6194	16.27	15.55	17.11	15.75	13.78	15.8808	15.6	16.88	17	17.92	16.1931	14.3238	12.8312	17.57	13.8878
1962	March	13.355	18.41	16.6709	17.8766	22.09	18.9404	17.21	16.5336	17.41	17.4175	27.54	20.352	14.2161	18.0707	17.4765	18.27	16.94	19.51	18.13	18.21	18.1587	19.27	17.93	19.59	19.46	18.3404	16.3086	14.9879	19.42	16.3146
1962	April	14.9397	18.66	18.8074	19.6396	20.65	20.7821	19.02	18.7197	18.13	19.7353	28.3	22.3595	15.9618	20.1393	19.5412	18.95	17.52	20.03	18.55	19.71	20.231	19.83	18.18	19.35	19.97	19.63	18.2817	17.0618	19.94	18.7556
1962	May	16.2383	21.78	20.32	19.935	21.19	21.9938	21.61	19.9868	21.22	21.248	29.73	23.1055	16.3542	21.387	20.1438	22.16	20.9	22.75	22.04	21.95	21.1965	22.56	21.01	22.52	22.81	22.88	19.8281	18.7409	21.13	20.1871
1962	June	16.4889	21.48	20.0356	18.3159	22.15	21.4539	22.41	19.9235	21.18	20.8304	28.63	21.892	15.6017	20.5211	19.0588	21.63	19.86	22.96	21.18	20.47	20.15	23.07	21.05	22.39	22.73	22.93	19.4245	18.7	22.26	20.0278
1962	July	15.8666	19.37	18.9776	17.0433	17.2	19.8964	19.36	18.6618	18.84	19.3773	26.13	20.53	15.7494	19.0473	17.6439	20.06	15.93	21.96	18.99	20.5	18.7022	20.41	19.78	20.67	20.85	21.27	18.2402	17.5047	19.11	18.3206
1962	August	15.839	19.5	18.8574	16.9034	17.59	19.8871	19.74	18.5514	18.78	19.1818	25.85	20.3709	15.5819	19.1612	17.5376	19.85	15.97	21.81	19	20.3	18.8363	20.8	20.22	20.63	20.79	21.21	18.1462	17.3932	19.43	18.0546
1962	September	15.7322	19.1	18.4669	16.8717	16.82	19.6418	19.2	18.2639	18.96	19.0328	25.24	20.2107	14.2535	18.8782	17.0491	19.16	16.13	20.68	17.8	19.29	18.721	20.18	19.73	19.9	20.12	20.38	17.9765	17.0566	19.52	17.6108
1962	October	10.9023	18.67	13.4277	15.076	17.57	15.5985	18.27	13.3717	17.6	14.1612	25.63	17.42	10.9664	14.5819	14.3729	18.19	14.66	19.4	17.77	18.11	14.5225	18.68	18.54	18.82	18.98	19.52	12.8745	11.7788	18.98	12.5947
1962	November	13.2419	16.11	14.9729	16.085	14.73	17.4033	15.27	15.4151	14.19	15.9127	24.38	19.114	10.6075	16.2974	15.6335	14.93	9.62	15.55	14.54	17.61	16.1097	14.88	15.5	15.67	16.33	15.75	14.8153	13.3277	16.35	14.9151
1962	December	11.6375	14.76	13.7476	15.4892	15.39	16.1389	13.31	13.8017	14.36	14.7289	24.05	17.7391	10.0076	15.1436	14.6658	14.71	10.19	15.4	14.2	11.75	14.8293	14.78	15.43	14.98	16.02	15.8	13.2123	12.1194	16.22	13.2143
1963	January	10.9023	15.59	13.4277	15.076	13.56	15.5985	15.25	13.3717	14.15	14.1612	24.03	17.42	10.9664	14.5819	14.3729	14.63	9.44	15.22	14.23	13.77	14.5225	14.9	15.65	15.69	16.06	15.81	12.8745	11.7788	16.34	12.5947
1963	February	11.785	14.6	14.6329	16.124	13.56	16.9693	13.23	14.6778	12.91	15.3645	24.03	18.5926	12.2548	16.0222	15.6194	13.67	7.76	15.15	13.44	15.42	15.8808	14.61	14.55	15.17	15.08	14.84	14.3238	12.8312	15.36	13.8878
1963	March	13.355	18.93	16.6709	17.8766	17.33	18.9404	18.88	16.5336	18.05	17.4175	28.32	20.352	14.2161	18.0707	17.4765	18.79	13.13	20.7	17.85	18.26	18.1587	19.32	18.47	19.07	19.85	19.66	16.3086	14.9879	19.73	16.3146
1963	April	14.9397	21.96	18.8074	19.6396	21.15	20.7821	22.78	18.7197	20.94	19.7353	30.27	22.3595	15.9618	20.1393	19.5412	21.71	14.32	23.13	21.55	19.48	20.231	22.14	20.54	22.26	22.84	22.28	18.2817	17.0618	21.64	18.7556
1963	May	16.2383	21.72	20.32	19.935	20.73	21.9938	22.62	19.9868	20.94	21.248	30.07	23.1055	16.3542	21.387	20.1438	20.9	18.44	22.59	20.95	20.83	21.1965	21.38	20.2	21.43	22.03	21.78	19.8281	18.7409	21.89	20.1871
1963	June	16.4889	20.86	20.0356	18.3159	20.03	21.4539	21.47	19.9235	20.44	20.8304	28.32	21.892	15.6017	20.5211	19.0588	20.5	20.32	22.88	19.94	20.45	20.15	21.13	20.44	21.03	21.45	21.63	19.4245	18.7	21.65	20.0278
1963	July	15.8666	18.35	18.9776	17.0433	17.69	19.8964	19.45	18.6618	18.73	19.3773	25.5	20.53	15.7494	19.0473	17.6439	19.19	18.57	21.28	18.33	18.85	18.7022	20.02	19.35	19.73	19.69	20.28	18.2402	17.5047	18.86	18.3206
1963	August	15.839	19.29	18.8574	16.9034	16.96	19.8871	19.74	18.5514	18.73	19.1818	25.73	20.3709	15.5819	19.1612	17.5376	19.52	18.9	21.95	18.46	20.26	18.8363	19.78	19.66	19.94	19.98	20.28	18.1462	17.3932	19.27	18.0546
1963	September	15.7322	18.96	18.4669	16.8717	17.69	19.6418	19.61	18.2639	18.91	19.0328	25.73	20.2107	14.2535	18.8782	17.0491	19.26	18.89	20.92	18.12	18.68	18.721	19.46	19.29	19.68	20.32	20.3	17.9765	17.0566	19.18	17.6108
1963	October	10.9023	17.23	13.4277	15.076	16.1	15.5985	17.23	13.3717	17.27	14.1612	24.9	17.42	10.9664	14.5819	14.3729	17.4	16.94	18.75	16.48	17.36	14.5225	16.91	17.12	17.36	18.68	17.46	12.8745	11.7788	17.23	12.5947
1963	November	13.2419	16.32	14.9729	16.085	16.73	17.4033	15.91	15.4151	14.89	15.9127	24.46	19.114	10.6075	16.2974	15.6335	15.7	14.71	16.28	15.08	17.43	16.1097	14.72	15.99	16.02	17.34	16.35	14.8153	13.3277	16.53	14.9151
1963	December	11.6375	14.47	13.7476	15.4892	14.35	16.1389	13.7	13.8017	13.52	14.7289	23.81	17.7391	10.0076	15.1436	14.6658	14.26	13.42	14.26	13.99	13.5	14.8293	13.13	14.82	14.31	15.52	14.68	13.2123	12.1194	14.77	13.2143
1964	January	10.9023	13.91	13.4277	15.076	14.23	15.5985	13.3	13.3717	13.27	17.34	22.57	17.42	10.9664	14.5819	14.3729	13.82	14.64	14.5	13.64	14	14.5225	13.23	14.04	14.22	14.94	14.94	12.8745	11.7788	14.93	12.5947
1964	February	11.785	16.48	14.6329	16.124	17.22	16.9693	17.55	14.6778	15.37	16.66	25.13	18.5926	12.2548	16.0222	15.6194	15.79	16.45	17.71	15.95	15.19	15.8808	15.79	16.47	16.88	17.34	16.43	14.3238	12.8312	17.79	13.8878
1964	March	13.355	16.8	16.6709	17.8766	19.45	18.9404	17.74	16.5336	17.13	18.16	27.61	20.352	14.2161	18.0707	17.4765	17.94	17.4	19.86	17.16	16.94	18.1587	18.45	18.04	19.27	19.73	18.78	16.3086	14.9879	19.22	16.3146
1964	April	14.9397	21.51	18.8074	19.6396	23.56	20.7821	20.42	18.7197	20.6	21.06	30.16	22.3595	15.9618	20.1393	19.5412	21.17	20.45	22.9	20.84	20.64	20.231	21.33	19.98	22.08	22.51	21.88	18.2817	17.0618	21.95	18.7556
1964	May	16.2383	21.65	20.32	19.935	21.86	21.9938	21.85	19.9868	20.91	21.41	30.36	23.1055	16.3542	21.387	20.1438	21.35	20.9	23.16	20.97	20.44	21.1965	21.82	20.9	22.57	22.72	22.77	19.8281	18.7409	22.47	20.1871
1964	June	16.4889	19.8	20.0356	18.3159	19.62	21.4539	20.78	19.9235	19.92	20.82	27.71	21.892	15.6017	20.5211	19.0588	20.79	19.59	21.65	19.34	19.93	20.15	21.1	20.45	21.5	21.67	22.01	19.4245	18.7	20.8	20.0278
1964	July	15.8666	18.86	18.9776	17.0433	18.19	19.8964	20.2	18.6618	18.9	19.42	25.6	20.53	15.7494	19.0473	17.6439	19.54	19.09	21.62	18.61	19.29	18.7022	20.41	19.7	20.59	20.81	20.73	18.2402	17.5047	18.43	18.3206
1964	August	15.839	19.36	18.8574	16.9034	17.69	19.8871	19.94	18.5514	18.67	19.11	25.81	20.3709	15.5819	19.1612	17.5376	19.59	19.03	21.84	18.6	20.25	18.8363	20.03	19.88	20.23	20.52	20.23	18.1462	17.3932	19.3	18.0546
1964	September	15.7322	19	18.4669	16.8717	17.61	19.6418	20.36	18.2639	18.66	19.18	25.42	20.2107	14.2535	18.8782	17.0491	19.29	19.11	21.69	17.83	18.39	18.721	19.94	19.45	19.93	20.4	20.13	17.9765	17.0566	18.52	17.6108
1964	October	10.9023	17.36	13.4277	15.076	18.11	15.5985	16.39	13.3717	16.15	16.67	25.19	17.42	10.9664	14.5819	14.3729	16.86	16.6	18.05	15.68	18.05	14.5225	16.38	16.8	16.97	17.87	17.99	12.8745	11.7788	16.11	12.5947
1964	November	13.2419	16.18	14.9729	16.085	17.91	17.4033	14.46	15.4151	14.95	15.48	25.84	19.114	10.6075	16.2974	15.6335	15.71	16.05	16.66	15.28	17.38	16.1097	15.63	16.05	16.18	17.14	16.33	14.8153	13.3277	16.54	14.9151
1964	December	11.6375	14.41	13.7476	15.4892	15.89	16.1389	12.72	13.8017	12.99	13.12	23.15	17.7391	10.0076	15.1436	14.6658	13.85	13.94	14.05	12.91	13.15	14.8293	13.58	14.36	14.23	15.16	14.23	13.2123	12.1194	14.3	13.2143
1965	January	10.9023	14.04	13.4277	13.03	14.57	15.5985	11.27	13.3717	12.65	13.05	23.26	17.42	10.9664	14.5819	14.3729	13.2	12.18	14.02	12.6	13.34	14.5225	13.06	13.61	13.6	14.4	14.71	12.8745	11.7788	13.78	12.5947
1965	February	11.785	13.44	14.6329	16.71	16.48	16.9693	12.71	14.6778	13.64	13.83	23.07	18.5926	12.2548	16.0222	15.6194	13.54	13.28	14.64	13.87	14.61	15.8808	14.35	14.2	14.97	15.19	14.73	14.3238	12.8312	14.35	13.8878
1965	March	13.355	17.22	16.6709	17.94	17.73	18.9404	17.98	16.5336	16.85	17.4	27.07	20.352	14.2161	18.0707	17.4765	17.17	16.36	18.899	16.14	15.86	18.1587	18.25	17.77	18.7	18.87	18.81	16.3086	14.9879	17.73	16.3146
1965	April	14.9397	20.07	18.8074	18.95	22.19	20.7821	21.62	18.7197	19.82	20.34	29.98	22.3595	15.9618	20.1393	19.5412	20.47	19.83	21.83	18.78	20.44	20.231	20.01	19.65	21.08	21.43	20.97	18.2817	17.0618	20.15	18.7556
1965	May	16.2383	21.23	20.32	22	20.77	21.9938	22.7	19.9868	20.63	21.62	30.94	23.1055	16.3542	21.387	20.1438	21.94	20.85	23.76	20.4	20.33	21.1965	21.59	21.21	22.62	22.91	22.95	19.8281	18.7409	22.17	20.1871
1965	June	16.4889	20.62	20.0356	21.18	20.24	21.4539	21.06	19.9235	20.48	20.63	28.7	21.892	15.6017	20.5211	19.0588	21.17	20.51	22.56	19.86	19.73	20.15	21.2	21.18	22.46	22.23	22.19	19.4245	18.7	21.18	20.0278
1965	July	15.8666	18.38	18.9776	19.02	17.63	19.8964	19.2	18.6618	18.39	18.82	25.9	20.53	15.7494	19.0473	17.6439	19.02	18.7	21.13	18.06	18.96	18.7022	19.6	19.57	20.11	19.91	20.11	18.2402	17.5047	18.71	18.3206
1965	August	15.839	17.47	18.8574	19.13	17.9	19.8871	18.32	18.5514	18.5	18.75	25.27	20.3709	15.5819	19.1612	17.5376	18.8	18.39	20.45	16.12	19.96	18.8363	19.7	19.3	19.18	19.7	19.42	18.1462	17.3932	18.27	18.0546
1965	September	15.7322	18.72	18.4669	19.43	18.46	19.6418	19.05	18.2639	18.87	19.55	25.86	20.2107	14.2535	18.8782	17.0491	19.42	18.56	20.74	17.68	18.05	18.721	20.37	20.17	20.12	20.16	20.34	17.9765	17.0566	18.49	17.6108
1965	October	10.9023	16.54	13.4277	18.39	18.27	15.5985	16.16	13.3717	16.64	16.78	25.53	17.42	10.9664	14.5819	14.3729	16.8	17.01	17.67	16.23	14.7	14.5225	17.37	16.73	16.75	18.1	16.84	12.8745	11.7788	15.35	12.5947
1965	November	13.2419	16.97	14.9729	20.22	17.49	17.4033	15.88	15.4151	15.15	16.31	26.44	19.114	10.6075	16.2974	15.6335	16.38	16.36	16.82	16.04	17.26	16.1097	16.64	16.76	16.44	17.93	17	14.8153	13.3277	16.54	14.9151
1965	December	11.6375	15.29	13.7476	18.06	16.7	16.1389	14.97	13.8017	14.33	14.94	24.78	17.7391	10.0076	15.1436	14.6658	14.94	14.17	15.32	14.46	12.67	14.8293	15.48	15.57	14.58	16.73	15.81	13.2123	12.1194	15.48	13.2143
1966	January	10.9023	13.11	13.4277	16.82	16.78	15.5985	12.99	13.3717	13	13.37	23.41	17.42	10.9664	14.5819	14.3729	13.02	12.98	13.88	12.19	13.93	14.5225	14.02	13.75	13.59	14.7	13.78	12.8745	11.7788	13.37	12.5947
1966	February	11.785	14.61	14.6329	17.34	16.64	16.9693	14.22	14.6778	14.35	15.46	24.27	18.5926	12.2548	16.0222	15.6194	14.74	15.88	16.33	14.54	15.02	15.8808	15.78	15.59	15.84	16.61	15.83	14.3238	12.8312	15.57	13.8878
1966	March	13.355	16.36	16.6709	19.7	20.35	18.9404	15.85	16.5336	15.96	16.61	26.98	20.352	14.2161	18.0707	17.4765	16.48	16.63	17.76	14.78	15.7	18.1587	17.59	16.62	17.08	18.02	17.42	16.3086	14.9879	16.98	16.3146
1966	April	14.9397	18.25	18.8074	21.36	17.81	20.7821	18.22	18.7197	18.15	18.88	28.07	22.3595	15.9618	20.1393	19.5412	18.61	18.23	20.4	17.34	20.51	20.231	19.59	19.15	19.56	19.96	19.85	18.2817	17.0618	19.66	18.7556
1966	May	16.2383	20.99	20.32	22.5	21.18	21.9938	20.65	19.9868	21.18	21.35	29.79	23.1055	16.3542	21.387	20.1438	21.27	21.07	22.81	20.27	20.59	21.1965	21.85	20.85	22.38	22.04	22.5	19.8281	18.7409	21.35	20.1871
1966	June	16.4889	19.84	20.0356	20.98	19.26	21.4539	20.11	19.9235	20.46	20.57	28.58	21.892	15.6017	20.5211	19.0588	20.51	20.68	22.32	17.85	20.79	20.15	21.73	20.32	21.67	21.51	21.61	19.4245	18.7	23.23	20.0278
1966	July	15.8666	19.1	18.9776	20.53	17.84	19.8964	19.81	18.6618	19.63	20.23	26.34	20.53	15.7494	19.0473	17.6439	19.98	19.2	21.77	17.2	19.61	18.7022	21.46	20.2	20.69	20.6	21.19	18.2402	17.5047	19.42	18.3206
1966	August	15.839	18.74	18.8574	20.08	17.63	19.8871	19.35	18.5514	19.08	19.81	25.73	20.3709	15.5819	19.1612	17.5376	19.34	19.14	21.11	17.04	20.49	18.8363	20.9	19.93	20.23	20.45	19.3718	18.1462	17.3932	19.27	18.0546
1966	September	15.7322	18.58	18.4669	19.43	17.73	19.6418	18.42	18.2639	18.95	19.59	25.73	20.2107	14.2535	18.8782	17.0491	19.37	18.68	20.36	16.99	18.35	18.721	20.54	19.35	19.45	20.18	19.9	17.9765	17.0566	18.58	17.6108
1966	October	10.9023	17.3	13.4277	19.29	18.81	15.5985	16.94	13.3717	17.61	17.98	25.44	17.42	10.9664	14.5819	14.3729	17.28	17.4	18.39	16.26	16.36	14.5225	18.65	17.55	17.94	18.68	17.85	12.8745	11.7788	17.43	12.5947
1966	November	13.2419	14.81	14.9729	18.05	17.77	17.4033	13.8	15.4151	13.71	14.48	24.7	19.114	10.6075	16.2974	15.6335	14.33	12.48	14.54	13.89	16.22	16.1097	14.82	14.68	14.39	15.97	14.68	14.8153	13.3277	14.37	14.9151
1966	December	11.6375	13.25	13.7476	17.82	16.09	16.1389	12.83	13.8017	12.74	12.96	23.17	17.7391	10.0076	15.1436	14.6658	12.85	11.97	13.6	13.54	12.69	14.8293	13.44	13.67	12.65	14.6	14.2	13.2123	12.1194	13.38	13.2143
1967	January	10.9023	12.73	13.4277	16.5	14.89	15.5985	12.36	13.3717	12.93	12.84	22.29	17.42	10.9664	14.5819	14.3729	12.57	12.52	13.34	12.21	11.98	14.5225	13.3	13.08	13	14.37	13.37	12.8745	11.7788	12.64	12.5947
1967	February	11.785	14.59	14.6329	18.32	17.1	16.9693	14.61	14.6778	14.13	14.82	24.13	18.5926	12.2548	16.0222	15.6194	14.66	13.66	15.69	14.22	15.6411	15.8808	15.5	15.38	15.37	16.23	15.96	14.3238	12.8312	15.31	13.8878
1967	March	13.355	17.05	16.6709	19.98	19.6	18.9404	17.09	16.5336	16.54	17.14	26.69	20.352	14.2161	18.0707	17.4765	17.01	16.83	18.45	15.99	15.65	18.1587	17.91	16.78	17.42	18.42	18.06	16.3086	14.9879	18.34	16.3146
1967	April	14.9397	19.49	18.8074	22.55	24.12	20.7821	19.68	18.7197	19.13	20.16	29.04	22.3595	15.9618	20.1393	19.5412	20.22	19.53	21.46	19.02	20.01	20.231	20.82	19.61	21.02	21.13	21.41	18.2817	17.0618	19.79	18.7556
1967	May	16.2383	20.35	20.32	22.73	21.07	21.9938	20.59	19.9868	20.51	21.53	29.58	23.1055	16.3542	21.387	20.1438	21.2	20.75	22.53	19.67	20.57	21.1965	21.95	20.66	22.62	22.35	22.46	19.8281	18.7409	21.73	20.1871
1967	June	16.4889	19.5	20.0356	20.69	16.82	21.4539	20.19	19.9235	20.04	20.52	27.94	21.892	15.6017	20.5211	19.0588	20.32	19.81	21.92	18.13	20.75	20.15	21.53	20.08	22.1	21.17	22.17	19.4245	18.7	19.89	20.0278
1967	July	15.8666	18.31	18.9776	20.11	20.03	19.8964	18.89	18.6618	18.78	19.39	26.41	20.53	15.7494	19.0473	17.6439	19.51	18.99	20.94	17.72	18.51	18.7022	20.77	19.66	21.01	20.45	20.45	18.2402	17.5047	18.39	18.3206
1967	August	15.839	18.23	18.8574	19.58	16.83	19.8871	18.85	18.5514	18.83	19.51	25.81	20.3709	15.5819	19.1612	17.5376	19.07	18.53	20.95	17.42	20.32	18.8363	20.46	19.77	20.52	20.25	20.3	18.1462	17.3932	18.01	18.0546
1967	September	15.7322	17.23	18.4669	18.57	16.33	19.6418	18.05	18.2639	18.34	18.86	24.51	20.2107	14.2535	18.8782	17.0491	18.27	18.57	19.28	16.34	17.48	18.721	19.58	18.9	19.48	19.51	20.07	17.9765	17.0566	17.89	17.6108
1967	October	10.9023	16.36	13.4277	18.39	17.4	15.5985	15.62	13.3717	16.46	16.84	24.22	17.42	10.9664	14.5819	14.3729	16.46	16.5	17.26	16.47	15.93	14.5225	17.67	17.32	17.22	17.62	17.15	12.8745	11.7788	15.99	12.5947
1967	November	13.2419	15.57	14.9729	18.83	18.6	17.4033	14.63	15.4151	15.45	15.59	24.37	19.114	10.6075	16.2974	15.6335	15.46	15.32	15.83	15.96	16.66	16.1097	16.42	16.58	16.21	17.04	16.28	14.8153	13.3277	15.46	14.9151
1967	December	11.6375	13.57	13.7476	17.45	19.48	16.1389	13.69	13.8017	14.09	14.6	23.24	17.7391	10.0076	15.1436	14.6658	14.04	13.74	15	14.42	12.43	14.8293	14.68	15.45	14.77	15.84	15.35	13.2123	12.1194	14	13.2143
1968	January	10.9023	13.63	13.4277	16	19.62	15.5985	12.57	13.3717	13.51	13.65	23.68	17.42	10.9664	14.5819	14.3729	13.42	12.62	14.3699	13.72	12.49	14.5225	14.65	15.22	14.44	15.33	15.08	12.8745	11.7788	14.09	12.5947
1968	February	11.785	13.31	14.6329	14.45	16.53	16.9693	12.94	14.6778	13.22	13.94	23.08	18.5926	12.2548	16.0222	15.6194	13.35	12.48	16.1856	13.22	15.6411	15.8808	14.38	14.52	14.11	14.97	14.47	14.3238	12.8312	12.29	13.8878
1968	March	13.355	15.44	16.6709	15.44	19.23	18.9404	15.15	16.5336	15.2	16.64	25.02	20.352	14.2161	18.0707	17.4765	15.26	16.24	18.899	15.25	17.6699	18.1587	16.21	15.87	16.33	17.1	16.81	16.3086	14.9879	15.67	16.3146
1968	April	14.9397	19.17	18.8074	19.62	22.64	20.7821	19.31	18.7197	19.1	20.37	29.7	22.3595	15.9618	20.1393	19.5412	19.88	19.27	21.1897	17.96	20.22	20.231	20.32	19.63	20.36	21.03	21.07	18.2817	17.0618	20.25	18.7556
1968	May	16.2383	20.57	20.32	19.23	21.59	21.9938	21.06	19.9868	20.76	21.78	29.65	23.1055	16.3542	21.387	20.1438	21.53	20.79	22.5913	19.24	19.14	21.1965	22.04	20.97	22.9	22.24	23.19	19.8281	18.7409	20.78	20.1871
1968	June	16.4889	19.76	20.0356	17.92	19.29	21.4539	19.54	19.9235	20.68	20.81	27.66	21.892	15.6017	20.5211	19.0588	20.63	20.23	22.2613	19.52	19.51	20.15	22.12	20.58	22.41	22.47	22.41	19.4245	18.7	19.22	20.0278
1968	July	15.8666	17.96	18.9776	16.95	16.19	19.8964	18.6	18.6618	18.69	19.14	25.37	20.53	15.7494	19.0473	17.6439	19.4	18.82	20.8485	17.07	18.39	18.7022	21.41	19.69	20.94	20.26	20.56	18.2402	17.5047	18.65	18.3206
1968	August	15.839	18.12	18.8574	16.9	16.31	19.8871	18.75	18.5514	18.42	19.09	25.17	20.3709	15.5819	19.1612	17.5376	19.38	18.6	20.7244	17.02	20.45	18.8363	20.89	19.64	20.89	19.97	20.13	18.1462	17.3932	18.81	18.18
1968	September	15.7322	17.84	18.4669	16.53	16.24	19.6418	18.33	18.2639	17.99	19.32	25.22	20.2107	14.2535	18.8782	17.0491	19.25	18.65	20.2237	16.8	21.8	18.721	20.25	19.58	20.1	19.92	19.54	17.9765	17.0566	18.48	17.98
1968	October	10.9023	17.69	13.4277	16.1	16.99	15.5985	17.28	13.3717	16.72	17.93	25.03	17.42	10.9664	14.5819	14.3729	18.92	18	14.3699	17.46	17.44	14.5225	19.13	18.33	19.11	19.15	19.08	12.8745	11.7788	16.65	17.55
1968	November	13.2419	15.41	14.9729	15.38	18.01	17.4033	15.1	15.4151	13.87	15.91	24.34	19.114	10.6075	16.2974	15.6335	16.48	15.69	16.477	15.69	16.32	16.1097	16.73	16.66	17.23	17.32	16.98	14.8153	13.3277	14.28	15.29
1968	December	11.6375	13.99	13.7476	14.62	17.69	16.1389	13.81	13.8017	14.03	14.5	23.48	17.7391	10.0076	15.1436	14.6658	14.93	15	14.8999	14.42	14.15	14.8293	14.89	15.5	15.6	16.02	15.73	13.2123	12.1194	13.4	13.96
1969	January	10.9023	14.25	13.4277	15.11	19.66	15.5985	14.06	13.3717	13.77	14.31	23.3	17.42	10.9664	14.5819	14.3729	14.85	13.44	14.85	14.55	11.74	14.5225	14.92	15.29	15.39	16.02	15.89	12.8745	11.7788	12.72	14.15
1969	February	11.785	15.74	14.6329	16.05	20.41	16.9693	15.86	14.6778	15.66	16.3	25.12	18.5926	12.2548	16.0222	15.6194	16.61	14.54	17.22	15.05	14.79	15.8808	16.46	16.87	17.53	17.78	18.16	14.3238	12.8312	16.74	13.8878
1969	March	13.355	17.7	16.6709	16.76	22.5	18.9404	17.96	16.5336	18.85	19.43	26.85	20.352	14.2161	18.0707	17.4765	18.53	16.31	19.66	17.46	15.44	18.1587	18.92	18.57	19.92	19.62	20.39	16.3086	14.9879	19	16.3146
1969	April	14.9397	18.85	18.8074	19.53	24.99	20.7821	19.46	18.7197	18.74	20.09	29.13	22.3595	15.9618	20.1393	19.5412	20.07	18.82	21.2	19.47	20.02	20.231	20.27	19.62	21.33	21.14	21.75	18.2817	17.0618	19.83	18.7556
1969	May	16.2383	20.93	20.32	21	24.75	21.9938	21.29	19.9868	20.89	21.97	30.48	23.1055	16.3542	21.387	20.1438	21.67	20.8	22.61	21.43	21.3903	21.1965	22.27	21.06	23.24	22.77	23.15	19.8281	18.7409	21.34	20.1871
1969	June	16.4889	22.03	20.0356	19.95	23.26	21.4539	22.24	19.9235	22.54	23.18	30.52	21.892	15.6017	20.5211	19.0588	22.99	22.47	24.12	22.02	20.48	20.15	23.7	22.4	24.48	24.45	24.18	19.4245	18.7	22.17	20.0278
1969	July	15.8666	18.91	19.63	17.35	17.5	19.8964	19.21	18.6618	19.68	20.33	26.82	20.53	15.7494	19.0473	17.6439	19.94	19.79	21.98	17.59	18.15	18.7022	22.49	20.25	22.31	21.51	21.79	18.2402	17.5047	19.58	18.3206
1969	August	15.839	18.31	19.18	16.9034	15.35	19.8871	18.86	18.5514	19.29	19.57	25.58	20.3709	15.5819	19.1612	17.5376	19.58	19.2	20.56	17.42	19.0177	18.8363	21.6	20	21.15	21.13	20.94	18.1462	17.3932	19.14	18.0546
1969	September	15.7322	18.44	18.85	16.58	15.43	19.6418	18.77	18.2639	19.03	19.39	25.04	20.2107	14.2535	18.8782	17.0491	19.94	18.93	20.3	17.37	17.51	18.721	20.87	19.85	20.48	21.26	19.92	19.24	17.0566	19.01	17.6108
1969	October	10.9023	17.73	17.48	16.58	18.13	15.5985	16.74	13.3717	18.03	18.32	24.94	17.42	10.9664	14.5819	14.3729	19.26	18.08	19.19	17.8	16.26	14.5225	19.44	18.73	19.28	20.4	19.47	17.72	11.7788	17.19	15.8
1969	November	13.2419	15.6	14.9729	16.085	19.62	17.4033	15.63	15.4151	15.3	15.79	24.64	19.114	10.6075	16.2974	15.6335	16.98	15.24	17.84	16.02	16.1556	16.1097	16.72	16.91	16.77	18.48	17.32	15.23	12.82	15.51	13.53
1969	December	11.6375	13.85	13.64	15.73	18.89	16.1389	13.6	13.8017	13.67	15.79	23.22	17.7391	10.0076	15.1436	14.6658	14.71	13.17	15.4	14.55	12.05	14.8293	14.69	15.22	15.57	16.35	15.37	13.3	12.41	12.93	11.67
1970	January	10.9023	13.51	12.92	14.18	19.33	15.5985	13.17	13.3717	12.94	13.97	22.55	17.42	10.9664	14.5819	14.3729	14.01	12.79	15.02	14.07	14.1832	14.5225	14.3	14.45	14.84	15.94	15.58	12.76	11.89	12.61	11.14
1970	February	11.785	14.47	14.35	15.34	19.02	16.9693	14.21	14.6778	14.8	15.24	25.06	18.5926	12.2548	16.0222	15.6194	15.84	14.38	16.34	14.5	14.65	15.8808	15.36	15.22	16.1	16.96	16.13	13.94	13.43	13.3	12.54
1970	March	13.355	16.46	17.03	17.24	21.7	18.9404	17.77	16.5336	16.49	17.92	26.07	20.352	14.2161	18.0707	17.4765	17.77	17.29	19.65	16.76	15.71	18.1587	18.41	17.55	19.34	19.35	19.49	16.67	15.27	17.73	15.07
1970	April	14.9397	19.92	20.45	19.9	26.59	20.7821	20.75	18.7197	19.8	21.08	29.38	22.3595	15.9618	20.1393	19.5412	21.23	20.03	23.13	21.78	20.1991	20.231	22.11	20.52	22.88	23.11	22.98	19.78	18.96	21.26	18.98
1970	May	16.2383	20.7	20.34	20.61	24.6	21.9938	21.82	19.9868	20.53	21.32	30.68	23.1055	16.3542	21.387	20.1438	21.73	20.83	23.69	21.92	20.98	21.1965	22.59	20.43	23.16	23.35	22.6	20.34	19.48	21.63	19.54
1970	June	16.4889	19.76	20.2	17.44	17.05	21.4539	20.61	19.9235	20.5	20.83	28	21.892	15.6017	20.5211	19.0588	20.74	20.53	22.33	19.42	20.5354	20.15	22.43	20.7	22.69	22.27	21.0573	20.17	19.69	20.48	18.93
1970	July	15.8666	18.44	18.97	16.06	16.24	19.8964	19.31	18.6618	18.91	19.56	25.79	20.53	15.7494	19.0473	17.6439	19.61	19.5	21.44	18.11	18.66	18.7022	21.17	19.62	21.47	20.94	20.85	19.02	17.85	19.46	17.86
1970	August	15.839	18.51	18.84	16.55	16.38	19.8871	19.48	18.5514	18.76	19.39	25.94	20.3709	15.5819	19.1612	17.5376	19.86	19.06	22	18.5	19.0177	18.8363	21.3	19.69	21.19	20.95	20.67	19	18.08	17.8	17.62
1970	September	15.7322	17.49	18.13	15.77	15.61	19.6418	19.02	18.2639	18.18	18.93	25.01	20.2107	14.2535	18.8782	17.0491	19.17	18.67	21	18.29	17.68	18.721	20.33	19.35	20.31	20.43	19.57	17.91	17.69	17.67	17.3
1970	October	10.9023	18.36	17.94	17.13	18.78	15.5985	19.78	13.3717	18	18.7	26.23	17.42	10.9664	14.5819	14.3729	19.35	18.19	19.69	18.29	14.1832	14.5225	19.81	19.21	20.06	20.41	19.67	17.81	16.71	17.34	16.27
1970	November	13.2419	15.05	13.97	15.43	17.09	17.4033	15.12	15.4151	14.07	14.54	23.81	19.114	10.6075	16.2974	15.6335	15.53	14.03	15.65	13.95	16.69	16.1097	15.47	15.56	15.9	17.05	15.87	13.94	12.97	13.3	12.6
1970	December	11.6375	14.65	13.4	15.65	17.12	16.1389	15.22	13.8017	13.41	13.98	24.6	17.7391	10.0076	15.1436	14.6658	15.65	13.41	15.27	14.53	14.5231	14.8293	15.46	15.65	15.76	17.18	15.52	13.57	12.25	12.64	12.05
1971	January	10.9023	14.86	13.9	15.98	16.26	15.5985	15.69	13.3717	14.23	14.93	24.6	18.59	10.9664	14.5819	14.3729	15.3	14.04	15.69	14.7	14.1832	14.5225	15.65	15.66	16.19	16.94	15.77	13.65	12.97	14.46	11.56
1971	February	11.785	14.41	13.96	15.95	18.52	16.9693	15.72	14.6778	13.66	15.28	24.81	18.5926	12.2548	16.0222	15.6194	15.25	14.2	15.96	16.01	14.69	15.8808	16.08	15.74	16.54	16.91	16.79	13.86	12.51	14.83	12.31
1971	March	13.355	17.74	17.24	18.61	18.61	18.9404	19.33	16.5336	17.38	18.75	28.4	21.38	14.2161	18.0707	17.4765	18.63	17.6	19.55	20.35	15.42	18.1587	19.38	18.16	19.3	20.43	19.99	16.28	14.95	18	15.48
1971	April	14.9397	17.84	18.02	18.65	22.27	20.7821	19.55	18.7197	17.61	18.96	28.65	21.47	15.9618	20.1393	19.5412	19.11	17.38	20.75	21.48	18.21	20.231	20.49	19.32	20.8	20.38	20.51	17.61	15.85	18.47	17.15
1971	May	16.2383	20.29	20.39	20.4	23.27	21.9938	22.01	19.9868	20.47	21.4	30.9	23.6	16.3542	21.387	20.1438	21.69	21.08	22.94	22.35	22.02	21.1965	23.38	20.52	23.58	23.26	23.02	20.11	19.81	21.61	20.08
1971	June	16.4889	18.67	19.43	16.77	18.72	21.4539	20.91	19.9235	19.38	20.46	28.6	21.68	15.6017	20.5211	19.0588	20.01	19.94	21.4	19.43	19.67	20.15	21.28	19.64	21.78	21.43	21.09	17.93	18.74	19.45	18.62
1971	July	15.8666	17.56	18.66	16.18	18.81	19.8964	19.98	18.6618	18.48	19.09	26.23	20.33	15.7494	19.0473	17.6439	19.25	18.72	20.92	17.6	17.35	18.7022	21.18	19.1	21.09	20.7	19.94	17	17.44	17.94	17.33
1971	August	15.839	17.47	18.08	16.18	18.57	19.8871	19.27	18.5514	18.15	18.62	24.84	19.61	15.5819	19.1612	17.5376	18.73	18.33	20.19	18.02	16.82	18.8363	20.19	18.81	19.85	20.15	19.62	17.98	17.48	17.44	17.07
1971	September	15.7322	17.82	18.49	16.1	16.94	19.6418	19.97	18.2639	18.43	19.03	25.07	19.98	14.2535	18.8782	17.0491	19.28	18.63	20.38	18.15	17.23	18.721	20.4	19.49	20.61	20.82	20.09	18.25	17.87	18.02	17.41
1971	October	10.9023	17.68	18.23	15.98	17.03	15.5985	19.37	13.3717	18.01	18.56	24.98	20.09	10.9664	14.5819	14.3729	19.21	18.15	19.63	18.26	17.51	14.5225	19.5	18.74	19.4	20.29	19.27	17.66	16.97	17.25	16.52
1971	November	13.2419	15.78	15.23	15.58	17.64	17.4033	16.32	15.4151	14.82	15.85	25.48	18.98	10.6075	16.2974	15.6335	16.74	15.1	16.72	15.9	15.26	16.1097	16.61	16.79	16.5	18.07	17	14.65	13.41	15.22	13.73
1971	December	11.6375	14.46	14.74	15.21	16.18	16.1389	15.4	13.8017	14.15	14.9	24.75	18.73	10.0076	15.1436	14.6658	15.94	14.4	15.69	15.92	14.23	14.8293	15.64	16.04	16.27	17.27	15.99	13.87	13	11.85	12.94
1972	January	10.9023	14.24	13.19	15.13	13.19	15.5985	15.14	13.3717	13.98	15.01	24.64	19.15	10.9664	14.5819	14.3729	15.4	13.6	15.06	15.11	13.96	14.5225	15.37	15.75	15.5	16.44	15.99	13.13	12.81	12.91	12.47
1972	February	11.785	14.53	13.73	16.16	16.86	16.9693	15.39	14.6778	14.11	14.97	24.95	17.81	12.2548	16.0222	15.6194	15.7	14.1	15.71	14.47	14.06	15.8808	15.65	15.55	16.16	17.01	15.84	14.05	12.79	13.19	13.16
1972	March	13.355	16.48	14.45	17.61	17.15	18.9404	17.84	16.5336	16.23	17.11	27.73	17	14.2161	18.0707	17.4765	18.07	16.13	18.88	20.29	16.26	18.1587	18.77	17.52	18.57	19.17	18.56	15.65	14.44	17.23	15.29
1972	April	14.9397	19.91	19.02	20.68	22.75	20.7821	21.89	18.7197	19.87	21.44	30.19	23.12	15.9618	20.1393	19.5412	21.38	19.74	22.72	22.42	19.63	20.231	22.41	20.62	22.57	22.73	22.81	20.05	18.56	20.44	19.33
1972	May	16.2383	21.03	20.61	21.35	22.19	21.9938	22.8	19.9868	20.98	22.42	30.85	23.5	16.3542	21.387	20.1438	22.34	20.65	23.84	23.58	20.78	21.1965	22.76	21.33	24.08	23.92	23.6	21.29	20.25	21.27	20.76
1972	June	16.4889	19.23	18.8	18.22	22.85	21.4539	21.08	19.9235	20.21	20.49	27.29	21.23	15.6017	20.5211	19.0588	20.67	20.02	22.22	17.56	18.56	20.15	21.89	20.54	22.54	21.79	21.66	19.7	18.48	20.37	18.91
1972	July	15.8666	18.23	18.6	17.98	16	19.8964	20.66	18.6618	19.09	19.66	26.27	20.56	15.7494	19.0473	17.6439	19.8	19.16	21.19	17.97	18.82	18.7022	21.54	19.67	21.24	20.92	20.34	18.92	18.18	17.14	17.71
1972	August	15.839	17.86	18.66	17.39	15.79	19.8871	20.67	18.5514	18.45	19.27	25.29	20.15	15.5819	19.1612	17.5376	20.07	18.71	21.03	18.49	18.05	18.8363	20.6	19.71	20.99	20.93	20.06	18.42	17.53	16.93	17.33
1972	September	15.7322	18.18	19.27	17.67	16.18	19.6418	20.58	18.2639	18.51	19.37	25.08	20.65	14.2535	18.8782	17.0491	20.02	18.78	20.9	19.49	17.43	18.721	20.4	19.78	20.81	21.14	20.22	18.47	17.83	17.61	17.5
1972	October	10.9023	17.98	18.32	18.1	16.16	15.5985	19.23	13.3717	18.1	18.85	26.02	20.79	10.9664	14.5819	14.3729	19.51	18.39	19.98	18.59	17.55	14.5225	18.95	19.33	20.29	20.45	19.15	17.79	16.97	16.64	16.85
1972	November	13.2419	18.23	16.83	14.52	15.4	17.4033	18.43	15.4151	17.13	18.17	26.11	20.14	10.6075	16.2974	15.6335	18.52	17.66	19	18.46	17.53	16.1097	18.45	18.76	19.16	19.87	18.97	16.98	15.89	15.58	15.73
1972	December	11.6375	16.05	14.19	15.13	15.38	16.1389	15.97	13.8017	14.19	15.26	25.19	18.08	10.0076	15.1436	14.6658	15.65	14.13	15.68	15.72	14.39	14.8293	15.02	15.65	15.69	17.01	15.45	13.82	12.81	13.15	13.04
1973	January	10.9023	13.75	13.37	14.24	14.84	15.5985	15.08	12	13.02	14.14	24.31	17.38	10.9664	14.5819	14.3729	14.41	13.04	14.76	15.29	13.86	14.5225	14.45	15.1	15.64	16.04	14.75	15.61	12.32	11.44	12.89
1973	February	11.785	15.46	15.66	16.63	16.3	16.9693	17.33	14.17	15.74	16.16	26.57	19.21	12.2548	16.0222	15.6194	17.2	15.67	18.41	19.01	15.6411	15.8808	15.59	17.03	17.74	18.51	17.42	15.61	14.29	13.94	14.49
1973	March	13.355	18.06	18.13	18.56	21.12	18.9404	19.6	15.86	17.77	19.03	28.64	21.31	14.2161	18.0707	17.4765	19.39	17.98	21.16	21.76	17.13	18.1587	17.8	19.15	21.07	20.75	20.81	18.39	16.15	17.3	17.06
1973	April	14.9397	18.5	18.75	19.02	18.57	20.7821	20.56	17.11	18.4	19.71	27.7193	22.43	15.9618	20.1393	19.5412	20.68	18.97	21.8	21.67	19.07	20.231	20.98	19.66	21.98	21.72	21.76	19.15	16.88	18.41	18.13
1973	May	16.2383	20.79	20.61	19.92	20.81	21.9938	22.81	18.9	21.26	21.83	31.12	23.86	16.3542	21.387	20.1438	22.22	20.78	23.53	22.39	20.5	21.1965	22.58	21.22	23.24	23.02	23.04	20.69	19.41	21.87	20.15
1973	June	16.4889	19.89	20.08	17.98	17.42	21.4539	21.64	18.45	20.66	21.04	28.83	22.42	15.6017	20.5211	19.0588	21.5971	20.39	22.33	20.75	18	20.15	22.29	20.78	22.64	22.24	21.99	20.13	18.88	19.15	19.59
1973	July	15.8666	18.09	18.69	16.82	15.01	19.8964	20.52	17.4	18.86	19.39	26.48	20.35	15.7494	19.0473	17.6439	19.51	19.06	20.9	18.92	17.34	18.7022	20.73	19.56	20.84	20.95	20.24	18.52	17.47	16.95	17.93
1973	August	15.839	17.38	18.32	16.32	15.95	19.8871	20.15	17	18.43	19.11	25.58	20.32	15.5819	19.1612	17.5376	19.18	18.25	20.36	18.69	17.22	18.8363	20.16	19.34	20.19	20.61	19.44	18.5	17.5	17.28	17.11
1973	September	15.7322	17.94	18.55	16.43	16.48	19.6418	20.37	17.44	18.81	19.2	24.92	20.19	14.2535	18.8782	17.0491	19.93	18.88	21.25	19.22	16.74	18.721	20.58	19.68	20.86	20.9	20.13	18.6	17.32	17.9	17.38
1973	October	10.9023	17.03	17.45	15.74	15.2	15.5985	19.1	16.47	17.5	18.08	25.32	19.58	10.9664	14.5819	14.3729	18.73	17.45	19.4	18.18	14.1832	14.5225	18.89	18.12	18.94	19.62	18.1	17.27	15.52	16.8	15.66
1973	November	13.2419	15.24	14.97	15.68	16.06	17.4033	16.1	14.07	15.11	15.82	25.63	18.58	10.6075	16.2974	15.6335	16.98	15.32	17.37	17.35	14.7	16.1097	16.35	16.59	17.05	18.2	16.41	15.22	12.7	14.66	13.59
1973	December	11.6375	12.42	12.18	13.48	15.23	16.1389	14.12	11.41	12.77	12.49	23.15	16.64	10.0076	15.1436	14.6658	13.56	12.22	13.5	14	12.06	14.8293	12.69	13.86	13.71	14.89	13.45	11.76	9.53	11.34	10.23
1974	January	10.9023	14.4	13.6	15.4	15.09	15.5985	15.94	12.77	13.34	14.63	25.44	20.97	10.9664	14.5819	14.3729	15.88	13.93	15.89	16.13	13.22	14.5225	11.98	16	15.73	16.98	15.69	13.76	11.59	11.94	12.22
1974	February	11.785	15.08	14.77	16.13	15.04	16.9693	16.97	13.28	14.41	15.61	25.95	20.79	12.2548	16.0222	15.6194	16.52	14.87	16.68	18.4	16.25	15.8808	12.44	15.7	16.04	17.73	16.56	14.54	12.22	16.2	13.37
1974	March	13.355	16.97	16.47	16.97	20.39	18.9404	18.75	15.11	16.73	17.32	27.9	23.51	14.2161	18.0707	17.4765	18.33	16.85	19.55	19.68	18.3	18.1587	18.02	17.77	19.03	19.62	18.73	16.34	14.36	18.2	15.21
1974	April	14.9397	18.73	18.58	18.53	22.97	20.7821	20.84	17.43	19.23	19.31	30.87	26.09	15.9618	20.1393	19.5412	20.31	18.7	21.3	21.15	19.49	20.231	20.29	19.38	20.94	21.43	20.92	17.85	16.27	20.12	17.35
1974	May	16.2383	20.06	20.27	19.56	21.3239	21.9938	21.38	18.23	20.13	20.74	30.86	24.64	16.3542	21.387	20.1438	21.48	19.9	22.77	23.06	21.3	21.1965	22.1	20.66	23.44	22.78	22.3	20.26	17.56	21.22	19.35
1974	June	16.4889	18.83	19.07	17.05	18.25	21.4539	20.93	18.14	19.48	20.11	27.99	23.68	15.6017	20.5211	19.0588	20.15	19.59	22.28	19.11	20.37	20.15	21.39	20.27	21.99	21.86	21.01	19.7	17.16	19.23	19
1974	July	15.8666	13.1	17.37	15.81	19.16	19.8964	19.3	16.54	17.73	18.11	25.66	22.84	15.7494	19.0473	17.6439	18.48	18.21	20.19	17.61	18.68	17.71	19.4	18.45	20.17	19.67	19.23	17.58	16.02	17.37	16.08
1974	August	15.839	13.1	17.69	16.45	18.83	19.8871	19.94	17.06	18.01	18.72	26.73	23.57	15.5819	19.1612	17.5376	19.56	18.72	20.73	17.97	18.88	18.45	20.34	19.65	20.86	20.56	19.91	17.85	16.52	18.27	15.98
1974	September	15.7322	15.26	16.93	16.03	18.23	19.6418	18.61	17.07	17.65	17.93	25.68	22.15	14.2535	18.8782	17.0491	18.73	18.13	20.1	17.08	18.35	18.721	19.81	19	19.63	19.56	18.99	17.1	15.52	17.78	16.47
1974	October	10.9023	16.47	15.79	16.15	19.75	15.5985	16.45	16.08	16.23	16.73	26.06	23.33	10.9664	14.5819	14.3729	17.66	16.49	17.76	17.97	14.93	17.02	17.15	17.11	17.68	18.76	16.97	16.11	13.22	17.01	14.76
1974	November	13.2419	15.26	14.97	15.8	16.2	17.4033	15.89	14.35	14.79	15.48	25.13	22.58	10.6075	16.2974	15.6335	16.34	15.08	16.78	16.58	14.77	16.01	15.38	15.97	16.5	17.57	16.07	14.97	11.88	14.15	13.62
1974	December	11.6375	13.1	13.97	14.23	14.79	16.1389	14.44	13.33	13.88	15.03	24.19	17.69	10.0076	15.1436	14.6658	15.49	14.49	16.05	16.73	14.23	15.74	14.97	15.5	15.31	17.15	15.82	14.61	11.52	12.32	13.06
1975	January	10.9023	13.1	13.95	13.74	14.53	15.5985	13.47	12.2	12.65	14.2	23.77	17.49	10.9664	14.5819	14.3729	14.02	13.53	14.89	14.13	13.63	14.38	13.52	14.19	14.22	15.63	14.3	13.06	10.06	12.12	11.65
1975	February	11.785	14.49	15.11	15.02	15.33	16.9693	15.89	13.29	14.59	15.16	25.66	18.13	12.2548	16.0222	15.6194	15.78	14.54	17.39	16.98	14.64	16.17	15.27	16.08	16.55	17.28	17.46	14.93	11.28	13.9	13.08
1975	March	13.355	17.27	17.39	17.94	20.31	18.9404	19.33	15.49	17.34	17.83	28.28	20.6	14.2161	18.0707	17.4765	18.63	17.42	21.47	20.64	17.81	19.48	18.64	18.59	19.94	20.03	19.81	17.84	13.61	17.56	16.09
1975	April	14.9397	20.3	20.07	20.08	25.42	20.7821	22.53	18.08	20.26	21.25	30.57	23.2	15.9618	20.1393	19.5412	21.8	20.57	24.8	22.73	21.74	22.11	21.98	20.32	23.13	23.09	22.73	20.68	16.99	18.47	19.27
1975	May	16.2383	19.49	19.79	19.12	22.21	21.9938	21.72	18.64	20.17	20.72	30.04	23.56	16.3542	21.387	20.1438	21.11	20.45	23.71	21.74	20.89	21.04	21.77	20.55	22.53	22.38	22.11	19.74	16.86	20.39	18.59
1975	June	16.4889	18.66	19.07	17.17	20.2	21.4539	20.39	17.64	19.38	19.76	27.03	23.82	15.6017	20.5211	19.0588	19.99	20.14	22.6	19.62	20.1	19.31	21.04	20.02	21.68	21.46	20.99	18.93	17.15	18.55	17.48
1975	July	15.8666	17.16	17.95	15.5	19.28	19.8964	19.44	16.89	18.05	18.65	25.29	22.7	15.7494	19.0473	17.6439	18.77	18.73	21.23	18.56	18.85	17.86	19.68	18.95	20.46	20.09	19.49	17.9	16.57	16.64	16.94
1975	August	15.839	17.45	18.27	15.47	19.08	19.8871	20.1	17.1	18.23	18.88	25.12	20.81	15.5819	19.1612	17.5376	19.04	18.85	21	18.4	18.61	18.93	19.81	19.21	20.34	20.49	19.79	18.08	16.73	17.95	17.15
1975	September	15.7322	16.8	17.83	15.47	16.5922	19.6418	18.88	16.52	17.41	17.71	24.91	22.14	14.2535	18.8782	17.0491	18.42	17.63	19.53	17.06	17.47	18.18	18.7	18.04	18.9	19.53	18.32	16.88	15.75	17.7	15.9
1975	October	10.9023	17.03	16.47	15.6	18.62	15.5985	18.64	15.95	16.54	16.98	25.96	22.84	10.9664	14.5819	14.3729	18.11	16.84	18.35	18.29	16.19	15.86	17.87	17.94	18.6	19.33	17.79	16.4	14.63	17.21	15.34
1975	November	13.2419	15.5	15.33	15.83	16.24	17.4033	16.64	14.33	14.84	15.46	25.63	21.94	10.6075	16.2974	15.6335	15.43	15.01	16.12	17.56	13.97	14.03	15.66	16.49	16.18	17.68	16.56	13.97	12.72	14.35	13.6
1975	December	11.6375	12.91	13.47	13.85	14.31	16.1389	13.75	13.18	12.87	13.48	23.74	20.77	10.0076	15.1436	14.6658	14.19	13.27	14.13	15.31	12.69	11.77	13.83	14.56	14.49	15.75	14.27	12.35	10.85	11.81	11.39
1976	January	10.9023	12.65	12.97	13.81	16.15	15.5985	14.35	13.3717	12.47	12.89	24.34	20.86	10.9664	14.5819	14.3729	13.91	12.82	13.73	14.58	13	11.96	13.63	13.77	14.06	15.38	14.35	12.08	10.33	12.38	10.93
1976	February	11.785	13.41	14.04	14.73	16.97	16.9693	15.29	13.31	13.54	14.03	25.27	21.46	12.2548	16.0222	15.6194	14.99	13.42	15.36	18.59	12.67	12.29	14.2	14.38	14.86	16.28	15	12.41	11.09	14.43	12.22
1976	March	13.355	16.13	17.03	17.27	22.79	18.9404	19.4	15.31	16.68	17.34	27.65	21.47	14.2161	18.0707	17.4765	18.66	16.96	20.05	20.71	17.19	15.86	18.31	18.61	19.41	20.12	19.4	16.1	14.83	18.05	15.17
1976	April	14.9397	17.63	17.98	17.92	22.96	20.7821	21.23	16.72	18.94	19.13	29.48	23.81	15.9618	20.1393	19.5412	19.74	18.64	21.38	21.81	18.86	16.29	19.45	19.16	20.58	21.2	20.61	17.53	16.5	19.8	16.95
1976	May	16.2383	18.97	19.26	19.39	22.42	21.9938	21.57	18.05	20.35	20.23	30.58	23.25	16.3542	21.387	20.1438	20.71	20.02	22.69	22.33	19.75	16.04	21.25	19.77	21.49	22.11	21.44	18.58	17.78	20.39	18.56
1976	June	16.4889	19.47	19.97	17.85	20.35	21.4539	22.62	19.04	20.78	21.02	29.49	21.37	15.6017	20.5211	19.0588	21.37	20.99	23.3	21.79	21.77	15.67	22.12	20.88	22.69	22.74	21.45	18.95	19.07	20.37	18.82
1976	July	15.8666	17.26	15.91	16.44	16.51	19.8964	19.94	17.15	18.83	18.96	25.46	20.9	15.7494	19.0473	17.6439	18.56	19.04	20.77	18.3	19.35	14.75	19.8	19.39	20.31	20.35	19.24	17.66	16.14	18.65	16.88
1976	August	15.839	17.15	17.82	16.19	17.81	19.8871	20.33	17.29	17.74	18.22	25.53	21.52	15.5819	19.1612	17.5376	18.85	18.43	21.16	19.16	18.15	17.6	19.38	18.8	20.29	20.15	19.22	17.68	16.38	17.95	17.08
1976	September	15.7322	17.43	18.38	16.53	17.83	19.6418	20.89	17.43	18.21	18.89	25.43	21.68	14.2535	18.8782	17.0491	19.38	18.59	20.95	19.7	18.13	18.52	20.07	19.45	19.93	20.86	19.41	17.67	16.7	16.4	17.38
1976	October	10.9023	16.77	17.34	16.1	17.27	15.5985	19.94	16.33	17.46	17.52	24.4	21.27	10.9664	14.5819	14.3729	18.12	17.61	18.85	18.51	17.55	17.95	18.37	17.96	18.42	19.18	17.79	16.5	15.27	16.34	15.81
1976	November	13.2419	13.84	14.47	15.1	16.39	17.4033	16.48	13.85	14.75	15.37	22.62	21.07	10.6075	16.2974	15.6335	15.22	14.93	16.25	16.21	14.38	15.28	14.89	15.28	15.72	16.22	14.72	14.33	12.84	15.07	13.47
1976	December	11.6375	13.99	14.97	14.77	16.07	16.1389	17.34	14.42	15.11	15.46	23.4	22.15	10.0076	15.1436	14.6658	15.48	15.15	15.47	17.71	14.6	15.77	15.16	16.29	15.89	16.83	15.56	13.77	13.26	12.85	13.7
1977	January	10.9023	13.26	13.58	15.03	16.44	15.5985	15.92	13.06	14.48	14.31	23.21	22.06	10.9664	14.5819	14.3729	14.4	14.23	15.03	17.2	12.85	15.22	14.75	16.81	15.33	16.33	15.35	13.06	11.68	12.1	11.96
1977	February	11.785	13.74	13.98	15.25	16.59	16.9693	16.98	13.11	13.97	15.47	24.37	22.28	12.2548	16.0222	15.6194	15.54	14.39	16.48	18.79	13.95	15.67	15.49	15.6	15.89	16.74	16.29	13.66	12.24	14.47	12.73
1977	March	13.355	17.11	17.29	18.66	18.06	18.9404	20.03	15.67	17.47	18.33	27.49	23.66	14.2161	18.0707	17.4765	19.31	17.55	20.74	21.79	17.39	19.63	19.42	18.45	19.82	19.81	19.81	17.52	15.27	18.28	16.59
1977	April	14.9397	16.38	17.12	17.33	18.25	20.7821	20.33	15.81	17.65	18.12	27.6	23.34	15.9618	20.1393	19.5412	18.69	17.12	19.98	21.29	17.35	18.53	18.93	17.63	19.01	19.14	19.26	16.77	14.89	19.93	16.13
1977	May	16.2383	19.33	19.66	18.89	19.75	21.9938	21.77	18.39	20.27	20.56	28.66	23.45	16.3542	21.387	20.1438	21.8	20.25	23.45	23.38	20.29	21.27	22.17	20.61	22.48	21.99	21.82	19.56	17.78	20.72	18.94
1977	June	16.4889	18.57	19.33	17.07	21.54	21.4539	21.77	18.29	19.48	20.2	26.42	21.88	15.6017	20.5211	19.0588	20.62	19.66	22.27	21.83	20.15	19.3	21.48	20.03	21.27	21.01	20.89	18.95	18	20.12	18.94
1977	July	15.8666	17.48	18.58	16.21	18.08	19.8964	20.6	17.53	18.89	19.02	24.93	21.44	15.7494	19.0473	17.6439	19.98	18.9	21.94	20.73	18	18.26	20.52	19.31	20.52	20.23	19.56	17.81	16.61	18.55	17.39
1977	August	15.839	17.78	18.24	16.6	16.71	19.8871	21.03	17.8	18.84	18.95	25.1	21.69	15.5819	19.1612	17.5376	19.9	18.86	21.81	20.07	18.26	18.9	20.7	19.6	20.68	20.35	20.21	17.9	17.37	17.1	18.05
1977	September	15.7322	17.96	18.58	16.93	16.87	19.6418	20.83	18.04	18.9	19.08	24.91	21.45	14.2535	18.8782	17.0491	20.24	18.94	21.7	19.65	17.55	18.48	20.36	19.8	20.43	20.52	19.76	17.78	17.27	17.47	17.63
1977	October	10.9023	16.85	17.19	16.52	15.55	15.5985	19.6	17.26	17.75	18.09	25.06	22.15	10.9664	14.5819	14.3729	19.1	17.53	19.35	19.35	17.6	17.62	18.48	18.91	18.96	19.59	18.38	16.9	15.95	17.08	16.35
1977	November	13.2419	14.91	15.05	15.33	14.93	17.4033	17.38	14.38	16.01	15.95	24.02	22.35	10.6075	16.2974	15.6335	16.93	15.26	16.77	18.4	14.3	16.32	15.65	16.4	16.74	17.61	15.96	14.6	12.89	13.08	13.71
1977	December	11.6375	13.76	13.92	15.47	14.92	16.1389	15.86	13.5	12.97	14.74	23.77	22.25	10.0076	15.1436	14.6658	15.15	13.75	15.5	16.45	13.65	15.51	14.45	15.33	15.1	16.19	14.6	13.1	11.4	12.07	12.33
1978	January	11.05	13.31	13.6	14.27	14.76	15.5985	15.33	13.5	12.72	14.21	23.73	20.69	10.9664	14.5819	14.3729	14.77	13.42	14.57	17.66	13.89	15.23	14.08	14.67	14.73	15.74	14.73	12.77	11.6	12.81	12.1
1978	February	10.36	12.99	13.55	13.86	14.98	16.9693	15.34	13.74	13.78	14.57	24.09	20.38	12.2548	16.0222	15.6194	14.38	13.47	15.45	17.34	13.14	14.98	14.41	14.13	14.81	15.24	14.43	12.45	11.75	12.41	12.1
1978	March	12.15	15.23	16.08	16.53	19.45	18.9404	17.61	15.04	16.52	17.07	26.13	22.7	14.2161	18.0707	17.4765	17.42	15.75	19.5	20.36	16.31	17.23	17.62	16.97	18.04	17.99	17.88	14.89	14.35	17.85	15.47
1978	April	15.22	18.92	18.93	19.85	24.19	20.7821	21.43	18.29	18.52	20.78	29.16	23.62	15.9618	20.1393	19.5412	21.68	19.4	23.63	24.18	19.93	20.6	21.08	19.85	21.95	21.88	21.3	17.72	17.35	20.42	18.94
1978	May	16.23	20.17	20.18	20.58	24.17	21.9938	22.69	19.59	21.03	21.89	30.44	24.23	16.3542	21.387	20.1438	22.86	20.9	24.92	23.48	21.42	21.98	22.96	20.9	23.21	23.24	22.52	19.44	19.27	20.24	20.35
1978	June	15.53	18.47	19.3	16.9	15	21.4539	21.35	18.77	19.77	20.29	26.49	22.17	15.6017	20.5211	19.0588	21.46	20.05	22.48	20.69	19.37	19.56	22.27	20.33	21.97	21.72	21.61	18.8	18.55	18.97	19.32
1978	July	15.09	17.52	18.77	16.47	15.17	19.8964	20.49	18.38	19.19	19.85	25.58	20.94	15.7494	19.0473	17.6439	20.95	19.35	22.77	18.46	18.76	18.73	21.93	19.99	21.39	20.85	20.45	18.13	17.95	18.37	18.27
1978	August	15.48	17.43	18.71	16.66	15.5	19.8871	20.19	18.26	18.76	18.97	25.6	21.02	15.5819	19.1612	17.5376	20.59	18.82	22.05	18.38	18.18	17.77	20.76	19.75	20.22	20.77	19.81	17.76	17.34	17.35	17.8
1978	September	15.21	17.17	18.34	16.08	14.95	19.6418	19.57	17.93	18.13	18.74	24.65	20.57	14.2535	18.8782	17.0491	19.72	18.39	21.28	17.52	18.12	17.77	19.93	19.17	19.82	19.93	19.16	17.37	16.98	16.89	17.25
1978	October	14.18	15.86	16.67	15.68	15	15.5985	18.64	17.08	17.29	17.32	25.02	19.6	10.9664	14.5819	14.3729	18.45	16.9	19.13	17.5	16.47	16.48	17.62	17.39	17.79	18.62	17.03	16.08	15.48	16.74	15.69
1978	November	13.6	15.65	15	16.33	15.88	17.4033	17.74	15.76	15.43	16.73	25.51	19.6	10.6075	16.2974	15.6335	17.84	15.77	18.43	19.42	14.9	16.64	16.52	16.93	16.59	18.14	16.57	14.65	13.38	15.43	14.82
1978	December	12.57	14.19	14.06	15.55	15.1	16.1389	16.88	15.19	14.06	16.6	24.6	18.77	10.0076	15.1436	14.6658	16.24	14.49	16.61	18.49	15.27	15.86	15.74	16.26	15.81	16.85	15.7	13.92	12.71	13.03	13.24
1979	January	11.01	13.38	12.11	14.79	14.67	15.5985	15.69	13.94	13.52	13.85	23.9	17.65	10.9664	14.5819	14.3729	15.27	13.59	15.42	16.98	14.39	15.35	14.56	14.8	14.52	16.02	14.68	13.02	11.61	11.5	12.24
1979	February	11.56	14.24	13.93	16.11	15.19	16.9693	16.23	15.19	14.55	15.78	25.58	19.11	12.2548	16.0222	15.6194	16.57	14.98	17.38	19.13	15.84	15.65	15.25	15.96	15.52	17.03	15.94	14.02	12.76	12	13.38
1979	March	13.1	16.47	16.26	18.13	18.52	18.9404	19.05	16.88	15.82	18.1	25.8692	20.52	14.2161	18.0707	17.4765	18.93	16.94	20.74	21.22	16.94	17.35	18.55	17.62	18.65	19.3	18.71	15.61	15.1	16.68	15.97
1979	April	14.95	18.43	18.63	20.93	23.75	20.7821	21.68	18.92	19.13	20.62	27.7193	23.02	15.9618	20.1393	19.5412	21.37	19.24	24.93	24.05	19.6	19.38	21.32	19.92	21.38	21.48	21.43	17.73	17.21	18.8	18.7
1979	May	15.37	19.13	19.18	19.66	23.27	21.9938	22.2	19.28	19.75	21.13	28.8718	23.24	16.3542	21.387	20.1438	22.3	20.16	24.66	22.86	21.19	19.96	22.24	20.87	22.35	22.32	21.92	18.52	18.1	20.68	19.48
1979	June	16.04	19.63	18.1	19.48	21.18	21.4539	21.73	19.42	20.43	20.79	27.1361	23.76	15.6017	20.5211	19.0588	22.17	20.52	23.07	20.23	20.75	19.52	22.32	20.75	22.21	22.36	21.36	18.55	17.99	18.8	19.73
1979	July	16.05	18.35	18.98	17.13	17.26	19.8964	21.24	18.84	20.02	20.2	25.0347	21.69	15.7494	19.0473	17.6439	21.58	20.15	22.95	20.15	20.08	18.54	21.68	20.4	21.85	21.54	21.52	18.71	18.07	17.65	19.31
1979	August	15.52	17.68	18.21	17.08	15.16	19.8871	20.31	18.41	18.97	18.91	24.7987	21.06	15.5819	19.1612	17.5376	20.59	19.19	21.84	18.66	19.0177	18.5	20.65	19.64	20.45	20.65	19.56	17.87	17.48	17.85	17.86
1979	September	15.06	16.86	17.68	16.63	15.68	19.6418	19.16	17.53	17.71	17.93	24.5521	20.68	14.2535	18.8782	17.0491	19.43	18.18	20.62	18.17	17.35	17.68	19.31	18.57	19.17	19.44	18.16	17	16.28	16.93	16.91
1979	October	14.76	16.65	15.16	17.74	17.24	15.5985	17.22	16.56	16.06	16.71	22.7167	20.34	10.9664	14.5819	14.3729	18.79	16.78	18.82	18.94	16.98	17.36	18.27	17.83	18.2	19.13	17.55	15.4	13.96	17.15	15.54
1979	November	13.23	14.51	13.43	15.83	15.53	17.4033	15.53	14.82	14.66	14.88	24.38	19.51	10.6075	16.2974	15.6335	16.73	15.54	16.78	17.76	15.87	16.02	15.73	15.54	15.92	17.35	15.61	14.12	12.63	13.07	13.26
1979	December	12.29	13.58	13.75	15.18	15.4	16.1389	14.97	14.17	13.88	14.54	24.35	18.9	9.82	15.1436	14.6658	15.73	14.77	15.73	16.8	14.74	15.06	14.87	14.73	14.52	16.15	14.77	13.23	12.9	12.34	12.77
1980	January	11.06	12.71	12.55	14.13	14.66	15.5985	13.31	13.47	13.14	13.42	23.12	17.39	11.29	14.5819	14.3729	14.65	13.9	15.47	14.51	14.63	14.96	14.12	14.66	14.38	15.51	14.07	12.52	11.74	14.56	9.19
1980	February	11.61	13.88	13.64	15.89	16.06	16.9693	15.23	15.11	15	14.36	24.06	18.86	12.2548	16.0222	15.6194	16.02	14.58	16.88	17.26	15.82	15.25	15.49	15.46	15.7	16.76	15.51	13.68	12.18	13.85	13.17
1980	March	13.96	16.98	17.07	18.35	19	18.9404	17.8	17.5	17.82	17.54	25.58	20.94	14.2161	18.0707	17.4765	19.36	18.08	21.37	19.78	18.63	18.8	19.66	18.68	19.56	19.0675	19.31	16.53	15.31	16.54	17.21
1980	April	14.86	17.46	17.84	18.82	18.75	20.7821	17.75	18.09	18.93	18.64	27.68	22.38	15.9618	20.1393	19.5412	20.25	19	22.78	20.61	20.8	19.21	21.27	19.38	20.63	21.3549	20.49	17.47	16.77	17.33	17.83
1980	May	16.73	19.48	19.89	18.9	16.12	21.9938	18.55	20.31	21.11	20.25	28.9	24.5	16.3542	21.387	20.1438	22.95	20.91	24.26	23.74	21.69	20.92	23.93	21.42	22.98	22.7622	22.69	19.32	19.23	21.2538	20.02
1980	June	17.09	19.98	20.21	19.15	15.85	21.4539	19.98	26.99	21.38	21.12	26.82	23.8	15.6017	20.5211	19.0588	22.28	20.65	23.62	22.47	23.5	20.71	23.57	21.27	23.09	22.1519	22.13	19.93	19.5	22.19	20.88
1980	July	16.07	18.15	19.22	17.52	15.11	19.8964	19.08	18.59	19.92	20.14	24.88	21.7	15.7494	19.0473	17.6439	21.45	19.97	23.21	20.84	20.07	19.15	21.79	20.22	21.75	20.6136	20.83	18.47	18.08	20.75	18.76
1980	August	16.04	17.94	19.06	16.4	14.86	19.8871	17.95	18.44	19.25	19.59	24.41	20.95	15.5819	19.1612	17.5376	20.8	19.71	22.5	19.37	19.24	19.31	21.42	20.13	21.15	20.5315	20.46	18.19	17.69	20.71	18.28
1980	September	15.59	17.37	18.25	16.82	14.46	19.6418	17.59	17.93	18.88	18.95	23.9	20.47	14.2535	18.8782	17.0491	20.14	18.97	22.13	19.39	18.62	18.76	20.23	19.34	20.48	20.37	19.42	17.68	17.23	19.88	17.63
1980	October	15.41	18.33	17.2	16.68	14.05	15.5985	17.01	17.42	18.69	18.12	24.82	19.47	10.9664	14.5819	14.3729	19.31	18.57	20.03	19.1	18.13	17.43	19.39	18.1	19.29	15.7683	18.4	16.97	15.46	18.87	16.46
1980	November	12.87	15.28	14.55	15.22	13.97	17.4033	14.26	14.53	15.39	15.07	23.82	18	10.6075	16.2974	15.6335	16.09	15.38	16.9	17.97	15.57	15.59	15.82	15.7	16.02	17.6623	15.47	13.95	13.45	16.56	13.82
1980	December	12.05	14.71	13.27	14.66	14.39	16.1389	14.02	13.19	14.53	13.49	24.27	18.23	10.0076	15.1436	14.6658	14.92	13.66	14.87	15.7	13.98	14.64	14.46	14.43	14.72	16.2054	13.89	13.12	10.85	13.76	12.9
1981	January	10.9023	12.19	12.23	12.4	13.43	15.5985	12.22	11.65	13.55	12.07	21.47	16.31	10.9664	14.5819	14.3729	13.21	12.35	13.48	12.88	13.13	13.29	12.57	14.866	12.81	15.7683	12.37	11	9.61	10.8	10.64
1981	February	11.785	14.94	14.24	16.09	14.55	16.9693	14.71	14.11	15.61	14.67	25.11	18.62	12.2548	16.0222	15.6194	16.44	15.12	17.16	15.93	15.86	15.56	15.45	16.2623	16.02	17.0265	15.27	14.11	12.64	12.13	13.87
1981	March	13.355	16.68	16.06	17.03	15.94	18.9404	17.24	16.19	17.44	16.27	25.74	19.77	14.2161	18.0707	17.4765	18.15	16.81	19.13	19.23	18.19	17.97	17.73	18.1518	18.78	19.0675	18.04	15.84	14.75	17.21	16.35
1981	April	14.9397	19.2	18.17	19.12	21.29	20.7821	20.2	18.63	19.75	19.1	27.68	21.89	16.58	20.1393	19.5412	20.51	18.88	22.53	21.57	20.15	19.67	20.93	20.1692	20.63	21.3549	19.97	17.95	16.97	18.23	18.38
1981	May	16.2383	20.04	19.65	20.02	22.09	21.9938	20.47	19.12	21.04	20.31	28.35	22.51	16.74	21.387	20.1438	21.81	20.16	23.4	23.24	21.39	20.65	22.81	20.21	22.07	21.98	21.07	19.42	18.19	20.77	19.52
1981	June	16.4889	20.43	20.5	17.65	16.22	21.4539	19.59	19.55	21.66	20.87	26.45	22.13	15.6017	20.5211	19.0588	22.15	20.88	23.03	20.46	22.83	20.18	22.52	20.94	22.82	22.75	21.18	19.85	19.25	21.54	20.02
1981	July	15.8666	18.61	18.9	16.95	15.46	19.8964	16.42	18.05	19.37	19.1	24.05	20.36	15.7494	19.0473	17.6439	20.19	19.93	21.98	18.97	20.11	18.76	20.94	20.263	20.81	20.6136	19.29	18.08	17.65	18.29	18.6
1981	August	15.839	18.52	18.84	17.13	15.62	19.8871	18.26	18.06	19.69	19.37	24.1	20.52	15.5819	19.1612	17.5376	20.51	19.56	22.29	18.63	18.97	18.98	21.06	20.18	20.85	20.5315	19.56	18.37	17.55	16.2	18.27
1981	September	15.7322	18.5	17.82	17.1	15.58	19.6418	17.01	17.7	18.95	18.8	24.35	20.42	14.2535	18.8782	17.0491	20.11	18.48	21.42	17.1	19.07	18.57	20.55	19.8692	19.73	20.37	19.14	17.7	17.01	16.33	17.81
1981	October	10.9023	18.13	17.92	16.82	15.35	15.5985	16.95	17.34	18.14	18.4	24.39	20.06	10.9664	14.5819	14.3729	19.62	18.33	20.47	18.7	19	18.3	19.6	14.866	19.33	15.7683	18.58	17.26	16.59	13.8	17.15
1981	November	13.2419	15.47	13.87	15.75	14.31	17.4033	15.34	13.71	14.28	14.59	23.53	18.56	10.6075	16.2974	15.6335	16.29	14.52	16.45	16.83	16.1556	15.71	15.83	16.7906	15.95	17.6623	15.82	13.4	11.83	13.27	19.39
1981	December	11.6375	14.38	13.76	14.84	14.75	16.1389	13.75	13.02	14.19	14.15	22.9	17.77	10.0076	15.1436	14.6658	15.43	14.2	15.69	15.84	15.65	15.16	14.83	15.3704	15.27	16.2054	15.43	13.27	11.73	12.42	13.22
1982	January	10.9023	15.08	14.16	15.9	15.21	15.5985	13.91	13.43	14.44	14.2	23.44	18.4	10.9664	14.5819	13.84	16.12	13.9	16.35	16.56	14.1832	16.04	15.35	14.866	15.85	15.7683	15.94	13.82	11.99	14.95	14.31
1982	February	11.785	15.76	14.93	16.68	15.52	16.9693	15.07	14.83	15.74	15.51	24.86	19.38	12.2548	16.0222	14.53	16.93	15.21	17.57	17.47	15.84	17.01	16.36	16.2623	16.79	17.0265	16.67	15	13.17	14.74	14.75
1982	March	13.355	18.47	17.68	18.42	20.03	18.9404	18.5	16.92	18.82	18.15	26.08	21.14	14.2161	18.0707	16.14	20.04	17.91	20.66	21.03	18.53	19.3	19.94	18.1518	19.52	19.0675	19.94	16.9	15.44	20.14	18.19
1982	April	14.9397	20.63	20.12	20.82	20.5	20.7821	22.21	19.3	21.25	20.6	28.47	23.83	15.9618	20.1393	18.38	22.44	20.1	23.88	22.88	23.27	21.22	22.62	20.1692	22.4	21.3549	22.18	19.65	18.03	24.81	20.36
1982	May	16.2383	20.6	20.68	19.94	18.64	21.9938	21.64	19.59	21.69	21.26	27.84	23.45	16.3542	21.387	20.57	22.71	20.8	23.48	22.85	21.35	21.23	23.08	21.6222	22.29	22.7622	22.11	19.5	18.46	21.2538	20.38
1982	June	16.4889	21.62	20.87	19	18.25	21.4539	21.27	20.48	21.93	21.61	28.13	23.47	15.21	20.5211	20.9	23.25	21.15	24.17	23.2	22.25	21.43	23.98	21.4363	23.57	22.1519	23.36	20.28	19.7	18.75	22.02
1982	July	15.8666	18.78	18.74	16.94	15.6	19.8964	19.8	17.94	19.15	19.03	24.31	20.65	14.7	19.72	18.41	20.69	19.27	22.15	19.8	20.45	18.81	20.88	20.12	20.7	20.36	20	18.31	17.26	18.78	18.29
1982	August	15.839	19.11	18.32	17.37	15.68	19.8871	18.98	18	18.73	18.95	24.06	20.44	14.92	19.46	18.43	20.04	18.9	21.58	19.61	19.52	18.37	20.48	20.02	20.29	20.11	19.73	17.82	16.77	18	15.75
1982	September	15.7322	18.75	18.52	17.45	14.99	19.6418	19.65	17.65	18.8	18.91	24.52	20.52	12.9	19.07	17.71	20.51	19.02	21.47	19.43	19.48	18.26	20.73	20.43	20.48	20.52	19.8	18.18	16.9	17.65	13.96
1982	October	10.9023	17.27	16.42	16.94	14.81	15.5985	18.43	15.93	16.83	16.61	24.74	20.19	10.9664	17.33	15.23	18.69	16.95	18.45	17.43	17.44	16.94	17.75	17.69	17.75	18.59	17.94	15.69	13.99	18.05	11.91
1982	November	13.2419	15.41	14.5	15.6	14.74	17.4033	17.06	14.26	14.97	14.96	24.37	19.38	9.93	16.2974	14.34	16.27	15.14	16.63	15.34	14.78	15.75	15.48	16.7906	15.92	17.6623	16.12	13.79	11.96	12.58	10
1982	December	11.6375	13.56	13.15	13.74	13.8	16.1389	15	12.31	13.07	13.23	22.8732	17.71	9.46	14.53	13.73	14.64	13.32	15.16	12.05	15.35	14.19	13.69	14.62	13.99	15.48	14.36	12.27	10.61	12.08	7.74
1983	January	10.9023	13.01	12.39	13.21	13.49	15.5985	14.45	12.6	13.48	12.75	22.08	17.77	8.62	13.66	8.99	14.02	12.57	14.52	12.59	14.26	13.86	13.13	13.9	13.31	15.02	12.64	11.94	10.37	12.92	7.75
1983	February	11.785	13.02	12.13	13.41	13.68	16.9693	14.96	11.96	12.25	12.2	22.45	16.49	10.34	14.05	8.91	14.31	12.4	14.91	12.53	15.6411	13.86	13.41	14.32	13.88	14.46	13.98	12.18	9.57	13.08	7.64
1983	March	13.355	15.56	15.16	15.95	15.53	18.9404	15.97	13.75	15.33	14.65	24.55	18.88	12.4	16.52	15.44	16.86	15.13	17.85	15.23	16.85	16.84	16.69	17.08	16.91	17.05	17.19	14.56	12.6	19.87	10.69
1983	April	14.9397	18.68	18.23	19	21.75	20.7821	19.17	16.37	18.29	18.38	27.27	21.77	15.84	21.43	17.96	20.15	17.88	22.07	19.08	20.5	19.97	20.5	19.64	20.49	20.05	20.8	17.73	16.01	19.83	13.98
1983	May	16.2383	21.54	21.11	20.68	22.71	21.9938	23.08	19.39	22.17	21.48	28.45	24.06	16.13	23.5	20.59	23.75	20.87	24.31	21.07	22.89	22.26	23.83	22.52	23.19	23.03	22.98	20.34	19.27	18.63	17.2
1983	June	16.4889	21.07	20.92	18.85	16.02	21.4539	20.89	19.48	22.16	20.87	27.5	23.13	15.6017	22.85	19.78	23.02	21.34	24.33	21.06	23.13	21.28	23.68	22.63	23.02	22.82	22.35	20.48	19.41	18.73	17.27
1983	July	15.8666	19.05	19.18	17	15.15	19.8964	19.77	18.25	19.95	19.3773	24.58	21.09	15.7494	19.0473	17.6439	20.81	19.44	21.97	18.47	21.24	19.17	20.98	20.263	20.45	20.6136	19.8004	18.58	17.9	18.23	14.67
1983	August	15.839	18.67	18.85	16.84	14.88	19.8871	19.19	18.03	19.48	19.1818	24.48	20.73	15.5819	19.1612	17.5376	20.16	19	21.6	17.85	20.11	18.89	20.82	20.18	20.15	20.5315	19.3718	18.16	17.51	17.13	14.32
1983	September	15.7322	18.59	18.75	16.88	14.16	19.6418	18.08	17.73	18.88	19.0328	24.57	20.73	14.2535	19.63	16.66	19.61	18.68	20.8	18.12	19.62	18.45	19.92	19.8692	19.72	20.37	19.1078	17.92	17.13	18.94	14.05
1983	October	10.9023	17.44	16.74	16.85	14.37	15.5985	16.85	16.37	17.55	14.1612	24.4	20.08	10.9664	18.3	15.42	18.41	17.44	18.79	16.92	17.52	17.1	17.82	14.866	17.97	15.7683	15.0727	16.58	15.03	18.66	12.85
1983	November	13.2419	16.05	15.38	15.38	14.28	17.4033	16.39	14.91	15.77	15.9127	23.85	19.02	10.6075	17.27	14.42	17.22	15.88	17.63	16.24	16.33	16.05	16.85	16.7906	16.81	17.6623	16.2396	14.93	13.33	14.95	10.99
1983	December	11.6375	14.98	14.06	15.21	13.93	16.1389	15.63	12.49	14.04	14.7289	24.03	18.68	9.4	16.33	12.64	15.82	14	16.13	13.13	15.16	15.28	15.59	15.3704	15.38	16.2054	15.0524	13.44	11.8	12.11	9.52
1984	January	10.9023	13.76	12.9	13.98	13.81	15.5985	14.71	12.6	13.4	12.82	22.9	17.44	10.6	14.98	12.86	14.22	13.48	14.32	13.09	15.77	14.67	14.49	14.82	14.33	15.19	14.44	12.23	11.18	11.93	8.73
1984	February	11.785	14.99	14.23	16.04	14.95	16.9693	15.49	13.39	15.03	14.41	24.21	18.53	12.05	15.94	14.3	16.03	14.72	15.98	13.81	17.14	15.64	14.92	15.39	15.33	16.45	15.54	13.91	12.33	14.48	9.77
1984	March	13.355	17.35	16.6	18.44	16.51	18.9404	17.06	15.66	17.67	17.14	25.63	20.75	13.51	19.48	15.67	18.9	16.22	19.55	19.05	17.42	18.54	17.44	18.14	18.47	18.93	21.31	16.1	14.9	17.88	12.85
1984	April	14.9397	19.48	18.85	19.77	18.4	20.7821	20.49	17.39	19.8	19.84	27.37	22.83	15.09	19.83	18.33	21.44	18.81	22.34	20.23	21.77	20.78	19.63	19.77	21.11	20.98	21.34	17.95	16.93	20.67	14.66
1984	May	16.2383	19.92	19.16	19.15	17.25	21.9938	20.25	17.91	20.77	20.3	27.85	23.2	15.6	20.93	17.38	22.53	19.51	22.26	20.15	22.19	19.72	21.25	20.52	21.05	21.52	18.97	18.73	17.29	20.79	15.03
1984	June	16.4889	19.34	19.42	16.7	15.06	21.4539	21.06	18.72	20.43	19.89	25.65	21.48	14.94	20.18	17.45	21.67	19.39	22.06	19.67	21.28	18.99	20.62	20.63	20.79	20.93	19.64	18.67	17.78	19.82	14.86
1984	July	15.8666	17.97	18.37	16.6	13.2	19.8964	20.29	17.44	18.72	18.52	24.15	20.07	14.23	18.81	16.41	20.01	18.35	20.21	17.66	20.61	17.95	19.61	19.32	19.17	19.98	18.65	17.5	16.61	18.16	13.6
1984	August	15.839	18.15	18.02	15.39	14.73	19.8871	20	17.03	18.48	18.41	23.66	19.71	14.42	18.69	16.51	19.78	18.65	20.2	18.34	21.18	17.94	19.2	19.52	19.13	19.85	18.42	17.42	16.32	19.53	13.9
1984	September	15.7322	17.43	17.25	15.68	14.36	19.6418	19.78	17.01	17.95	17.86	23.91	19.66	14.17	18.02	15.55	19.12	18.2	19.47	16.8	20.27	17.21	18.56	19.01	18.34	19.7	18.66	16.93	15.82	17.55	13.44
1984	October	10.9023	17.8	17.19	16.4	14.82	15.5985	18.57	16.45	17.94	17.94	23.82	20.31	10.72	18.56	15.96	19.44	18.33	19.34	18.36	18.15	17.95	18.29	19.36	18.44	19.6	17.3	17.02	15.44	17.21	12.98
1984	November	13.2419	15.72	14.08	15.59	14.21	17.4033	16.7	14.37	14.73	14.71	23.43	18.9	10.39	16.2	14.28	16.69	14.37	16.44	15.49	14.95	15.92	15.77	15.93	15.97	17.21	15.54	13.53	12.21	12.88	10.43
1984	December	11.6375	14.43	13.05	14.89	14.25	16.1389	16.47	13.64	13.88	13.77	23.11	17.87	9.84	15.45	13.22	15.65	13.46	15.18	13.66	14.34	15.25	14.98	15.44	14.82	15.95	13.83	12.97	11.4	12.45	9.12
1985	January	10.9023	13.88	13.23	14.47	13.95	15.5985	12.93	12.73	13.59	13.65	22.74	17.03	10.22	15.13	12.73	14.89	13.26	14.57	13.93	15	15.05	14.27	14.5	14.06	15.77	13.55	12.32	11.32	13.17	8.69
1985	February	11.785	15.14	14.11	15.72	14.75	16.9693	15.23	13.45	15.12	14.7	23.77	18.23	12.73	16.3	13.86	16.54	14.7	16.87	15.34	19.05	16.02	14.88	15.06	15.61	16.93	15.17	13.98	12.61	14.74	10.16
1985	March	13.355	17.65	16.63	17.69	16.89	18.9404	18.81	16	18.26	17.67	25.79	20.77	14.11	19.25	16.23	19.69	17.13	19.59	17.84	20.45	18.25	17.48	17.66	18.69	19.72	13.79	16.18	14.67	17.56	12.93
1985	April	14.9397	18.21	17.42	19.12	17.76	20.7821	19.93	17.55	19.68	18.74	27.83	23.21	15.83	19.85	16.89	20.08	18.14	20.61	19.04	19.93	18.69	18.25	18.26	19.28	20.55	16.01	16.92	15.61	20.251	13.78
1985	May	16.2383	21.03	20.32	19.81	15.98	21.9938	22.08	19.59	21.57	20.95	28.77	23.02	15.37	21.11	19.37	22.41	20.31	22.35	20.33	21.95	20.72	21.87	20.97	21.77	22.2	19.4	19.06	18.74	21.2538	16.34
1985	June	16.4889	18.82	19.15	17.08	15.98	21.4539	22.39	18.12	19.95	19.72	26.08	20.43	14.65	19.76	17.32	21.02	19.29	20.98	20.29	19.53	19.21	20.43	20.03	20.31	20.66	19.29	18.2	17.34	20.692	14.7
1985	July	15.8666	17.9	18.15	15.82	14.81	19.8964	18.88	17.35	18.51	17.64	23.61	19.15	15.22	18.84	18.18	20.54	18.35	20.39	18.51	19.92	18.27	19.31	19.13	19.27	19.94	18.27	17.02	16.98	19.1273	13.21
1985	August	15.839	18.4	18.65	16.16	14.69	19.8871	19.5	17.72	18.76	18.42	23.4	18.11	14.18	19.31	17.28	20.18	18.59	20.3	18.74	19.71	18.89	19.5	19.53	19.26	19.98	19.4	17.61	16.96	18.8706	13.69
1985	September	15.7322	18.32	17.67	16.06	15.57	19.6418	18.93	17.04	18.02	18.07	23.88	17.8	13.73	18.88	15.33	19.76	17.82	20.06	18.81	18.97	18.06	18.84	17.59	18.55	19.42	18.62	17.13	16.38	18.6216	13.28
1985	October	10.9023	17.94	17.05	16.31	15.46	15.5985	18.55	16.5	17.94	17.86	24.82	18.1	11.19	18.74	15.92	19.54	17.27	19.14	17.53	17.24	17.75	18.25	18.69	18.27	19.29	17.44	16.74	15.27	14.1543	12.38
1985	November	13.2419	15.88	14.27	15.26	14.88	17.4033	16.88	14.15	15.13	14.96	24.2	19	10.21	16.84	14.07	17.07	15.16	16.63	15.52	15.6	16.28	15.85	16.54	15.85	17.42	15.31	13.95	12.5	15.6627	10.04
1985	December	11.6375	14.71	13.58	14.76	14.91	16.1389	16.47	13.3	14.17	12.36	23.29	19.2	10	15.63	13.94	15.52	14.19	15.35	14.28	15.55	15	15.14	14.1	14.57	16.47	13	13.47	11.78	12.44	8.59
1986	January	10.9023	13.4	12.26	15.82	13.54	15.5985	15.2	12.11	12.94	12.36	22.55	16.67	9.96	14.39	13.18	14.09	13.5	13.9	12.92	14.24	13.96	13.4	12.67	12.94	15.09	16.19	11.38	10.19	14.1543	7.4
1986	February	12.34	15.23	14.14	15.82	15.1	16.9693	16.32	13.84	14.99	14.48	23.86	15.71	11.52	16.53	14.47	16.47	13.66	16.48	15.77	16.32	16	14.91	15.79	15.98	16.81	14.88	13.34	12.46	15.6265	10.15
1986	March	12.39	16.1	14.66	16.11	19.04	18.9404	16.6	14.73	15.58	15.02	24.74	17.18	15.12	16.89	14.64	17.54	14.96	17.14	16.53	16.74	16.66	14.9	13.41	16.03	17.54	18.15	13.97	13.19	18.3333	11.91
1986	April	15.07	19.98	19.38	20.48	21.87	20.7821	21.41	18.54	20.76	20.18	28.18	19.04	15.99	21.37	19.21	22.54	18.92	21.97	19.39	21.63	20.57	19.64	19.27	20.62	21.64	16.8	18.37	16.87	20.251	20.48
1986	May	15.68	20.7198	20.06	19.26	23.08	22.38	22.38	19.65	21.0134	21.13	28.6	18.07	15.91	21.74	19.23	23.13	20.24	22.81	20.61	22.97	21.2	22.01	20.86	22.1	22.27	16.81	19.37	18.27	21.2538	21.67
1986	June	15.25	20.0878	19.73	16.99	18.52	23.17	23.17	17.58	20.4786	20.13	27	17.53	14.89	20.18	17.94	21.24	19.68	21.07	18.89	20.25	16.69	20.9	20.64	20.33	20.66	20.73	18.38	17.77	20.692	19.59
1986	July	14.89	18.5632	18.37	15.98	15.49	19.42	19.42	17.58	19.0712	18.47	24.19	18.04	14.96	19.05	16.79	20.6	18.72	20.77	19.42	20.24	18.03	19.68	19.19	19.47	20.21	21.27	17.32	17.01	19.1273	18.55
1986	August	14.44	18.5132	19.66	16.4	15.69	19.4	19.4	17.4	18.9388	18.7	23.92	18.14	15.37	19.23	16.98	20.34	18.39	20.35	19.81	20.08	18.24	19.69	17.96	19.5	20.11	19.3718	17.37	16.91	18.8706	19.09
1986	September	14.78	18.3729	18.77	16.92	15.24	19.57	19.57	17.63	18.594	18.93	24.12	18.11	14.23	19.7	16.13	19.6614	19.15	20.64	19.74	19.57	18.61	19.9	19.18	19.63	20.69	19.1078	17.73	17.06	18.6216	18.6
1986	October	13.39	14.32	17.13	15.85	15.67	17.72	17.72	16.35	13.8072	17.47	23.97	18.1	12.64	19.04	15.31	17.95	17.53	18.74	19.22	18.52	17.07	18.39	17.8	17.82	19.28	15.0727	16.15	15.45	14.1543	16.45
1986	November	13.73	17.11	14.8	16.41	14.76	17.38	17.38	15.55	15.98	15.99	24.32	19.76	10.69	18.82	14.93	17.98	16.14	17.54	18.89	15.13	17.1	16.5	16.85	16.68	18.18	16.47	14.97	13.97	15.6627	15.74
1986	December	10.76	14.59	13.25	14.81	14.46	15.32	15.32	13.47	13.9935	13.94	22.56	18.21	9.62	17.02	12.29	16.47	14.24	15.43	17	15.53	15.16	14.76	15.19	14.9	16.25	15.09	11.87	12.28	14.0612	13.25
1987	January	11	14.35	11.71	14.84	14.31	14.82	14.82	12.86	13.52	13.6	21.52	17.38	10.68	15.73	15.59	17.15	13.65	15.26	15.83	15.61	15.45	13.98	14.3	14.5	16.18	13.84	11.72	11.91	14.1543	12.97
1987	February	10.78	15.5662	14.27	14.87	15.13	15.18	15.18	15.58	14.14	14.69	23.57	18.25	12.04	15.82	15.38	16.51	14.71	16	15.93	16.29	15.68	14.49	15.13	15.65	16.63	17.28	13.57	12.75	15.6265	13.93
1987	March	12.38	17.5655	16.73	16.15	20.07	17.88	17.88	15.52	16.85	16.97	25.67	20.48	13.59	18.19	16.02	18.39	16.92	18.35	18.34	17.6699	17.71	16.58	17.15	17.87	18.1	18.85	15.95	14.43	18.3333	16.83
1987	April	13.27	19.448	18.08	18.73	21.63	19.3	19.3	17.02	18.64	18.37	27.23	22.33	15.35	20	16.93	20.22	17.43	20.27	20.11	19.5	19.71	18.17	18.63	19.56	20.08	20.43	17.17	16.17	20.251	18.58
1987	May	14.65	20.7198	19.27	19.79	16.6	20.94	20.94	18.46	20.19	20.1	29.74	23.98	16.16	21.51	17.99	21.82	19.38	22.14	21.27	21.66	20.85	21.24	20.3	21.5	21.77	21.02	18.32	17.64	21.2538	20.92
1987	June	14.35	20.0878	20.15	17.93	15.42	21.32	21.32	19.57	21.35	20.68	27.67	16.96	16.25	21.33	16.08	22.67	20.73	22.1	21.37	22.28	20.01	21.21	21.47	22.4401	22.03	20.04	19.22	18.35	20.692	21.32
1987	July	14.56	18.5632	19.37	16.99	14.38	19.82	19.82	19.77	19.94	19.2	25.42	21.66	15.52	19.5	15.36	21.05	20.11	21.2	19.5	21.29	19.08	20.7	20.95	21.0314	21.11	19.83	18.4	17.92	19.1273	20.01
1987	August	14.25	18.5132	19.24	17.14	14.88	20.33	20.33	18.4	19.51	18.89	25.35	21.5	15.62	19.74	16.27	20.98	19.31	21.15	19.78	20.53	18.59	20.54	20.42	21.77	20.52	18.57	17.71	17.55	18.8706	19.54
1987	September	14.69	18.3729	19.05	17.55	15.21	20.89	20.89	17.96	19.93	19.27	25.67	21.3	12.39	20.44	17.26	21.47	19.63	21.62	20.5	21.5	19.7	20.31	20.94	21.35	20.94	18.36	18.17	16.94	18.6216	16.36
1987	October	13.49	14.32	14.82	16.77	14.63	18.46	18.46	15.88	16.32	15.58	24.08	20.7	11.62	16.79	16.98	18.45	15.91	17.22	16.93	18.18	17.21	16.47	16.56	17.68	18.23	16.7	14.76	13.12	15.3	16.35
1987	November	12.27	16.3076	15.17	16.43	14.17	16.91	16.91	14.38	15.21	15.03	24.53	19.75	11.37	17.03	16.03	16.2	15.22	15.77	15.67	17.08	14.68	15.57	15.7	16.54	17.02	15.43	14.07	12.39	12.87	14.93
1987	December	11.85	14.7558	12.45	15.81	15.0862	16.57	16.57	13.13	14.92	15.17	24.35	19.11	8.85	15.42	16.06	16.25	14.97	16.38	15.53	16.92	15.14	16.08	15.93	16.69	16.91	15.27	11.65	12.79	12.08	15.65
1988	January	10.5	14.32	12.61	14.58	14.65	14.61	14.61	12.23	13.8072	12.74	23.26	17.3	11.83	13.93	14.21	14.01	12.68	14.17	13.89	14.66	14.15	13.49	12.89	14.22	15.12	17.76	12.09	10.36	11.58	12.81
1988	February	12.19	15.5662	15.48	16.28	15.25	16.77	16.75	14.7	15.0698	15.87	24.95	19.46	12.68	16.99	16.39	16.94	16.02	17.34	16.87	17.46	16.9	16.95	15.88	17.54	17.87	18.08	14.57	13.79	15.38	15.96
1988	March	12.41	17.5655	16.45	16.16	14.89	17.9	17.88	15.93	17.2754	17.07	25.31	20.71	13.99	16.79	16.28	17.77	16.37	17.52	17.01	18.03	17.25	16.27	16.5	18.37	18.43	18.02	15.37	14.54	17.07	16.7
1988	April	13.55	19.448	18.22	19.05	14.88	20.63	20.63	17.47	19.4625	19.23	27.13	22.68	15.85	19.45	16.81	20.59	18.75	20.4	19.47	21.05	20.29	19.92	20.02	21.11	20.59	20.01	17.25	17.22	18.88	20.43
1988	May	13.29	20.7198	20.35	21.81	23.97	22.95	22.94	19.29	21.0134	21.54	29.16	23.93	16.42	21.96	19.4	23.36	20.91	22.82	22.39	21.18	22.46	23.44	22.25	24.45	23.36	20.63	19.76	19.03	20.48	23.01
1988	June	11.84	20.0878	20.03	18.95	20.41	22.07	22.07	19.44	20.4786	20.97	27.55	23.86	15.67	21.41	20.12	22.22	21.23	22.54	21.86	20.63	21.1	22.36	21.81	23.7	22.98	20.95	19.35	18.4	19.5	21.88
1988	July	12.62	18.5632	19.5	16.77	15.32	20.15	20.15	18.23	19.0712	19.22	25.21	21.32	15.72	19.09	18.34	20.52	19.65	21.26	20.34	20.5	19.61	20.36	20.56	21.72	20.66	19.73	18.24	17.6	19.8	19.36
1988	August	13.49	18.5132	19.08	16.6	15.16	19.96	19.96	18.55	18.9388	19.28	24.58	21.31	14.89	19.1	18.24	20.4	19.55	20.77	20.12	19.35	19.56	20.57	20.85	21.27	20.69	19.4	18.24	17.45	17.72	19.53
1988	September	13.65	18.3729	17.05	16.11	15.01	19.55	19.52	17.63	18.594	18.48	23.62	21.09	13.88	18.8	17.63	19.27	18.58	20.12	19.44	18.87	19.03	19.06	19.35	20.2	20.01	20.19	17.53	16.36	17.83	18.69
1988	October	13.45	14.32	16.34	16	14.33	19.01	19.02	16.31	13.8072	17.36	25.71	19.76	12.28	18.58	15.81	17.87	17.16	20.2	18.54	17.98	18.54	17.76	18.06	18.55	18.93	19.05	15.98	14.72	17.12	16.92
1988	November	12.32	16.3076	14.73	16.37	15	17.81	17.8	14.68	15.4382	15.88	23.13	18.63	10.52	17.62	15.62	16.32	15.37	16.97	18.28	18	16.97	17.02	17.08	17.56	17.8	19.06	14.23	13.2	12.97	16.08
1988	December	11.82	14.7558	13.32	15.29	14.58	16.23	16.27	13.39	13.9935	14.41	22.23	17.52	11.02	16.11	14.88	15.35	13.64	15.56	16.53	11.93	15.27	15.3	15.12	15.58	16.34	18.77	13.16	12.35	11.62	14.41
1989	January	11.31	14.32	13.77	15.87	15.2	15.93	15.93	13.56	13.8072	14.88	22.02	17.38	11.08	16.8	14.79	15.65	14.4	16.02	16.85	12.68	16.15	16.1	15.56	16.3	16.62	15.43	13.76	12.61	12.64	14.02
1989	February	11.26	15.5662	13.64	15.7	14.27	16.77	16.77	13.86	15.0698	14.83	22.73	18.74	10.44	16.75	15.23	15.58	14.63	16.13	16.97	12.68	16.03	15.87	15.88	15.86	17.15	16.29	13.83	12.29	16.01	14.32
1989	March	12.21	17.5655	15.32	16.29	14.4	17.98	17.98	15.18	17.2754	16.19	23.98	19.66	13.13	18.02	16.2	17.58	15.63	17.26	18.11	12.47	17.34	15.51	16.65	17.47	17.72	16.73	14.48	13.95	17.57	15.86
1989	April	12.85	19.448	17.68	18.85	17.42	20.34	20.34	16.19	19.4625	18.45	27.75	22.75	15.38	20.27	18.48	20.58	17.97	20.23	20.35	18	19.1	18.2	19.43	20.51	20.23	19.77	17.02	15.86	19.05	19.62
1989	May	16.2383	20.7198	20.03	20.18	18.82	21.98	21.98	19.34	21.0134	20.9	28.85	23.31	16.31	21.81	21.51	22.82	19.94	22.54	21.93	22.21	21.46	22.45	22.36	23.26	22.52	22.32	19.4	18.14	19.53	23.32
1989	June	16.4889	20.0878	21	18.3	17.36	22.43	22.43	19.73	20.4786	21.23	25.13	23.48	15.13	22.55	20.16	22.25	20.5	22.99	22.27	21.13	21.63	20.93	21.4363	23.7	22.73	23.01	19.55	18.3	18.86	23.35
1989	July	15.8666	18.5632	19.1	16.6	16.27	20.69	20.71	18.31	19.0712	19.25	25.16	21.19	14.95	19.54	18.7	21.06	19.19	21.33	19.63	18.8	19.47	18.69	20.35	22.04	20.78	19.41	17.5	17.51	20.57	20.31
1989	August	15.839	18.5132	18.6	16.65	16.09	20.16	20.16	18.17	18.9388	19.06	24.52	20.56	15.27	19.67	18.31	19.94	18.99	20.28	19.81	18.8	19.16	19.25	19.74	21.16	19.8	16.12	17.65	17.14	18.03	20.29
1989	September	15.7322	18.3729	17.72	16.27	14.48	19.02	19.02	17.28	18.594	18.11	24.15	20.57	13.31	18.88	17.47	19.45	18.19	19.35	18.99	17.69	18.63	17.85	18.96	20.04	19.77	16.56	17.07	16.98	17.76	18.38
1989	October	10.9023	14.32	15.5	17.56	14.8	19.1	19.26	16.83	13.8072	16.95	23.35	20.18	13.05	17.52	15.81	17.6	16.32	17.31	17.53	15.81	17.59	15.79	17.81	18.6	18.13	16.44	14.81	14.15	16.73	17.79
1989	November	13.2419	16.3076	15.17	16.33	14.81	18.55	18.55	15.93	15.4382	16.65	24.2	20.03	10.39	18.23	18.32	17.88	16.57	17.98	18.33	16.22	17.63	16.93	18.07	18.63	18.58	17.17	14.9	13.72	15.6627	18
1989	December	11.6375	14.7558	13.27	13.93	20.42	15.34	15.34	13.27	13.9935	13.89	21.18	15.11	10.81	14.52	15.6	15.53	13.21	14.56	14.53	15.53	14.65	11.88	13.95	14.85	15.12	16.56	12.43	11.15	14.0612	14.23
1990	January	10.9023	14.32	13.77	15.69	14.7369	15.38	15.38	13.71	13.8072	14.7	23.1	15.58	11.53	13.93	16.53	14.88	14.44	15.44	13.92	15.65	15.55	13.63	15.73	15.64	16.69	16.56	13.27	12.3	14.1543	14.8
1990	February	11.785	15.5662	14.52	16.04	16.0696	16.07	16.07	13.96	15.0698	15.69	24.5	17.04	12.4	14.79	16.86	15.75	15.19	15.42	14.66	15.89	16.65	15.8256	15.65	16.51	17.29	16.49	13.77	12.8312	15.6265	13.8878
1990	March	13.355	17.5655	16.03	17.19	18.11	18.73	18.73	16.82	17.2754	17.18	26.02	21.39	14.5	16.27	19.65	18.43	16.23	18.18	16.19	18.35	18.79	18.24	18.06	18.65	19.3	16.58	16.06	14.79	18.3333	18.12
1990	April	14.9397	19.448	18.87	18.88	21.65	20.19	20.19	18.06	19.4625	19.57	27.5	22.98	15.8	19.23	21.46	21.11	18.82	21.23	19.17	20.77	20.52	20.6129	20.38	21.56	21.26	16.63	17.85	16.42	20.251	20.96
1990	May	16.2383	20.7198	21.27	19.81	21.3239	21.22	21.78	19.35	21.0134	21.68	28.73	23.59	15.49	21.13	22.43	23.19	18.79	23.37	21.04	22.21	20.61	22.2911	23.1	23.69	22.83	16.73	19.56	19.36	21.2538	22.6
1990	June	16.4889	20.0878	20.2	20.65	18.9707	21.4539	20.9004	18.76	20.4786	22.29	25.65	22.13	14.92	20.3	21.26	22.18	20.02	22.36	20.31	20.57	20.23	22.0419	21.98	22.93	22.1	18.25	19.03	18.79	20.692	21.27
1990	July	15.8666	18.5632	18.9	20.19	15.23	19.8964	19.4591	17.32	19.0712	21.42	23.77	20.44	15.23	20.72	18.44	20.45	19.21	20.16	20.77	18.44	18.35	20.8462	20.1	21.21	19.89	17.13	18	16.26	19.1273	19.28
1990	August	15.839	18.5132	19.05	18.89	15.1	19.8871	19.4993	18.5514	18.9388	21.52	24.74	21.94	15.1	21.56	18.65	20.33	18.8	20.15	19.0172	18.27	18.42	20.6667	20.28	20.92	19.89	17.93	17.82	17.3932	18.8706	18.37
1990	September	15.7322	18.3729	18.4	19.63	16.33	18.51	18.51	17.59	18.594	21.68	23.55	20.69	14.49	20.8	17.68	19.85	18.23	19.77	18.5914	17.88	18.31	19.7	20.17	20.63	19.98	17.08	17.25	16.48	18.6216	17.57
1990	October	10.9023	14.32	17.81	19.19	16.13	19.3	19.3	17.43	13.8072	20.78	23.81	20.67	12.71	20.49	17.6	19.04	16.21	19.15	14.4685	17.85	17.41	19.95	19.36	19.69	19.51	17.22	16.94	15.9	14.1543	16.81
1990	November	13.2419	16.3076	14.6	18.29	15.62	18.21	18.21	15.58	15.4382	18.82	23.35	19.32	10.98	19.66	16.36	17.25	14.58	16.9	16.512	16.82	15.57	18.6	17.06	17.13	17.83	16.93	15.15	13.08	15.6627	14.93
1990	December	11.6375	14.7558	12.97	17.21	15.79	15.94	15.94	13.89	13.9935	17.35	22.61	17.59	10.31	17.77	16.48	15.5	13.58	15.49	14.8961	15.29	14.41	17.03	15.65	15.3	16.56	16.63	13.73	11.82	14.0612	13.4
1991	January	10.9023	14.32	13.54	17.23	15.1	15.72	15.84	13.74	13.8072	17.4	22.47	17.77	11.59	13.85	16.76	15.91	13.85	14.81	13.1	14.85	14.71	16.74	15.69	15.57	16.79	16.81	13.61	11.98	14.1543	13.55
1991	February	11.785	15.5662	14.71	17.05	15.36	17.3	17.3	14.79	15.0698	18.48	24.8	20.41	13.23	14.46	18.08	17.16	15.29	16.07	13.68	16.34	16.23	16.48	16.28	16.78	17.37	17.45	14.61	13.37	15.6265	15.01
1991	March	13.355	17.5655	16.89	18.16	20.27	20.38	20.38	16.77	17.2754	17.4175	27.35	22.67	15.04	18.01	22.29	19.95	17.42	20.42	17.8	20.13	19.41	17.82	19.56	20.27	20.45	16.74	17.66	15.8	18.3333	18.46
1991	April	14.9397	19.448	19.28	19.77	23.1	21.9	21.9	18.04	19.4625	23.54	27.7193	23.84	15.94	20.9	23.73	22.3	19.37	23.56	20.87	21.28	22.09	20.54	21.02	23.06	22.19	15.97	18.85	17.81	20.251	20.2
1991	May	16.2383	20.7198	20.82	19	23.43	22.81	22.81	18.35	21.0134	23.65	28.94	24.77	16.09	22.78	23.44	23.38	21.03	23.73	22.81	23.55	22.5	21.91	22.34	24.4	23.5	16.23	20.35	19.1	21.2538	21.16
1991	June	16.4889	20.0878	20.19	17.62	20.93	22.01	22.01	18.88	20.4786	21.87	27.78	23.82	14.83	21.22	20.74	22.32	20.42	23.23	21.38	21.8	20.95	21.61	21.41	23.05	22.25	17.26	19.53	18.64	20.692	20.48
1991	July	15.8666	18.5632	18.68	15.68	16.56	19.1	19.1	17.86	19.0712	18.54	23.89	21.08	15.94	19.44	17.73	19.65	18.98	19.9	19.4	18.66	17.84	20.49	19.73	20.76	19.63	16.77	17.63	17.12	19.1273	17.97
1991	August	15.839	18.5132	18.96	16.9	17.23	20.26	20.26	17.78	18.9388	19.09	24.02	21.95	14.74	19.82	18.57	20.67	19.18	20.99	19.71	18.81	18.78	20.23	20.21	21.52	20.36	16.56	17.76	17.15	18.8706	18.54
1991	September	15.7322	18.3729	17.87	16.47	15.7	18.23	18.23	17.69	18.594	17.82	23.6	22.18	13.88	18.95	17.15	18.73	18.12	19.52	18.73	18.43	17.78	19.83	19	20.08	19.33	17.61	17.08	16.7	18.6216	17.49
1991	October	10.9023	14.32	16.6	16.08	15.39	16.04	16.04	16.28	13.8072	18.3	23.32	21.55	11.71	18.18	16.31	17.98	16.69	17.89	17.9	18.1	16.69	17.64	17.74	18.51	18.24	16.89	16.32	15.09	14.1543	16.35
1991	November	13.2419	16.3076	14.18	14.94	14.63	13.92	13.92	14.42	15.4382	17.71	22.9	19.87	11.26	16.92	16.31	16.14	14.8	15.68	16.47	16.3	15.39	16.31	15.77	16.74	16.93	17.03	14.15	12.76	15.6627	14.55
1991	December	11.6375	14.7558	13.53	14.34	14.85	14.38	14.38	13.53	13.9935	17.02	22.42	18.34	10.27	15.82	15.48	15.6	14.16	14.79	15.69	15.56	14.56	15.74	15.19	16.34	16.06	16.56	13.52	12.1194	14.0612	13.98
1992	January	12.1	13.51	12.74	12.94	13.79	12.8	12.8	12.22	13.8072	14.86	22.7167	17.27	9.56	15.15	10.95	14.1	13.21	11.08	14.63	14.4	13.38	14.37	13.78	14.6	14.73	17.02	12.18	11.2	14.1543	12.77
1992	February	11.1	14.88	13.41	12.79	15.09	15.63	15.63	13.55	15.0698	16.14	20.82	17.36	13.29	15.56	13.25	15.34	13.79	15.2	15.45	13.8	14.12	16.94	14.91	15	15.66	17.71	12.86	11.29	15.6265	13.53
1992	March	13.85	18.9	16.26	16.65	17.45	19.12	19.12	17.53	17.2754	20.51	25.53	22.67	12.79	19.35	17.4	19.4	17.06	19.81	19.16	15.81	18.38	18.48	18.03	18.88	18.75	17.88	16.06	15.05	18.3333	17.48
1992	April	14.17	18.25	16.65	16.91	19.57	17.73	17.73	17.16	19.4625	19.59	26.47	20.93	14.53	19.63	17.52	19.43	17.2	18.11	19.15	19.7	18.48	18.7	19.15	19.93	19.07	17.07	16.42	15.67	20.251	17.83
1992	May	15.34	19.7	18.34	17.85	22.34	18.37	18.37	17.22	21.0134	20.49	27.39	24.64	16.22	20.4	16.94	21.27	19.02	20.91	19.9	22.03	19.4	19.26	20.94	19.84	20.25	17.28	17.4	16.92	21.2538	18.36
1992	June	16.52	21.93	20.53	18.31	20.33	18.86	18.86	19.77	20.4786	23.66	26	24.78	15.05	21.56	19.18	22.38	20.58	22.25	21.08	23.02	21.09	20.56	22.52	22.78	21.67	17.88	19.75	18.56	20.692	20.71
1992	July	16.53	19.93	19.58	16.15	17.02	17.53	17.53	18.69	19.0712	21.1	24.75	22.22	15.25	20.69	16.77	21.35	19.52	21.12	20.27	19.6	19.52	20.1	21.4	22.13	20.92	17.07	18.26	17.5	19.1273	19.03
1992	August	15.4	19.04	18.32	16.39	15.84	17.89	17.89	18.18	18.9388	19.24	23.85	21.35	15.51	20.17	16.06	20.53	18.66	19.83	19.53	18.81	18.77	19.93	20.49	20.94	19.99	16.47	17.73	17	18.8706	18.1
1992	September	15.82	19.23	18.75	16.37	15.27	17.57	17.57	17.75	18.594	18.97	23.67	21.2	13	19.96	15.92	20.55	18.88	20.51	19.38	17.88	18.32	19.73	20.83	21.07	20.16	17.16	17.87	16.7	18.6216	17.75
1992	October	13.48	17.69	16.47	15.26	15.05	17.73	17.73	15.86	13.8072	17.45	23.5	20.94	12.08	18.2	14.02	17.94	16.9	18.4	17.68	16.97	16.77	18.31	17.67	18.35	17.78	16.82	15.66	14.77	14.1543	15.81
1992	November	12.1	16.73	14.98	14.4	15.22	17.15	17.15	15.5	15.4382	17.3	22.45	19.19	11.4	17.23	14.72	16.87	15.24	16.36	16.83	16.45	16.1	15.74	16.76	16.42	16.99	18.11	14.58	13.53	15.6627	14.79
1992	December	12.48	16.53	13.51	15.6	15.9	18.02	18.02	13.8017	13.9935	17.71	22.82	17.94	10.79	16.95	14.65	16.44	14.26	14.35	16.32	16.55	15.21	15.75	16.35	15.96	17.13	15.0524	13.6	12.39	14.0612	14.6
1993	January	11.92	16.73	13.71	14.73	15.69	17.81	17.77	13.3717	13.8072	16.86	22.9	18.36	10.53	15.99	15.31	17.94	13.92	10.4	16.11	16.11	15.2	14.96	15.66	15.45	16.31	15.0727	13.77	11.85	14.1543	14.6
1993	February	11.18	17.67	14.7	15.2	15.25	17.55	17.55	14.6778	15.0698	18.29	23.73	19.63	11.6	16.69	17.36	17.28	14.63	14.81	16.89	15.6411	16.35	15.53	16.46	16.09	16.54	16.1931	14.32	12.56	15.6265	14.9
1993	March	11.97	19.02	15.23	16.45	16.97	18.08	18.08	16.5336	17.2754	19.81	25.11	20.36	13.4	18.67	18.78	18.08	15.85	20.52	18.82	17.6699	17.68	17.19	17.05	17.77	18.16	18.3404	15.66	13.68	18.3333	16.35
1993	April	13.5	20.98	18.42	18.72	22.63	19.23	19.23	18.7197	19.4625	21.63	27.52	23.28	14.53	20.43	19.45	20.76	18.12	23.85	20.57	20.1991	20.35	18.15	18.57	21.13	20.41	20.2404	17.37	16.77	20.251	18.88
1993	May	15.42	21.27	19.02	19.24	24	19.39	19.39	19.9868	21.0134	21.6	28.58	24.07	16.85	22.29	19.1	21.85	19.08	23.99	21.97	21.3903	21.17	20.35	19.82	22.39	21.26	21.4649	18.11	19.87	21.2538	19.69
1993	June	17.43	22.36	20.4	18.95	20.98	18.52	18.52	19.9235	20.4786	22.52	27.13	22.62	15.83	21.81	20.23	22.68	20.92	23.69	22.45	20.5354	21.38	21.38	22.86	23.8	22.53	21.0573	19.88	19.57	20.692	21
1993	July	16.1	19.65	19.26	16.69	15.89	17.06	17.06	18.6618	19.0712	19.59	24.4	21.67	15.83	19.6	19.49	20.58	19.2	20.59	20.21	19.1893	19.02	19.74	19.99	21.47	20.14	19.8004	18.11	17.35	19.1273	18.65
1993	August	15.37	19.65	19.47	16.6	14.53	18.97	18.97	18.5514	18.9388	18.96	24.76	21.71	15.43	19.27	16.35	20.76	19.08	21.9	20.02	19.0177	18.98	20.35	20.15	21.44	20.8	19.3718	18	17.37	18.8706	18.82
1993	September	15.4	19.57	18.58	16.37	14.91	18.56	18.56	18.2639	18.594	20.12	24.22	21.07	14.27	19.1	16.33	19.63	18.49	19.07	19.7	18.611	18.26	19.82	19.49	20.45	20.22	19.1078	18.03	16.74	18.6216	18.15
1993	October	14.47	19.88	13.4277	16.02	15.37	18.71	18.69	13.3717	13.8072	19.78	23.61	20.7	12.75	19.19	17.84	18.72	17.56	18.63	19.55	14.1832	17.92	18.15	18.48	19.19	19.1	15.0727	16.52	15.43	14.1543	17.67
1993	November	14.45	19.52	14.9729	16.35	15.45	19.02	19.02	15.4151	15.4382	17.34	23.57	19.86	10.18	18.06	16.97	17.21	16.05	15.56	18.23	16.1556	16.68	16.98	17.36	17.68	18.44	16.2396	15.72	13.66	15.6627	16.62
1993	December	11.9	18.21	13.7476	15.73	14.92	18.35	18.35	13.8017	13.9935	15.1	22.84	17.48	10.03	15.68	15.74	15.38	13.61	14.35	16.15	14.5231	14.86	15.99	15.69	15.48	16.48	15.0524	12.71	11.77	14.0612	14.31
1994	January	12.1	17.96	13.83	15.55	14.77	16.94	16.39	13.3717	13.8072	15.16	21.29	16.94	11.83	14.5819	14.64	15.21	13.52	11.76	16	14.1832	14.47	14.69	14.95	15.06	16.19	16.73	12.58	11.77	14.1543	13.83
1994	February	12.46	20.38	16.09	15.91	17.46	17.63	17.63	14.6778	15.0698	17.45	23.48	19.42	13.35	16.0222	16.27	17.16	15.55	16.13	18.27	15.6411	16.51	16.7	16.47	17.05	18.05	19.59	15.54	13.85	15.6265	15.89
1994	March	13.48	22.38	18.03	18.06	19.27	19.16	19.16	16.5336	17.2754	20.57	25.58	21.66	14.74	18.0707	18.46	19.58	17.37	20.44	20.34	17.6699	19.19	18.7	18.38	19.92	20.02	18.66	15.5	16.43	18.3333	18.73
1994	April	14	23.36	18.98	19.32	20.75	19.6	19.6	18.7197	19.4625	21.99	27.5	23.12	16.67	20.1393	19.34	20.97	18.6	24	20.98	20.1991	20.43	20.32	19.18	20.83	20.72	19.93	15.27	18.49	20.251	18.83
1994	May	15.71	22.56	21.32	18.26	22.53	21.64	21.66	19.9868	21.0134	23.34	29.53	24.42	16.15	21.387	18.65	23.84	20.85	24.44	22.47	21.3903	21.97	22.19	21.51	24.1	23.57	21.4649	20.61	19.84	21.2538	20.1871
1994	June	15.58	20.13	20.17	17.32	18.03	20.08	20.08	19.9235	18.47	20.66	29.25	20.59	15.31	20.5211	18.28	21.68	20.02	23.98	20.55	20.5354	19.78	21.06	19.48	22.46	21.55	21.0573	18.55	17.89	20.692	19.62
1994	July	15.83	19.52	18.9776	17.39	19.15	20.58	20.52	18.6618	19.46	19.58	27	19.46	15.07	19.0473	17.49	21.29	19.31	20.93	19.94	19.1893	18.65	20.22	17.67	21.59	20.32	16.77	18.26	17.32	19.1273	19.25
1994	August	14.89	18.9	18.8574	15.99	18.27	19.61	19.56	18.5514	18.61	18.54	26.42	19.81	15.53	19.1612	15.72	20.4	18.55	21.41	19.32	19.0177	18.23	20.95	17.16	21.15	20.06	17.99	17.6	16.6	18.8706	18.47
1994	September	15.28	19.07	17.74	16.75	16.33	19.42	19.42	18.2639	18.31	18.24	24.38	20.77	14.2535	18.8782	16.33	19.54	18.42	19.43	18.67	18.611	17.88	20.02	15.99	20.35	19.77	16	17.58	16.27	18.6216	17.93
1994	October	14.87	18.96	17.65	16.23	18.35	20.11	20.11	13.3717	18.35	18.5	23.92	19.88	12.78	14.5819	16.2	19.27	18.43	18.81	19.03	14.1832	18.14	20.05	14.59	20.2	19.75	16.84	17.76	16.36	14.1543	18.1
1994	November	13.7	18.52	16	16.43	19.53	19.58	19.58	15.4151	16.5	17.5	24.8	18.19	12.22	16.2974	16.87	17.89	16.63	15.99	18.42	16.1556	17.26	16.11	13.03	18.13	19.21	15.06	15.95	14.18	15.6627	16.9
1994	December	13.27	17.58	15.45	16.21	18.37	18.81	18.77	13.8017	13.9935	16.67	22.18	17.35	10.85	15.1436	16.71	16.61	15.47	15.53	17.37	14.5231	15.45	15.13	12.51	16.44	18.03	15.54	14.73	13.27	14.0612	15.6
1995	January	12.24	16.68	14.42	15.18	15.24	18.02	17.98	13.3717	13.8072	15.56	23.56	17.48	12.07	14.5819	15.12	15.87	14.48	11.2	15.81	14.1832	15.2	15.23	11.56	15.85	16.96	16.97	13.73	12.6	14.1543	14.57
1995	February	12.07	17.44	16.04	15.98	16.66	18.63	18.61	14.6778	15.0698	17.32	23.98	19.29	13.07	16.0222	15.55	16.79	15.76	15.6	17.29	15.6411	16.48	16.95	12.83	17.29	18.39	17.69	14.96	13.92	15.6265	15.75
1995	March	13.68	19.8	17.77	17.53	20.7	20.69	20.69	16.5336	17.2754	19.36	24.95	22.06	14.38	18.0707	18.35	18.68	17.0113	18.84	19	17.6699	19.3	17.07	13.77	19.2	19.58	18.04	16.35	17.24	18.3333	17.83
1995	April	14.98	20.9	19.05	17.65	21.88	21.59	21.59	18.7197	19.4625	21.51	27.05	22.82	17.37	20.1393	19.75	22.07	18.89	21.26	21.08	20.1991	20.82	21.27	15.73	22.26	21.31	16.97	19	18.19	20.251	19.63
1995	May	16.82	22.41	21.81	18.63	22.1	23.35	23.35	19.9868	21.0134	23.34	28.06	23.17	17.03	21.387	21.73	22.9	21.29	23.23	22.96	21.3903	21.82	22.57	20.16	24.75	23.65	22.44	20.85	19.77	21.2538	21.97
1995	June	16.73	20.99	22.1	17.3	21.02	22.43	22.42	19.9235	20.4786	22.05	27.07	21.92	16.09	20.5211	19.01	22.7	20.67	23.81	21.7	20.5354	20.07	22.53	22.3	23.63	22.53	20.9	19.63	18.93	20.692	20.71
1995	July	15.89	19.15	19.95	16.12	17.47	20.87	20.87	18.6618	19.0712	20.43	24.56	20.36	16.63	19.0473	17.57	20.9	19.23	21.1	19.39	19.1893	18.64	21.2	20.56	21.73	20.77	19.7	18.53	18.01	19.1273	19.01
1995	August	16.52	19.03	19.66	16.48	15.44	20.81	20.73	18.5514	18.9388	20.98	24.31	20.58	15.9	19.1612	17.12	20.87	19.86	19.78	19.02	19.0177	19.43	20.13	21.2	21.57	20.99	20.05	18.42	17.67	18.8706	19.21
1995	September	15.45	19.32	18.4669	16.62	16.15	19.6418	19.1839	18.2639	18.594	21.32	24.22	20.17	13.81	18.8782	17.33	19.93	18.97	19.49	19.32	18.611	18.65	19.82	20.39	21.05	20.57	21.02	18.02	17.29	18.6216	18.68
1995	October	13.4	18.05	16.9	16.86	16.27	15.5985	14.588	13.3717	13.8072	19.44	23.94	19.17	13.24	14.5819	17.23	18.76	16.68	14.3699	17.16	14.1832	16.94	18.11	18.26	18.44	19.21	19.11	15.85	14.27	14.1543	16.38
1995	November	13.07	17.64	16.13	15.89	15.12	17.4033	16.5497	15.4151	15.4382	18.1	24.42	18.73	10.9	16.2974	15.58	17.23	16.36	15.87	17.73	16.1556	16.73	17.93	17.83	17.67	18.38	16.26	15.75	14.28	15.6627	15.82
1995	December	12.52	15.6	13.7476	15.47	15.02	16.1389	15.1046	13.8017	13.9935	14.7289	22.89	17.17	9.34	15.1436	14.77	14.6	14.22	14.11	15.82	14.5231	15.39	16.05	16.34	15.88	16.36	16.52	13.79	13.04	14.0612	14.1
1996	January	8.4	14.04	14.4	14.49	14.95	15.5985	14.588	13.3717	13.8072	14.1612	22.45	16.32	11.22	14.5819	14.3	14.31	12.58	17.35	14.84	14.1832	13.67	15.87	14.43	14.18	15.25	17.07	11.82	11.62	14.1543	13.42
1996	February	13.07	17.42	15.55	16.89	16.89	16.81	16.81	14.6778	15.0698	15.3645	23.13	19.35	11.1	16.0222	16.79	15.45	15.51	18.88	16.71	15.6411	15.82	14.67	16.88	16.63	17.21	17.83	14.8	13.85	15.6265	15.32
1996	March	15.51	17.81	16.11	16.73	20.5	18.15	18.13	16.5336	17.2754	17.4175	25.53	20.79	13.39	18.0707	16.35	18.48	16.03	20.1	17.56	17.6699	17.22	16.94	17.48	17.97	18.01	18.38	15.29	14.81	18.3333	16.64
1996	April	16.13	19.34	18	18.58	21.25	18.79	18.77	18.7197	19.4625	19.7353	27.43	21.55	17.13	20.1393	18.39	20.2	17.99	20.71	19.51	20.1991	19.39	17.23	19.66	20.9	19.89	17.83	17.7	15.99	20.251	18.29
1996	May	19.35	22.54	21.82	18.5	21.76	21.47	21.47	19.9868	21.0134	21.248	29.05	22.6	16.53	21.387	21.02	23.25	21.69	21.82	23.03	21.3903	21.98	21.12	23.16	24.81	23.13	21.56	20.85	18.73	21.2538	21.19
1996	June	19.18	20.27	19.77	16.67	20.58	18.89	18.89	19.9235	20.4786	20.8304	30.5	21.07	16.1	20.5211	20.25	22.48	20.46	23.75	20.9	20.5354	20.21	21.4	21.89	23.45	21.73	18.08	19.17	18.64	20.692	20.81
1996	July	17.98	19.24	19.82	16.02	18.21	18.46	18.46	18.6618	19.0712	17.07	24.53	20.2	15.59	19.0473	17.6	21	19.9	18.1	19.32	19.1893	18.27	21.03	20.67	22.1	20.99	18.14	18.29	17.48	19.1273	19.32
1996	August	17.52	19.15	19.15	16.03	16.87	18.89	18.89	18.5514	18.9388	16.9	25.42	20.01	15.79	19.1612	17.42	20.14	19.27	21	19.23	19.0177	18.53	20.42	20.19	21.26	20.18	16.45	18.06	17.11	18.8706	19.03
1996	September	18.07	19.38	19.68	15.52	15.55	20.34	20.34	18.2639	18.594	17.28	24.1	20.34	14.93	18.8782	16.89	20.52	19.67	20.2237	20.2	18.611	18.8	19.83	20.77	21.68	20.73	16	18.1	17.22	18.6216	18.49
1996	October	15.23	18.5	18.4	15.16	15.5	19.48	19.48	13.3717	13.8072	16.08	24.61	20.3	11.88	14.5819	16.15	18.7	17.76	14.3699	18.61	14.1832	17.27	17.32	18.81	19.13	19.29	17.06	16.69	15.23	14.1543	17.33
1996	November	11.47	17.06	15.67	15.1	15.05	18.68	18.63	15.4151	15.4382	14.22	22.32	19.55	11.1	16.2974	15.34	16.48	15.03	16.477	17.32	16.1556	15.43	14.79	16.32	16.53	17.35	14.97	13.65	14.38	15.6627	16.74
1996	December	10.74	15.95	14.6	15.05	15.39	17.56	17.52	13.8017	13.9935	13.83	22.53	18.79	9.06	15.1436	14.26	15.35	14.15	14.75	16.61	14.5231	14.89	15.71	16.6	15.91	16.75	15.67	12.56	12.83	14.0612	14.42
1997	January	9.65	14.81	13.35	14.85	14.63	15.9	15.9	13.3717	13.8072	12.31	20.23	16.48	11.59	14.5819	14.47	14.35	12.8	14.02	15.06	14.1832	13.85	14.99	14.73	15.04	15.45	16.7	12.13	12.28	14.1543	14.28
1997	February	11.75	17.51	14.6329	15.34	15.79	17.56	17.56	14.6778	15.0698	14.98	23.29	19.58	12.99	16.0222	16.31	17.3	15.77	16.55	16.32	15.6411	15.84	15.59	16.87	17.55	18.29	17.64	14.41	13.9	15.6265	16.18
1997	March	14.6	17.85	16.6709	16.85	16.26	20.21	20.15	16.5336	17.2754	15.6	26.29	21.28	13.56	18.0707	17.45	18.47	17.23	18.32	16.74	17.6699	16.95	16.95	18.46	19.05	19.06	17.9	16.55	15.03	18.3333	16.52
1997	April	13.72	17.87	18.8074	17.03	16.74	20.43	20.43	18.7197	19.4625	15.95	26.5	20.47	15	20.1393	20.3	19.26	17.68	18.82	17.37	20.1991	17.43	18.2	18.75	19.87	19.18	20.2404	16.52	15.12	20.251	17.33
1997	May	16.67	19.38	20.32	18.06	18	21.56	21.62	19.9868	21.0134	18	29.24	22.99	16.97	21.387	19.98	21.35	19.52	20.47	19	21.3903	19.69	20.4	21.09	22.23	21.6	17.42	18.53	16.79	21.2538	18.9
1997	June	18.13	21.01	20.0356	17.33	20.97	23.03	23.03	19.9235	20.4786	19.27	28.23	22	16.43	20.5211	16.4	22.84	21.38	22.88	17.48	20.5354	20.53	21.9	22.63	24.25	23.3	17.93	19.87	19.14	20.692	21.12
1997	July	19.31	19.4	18.9776	17.03	17.47	21.38	21.38	18.6618	19.0712	17.76	24.97	21.73	15.96	19.0473	16.95	21.66	20.24	20.87	18.18	19.1893	18.88	21.36	21.52	22.95	21.73	20.92	17.97	17.81	19.1273	19.51
1997	August	18.27	19.57	18.8574	17.19	18.97	21.55	21.53	18.5514	18.9388	17.6	25.24	21.05	15.99	19.1612	18.8	20.95	19.31	20.68	18.21	19.0177	19.19	20.56	20.97	22.55	21.44	17.28	18.18	17.13	18.8706	19.31
1997	September	17.49	19.47	18.4669	16.03	17.82	21.43	21.43	18.2639	18.594	17.16	24.92	20.71	13.83	18.8782	18.7	20.65	19.25	20.45	18.32	18.611	19.32	20.85	20.56	21.78	21.24	18.8	18.05	17.02	18.6216	18.66
1997	October	14.46	18.29	13.4277	15.6	15.44	19.56	19.56	13.3717	13.8072	15.78	23.73	20.09	12.89	14.5819	16.5	18.07	17.4	18.27	15.94	14.1832	17.66	17.81	18.48	19.23	19.38	15.06	16.1	15.13	14.1543	16.71
1997	November	14.07	17.38	14.9729	15.47	15.68	18.97	18.97	15.4151	15.4382	15.33	23.9307	19.38	9.48	16.2974	16.1	17.96	16.51	17.68	14.97	18.87	16.91	17.5	18.02	18.5	19.21	16.95	15.62	14.9	15.6627	16.32
1997	December	10.98	15.41	13.7476	15.1	14.56	16.06	16.13	13.8017	13.9935	12.95	22.8732	17.52	8.4	15.1436	15.16	15.29	14.03	15.42	11.9	16.16	14.67	14.68	16	15.64	16.23	13.29	12.84	12.44	14.0612	14.72
1998	January	9.58	14.98	13.4277	13.95	14.79	15.92	15.92	13.3717	14.68	12.21	20.53	16.19	8.69	14.5819	14.23	14.06	12.51	14.23	11.98	15.16	14.25	13.74	15.13	14.65	15.48	15.44	12.18	13.04	14.1543	13.26
1998	February	9.77	16.33	14.6329	14.11	16.8	16.52	16.55	14.6778	15.59	12.81	24.36	17.06	11.85	16.0222	15.74	14.79	13.52	15.16	12.44	15.65	14.77	14.04	15.98	15.54	15.84	14.98	12.86	12.88	15.6265	13.47
1998	March	13.3	19.26	16.6709	18.19	21.66	18.44	18.44	16.5336	19.1	16.2	27.03	20.08	14.33	18.0707	18.57	18.71	16.97	18.21	22.06	18.87	18.49	15.72	18.98	19.35	19.24	18.66	16.37	15.27	18.3333	17.47
1998	April	16.54	21.29	18.8074	20.39	21.92	21.22	21.18	18.7197	21.85	19.13	27.57	22.7	16.27	20.1393	22.23	23.06	19.7	21.57	21.76	21.82	21.79	20.68	22.02	22.25	22.13	18.13	19.32	18.16	20.251	19.88
1998	May	18.1	23.57	20.32	20.1	22.92	23.56	23.56	19.9868	24.11	21.64	30.19	23.4	18.29	21.387	23.6	24.57	21.39	24.13	23.98	23.73	22.9	22.21	24.13	24.33	24.73	18.45	21.44	19.65	21.2538	22.14
1998	June	19.52	22.45	20.0356	17.67	19.75	22.93	22.93	19.9235	23.2	21.25	29.08	23.56	16.73	20.5211	20.95	24.39	22.39	23.78	23.6	23.18	22.48	22.74	23.81	24.52	24.08	19.08	20.72	19.89	20.692	22.45
1998	July	16.95	19.88	18.9776	14.79	17.48	20.44	20.44	20.28	19.96	21.23	25.98	21.16	16.77	19.0473	19.84	21.66	20.12	21.69	21.13	20.98	19.69	21.81	21.44	22.03	21.29	19.44	18.55	18.6	19.1273	19.78
1998	August	15.66	19.35	18.8574	14.65	15.08	19.61	19.57	20.09	19.16	20.53	26.45	20.86	16.68	19.1612	18.56	20.93	19.77	20.95	20.03	20.52	19.06	20.88	20.67	21.23	20.9	18.59	18.47	17.4	18.8706	18.52
1998	September	16.14	19.53	18.4669	15.32	16.5922	19.64	19.64	20.04	19.38	20.65	25.18	20.97	15.44	18.8782	16.15	21.19	20	21.37	20.68	20.38	18.75	21.15	21.43	21.76	21.21	18.87	18.4	18.12	18.6216	18.7
1998	October	14.99	18.65	13.4277	14.76	15.16	18.71	18.71	19.49	18.37	14.1612	25.85	21.02	13.5	14.5819	16.23	18.91	18.5	19.24	19.98	19.05	18.21	19.1	19.4	19.53	19.69	17.34	17.97	16.55	14.1543	17.9
1998	November	14.38	17.99	14.9729	15.1	15.12	18.53	18.52	17.86	17.92	15.9127	25.22	20.47	10.71	16.18	15.75	18.29	17.07	17.8	19.58	18.6	18.12	17.4	18.38	18.25	19.07	16.55	16.6	15.46	15.6627	17.26
1998	December	12.43	16.06	13.7476	16.2	14.4	16.65	16.65	15.46	16.23	14.7289	22.29	17.85	8.93	15.73	14.45	15.24	14.08	15.6	16.89	16.47	15.91	14.14	16.17	16.03	17.06	16.56	13.29	13.09	14.0612	14.88
1999	January	9.73	14.9	13.4277	13.71	15.03	14.94	14.93	13.5	15.26	14.1612	21.19	16.16	11.53	15.49	13.26	13.49	12.6	13.31	16.08	15.03	14.6	16.49	14.81	14.55	15.65	16.07	11.69	11.7788	14.1543	12.9
1999	February	12.06	17.45	14.6329	14.93	14.73	17.46	17.46	16.29	15.02	15.3645	22.54	19.82	12.5	18.28	14.42	14.77	15.47	15.86	18.21	17.63	17.06	17.08	17.25	17.02	17.96	17.23	16.21	12.8312	15.6265	15.85
1999	March	13.95	18.78	16.6709	17.85	18.53	18.65	18.63	17.82	16.44	17.4175	26.02	20.77	14.83	21.06	16.4	18.68	17.13	17.87	20.4	19.19	18.5	18.03	18.93	19.35	19.4	17.98	16.56	14.9879	18.3333	17.6
1999	April	16.07	21.32	18.8074	19.93	21.57	21.32	21.32	20.8	18.87	19.7353	28.08	22.92	16.69	20.26	18.94	21.96	19.28	19.43	22.8	21.07	21.45	19.6	21.01	20.32	22.23	20.2404	18.12	17.0618	20.251	18.7556
1999	May	17.63	22.46	20.32	21.19	22.79	22.21	22.21	21.74	20.37	21.248	28.94	23.27	16.59	20.44	19.63	22.78	20.65	21.16	23.47	22.15	22.48	20.73	22.23	22.06	23.16	21.4649	19.79	18.7409	21.2538	20.1871
1999	June	17.69	20.66	20.0356	20.23	17.66	21.27	21.27	21.42	20.48	20.8304	26.7	22.23	15.56	19.96	18.28	22.36	20.52	22.57	21.67	21.48	21.13	19.22	21.82	21.82	22.98	21.0573	19.03	18.7	20.692	20.0278
1999	July	16.42	18.56	18.9776	16.5	14.4	19.28	19.28	19.21	19.03	19.3773	24.47	20.44	16.02	17.59	15.69	20.06	18.79	20.63	19.53	19.23	19.03	18.68	20.24	21.26	20.81	19.8004	17.27	17.5047	19.1273	18.3206
1999	August	16.74	18.9	18.8574	13.94	15.04	19.56	19.56	19.53	18.48	19.1818	24	20.5	15.64	17.85	15.65	20.35	19.04	20.69	19.9	19.35	19.19	20.65	20.19	21.37	20.85	19.3718	17.97	17.3932	18.8706	18.0546
1999	September	16.02	19.19	18.76	15.47	15.65	19.44	19.44	19.76	18.41	19.0328	24	20.72	13.78	17.6	15.76	19.34	18.77	20.15	20.33	20.12	19.59	19.14	19.77	20.25	20.7	19.1078	17.65	17.0566	18.6216	17.6108
1999	October	14.58	17.1	16.81	15.72	14.55	18.15	18.15	16.88	16.18	14.1612	25.29	19.68	10.62	16	13.77	17.19	16.3	16.6	18.44	18.26	17.52	17.38	17.94	18.29	19.02	15.0727	15.07	11.7788	14.1543	12.5947
1999	November	12.26	15.74	14.18	15.09	15.2	15.52	15.52	15.18	12.37	15.9127	21.15	18.12	8.53	14.03	12.92	14.89	13.8	17.15	16.67	16.03	15.78	14.82	15.94	15.49	17.31	16.2396	12.31	13.3277	15.6627	14.9151
1999	December	10.02	13.93	13.15	14.77	13.63	15.02	15.02	12.71	11.99	14.7289	20.6	16.66	9.73	12.31	11.88	13.4	12.19	15.24	14.98	14.29	13.94	13.6	14.61	13.93	15.16	15.0524	11.01	12.1194	14.0612	13.2143
2000	January	11.61	15.36	13.4277	15.57	14.27	16.06	15.99	13.97	13.19	14.1612	21.63	17.42	11.63	13.35	13.09	13.88	13.3	16.26	16.25	14.1832	15.15	14.19	15.09	15.3	16.29	16.32	12.91	11.7788	14.1543	13.66
2000	February	14.41	17.35	14.6329	16.67	15.88	17.79	17.77	16.19	15.03	15.3645	22.79	18.5926	12.78	15.2	14.38	16.25	15.07	16.1856	17.83	15.6411	16.98	15.39	17.06	16.63	18.11	15.58	14.61	12.8312	15.6265	15.02
2000	March	15.62	18.65	16.6709	18.19	17.55	20.2	20.2	18.02	18.56	17.4175	25.03	20.352	14.81	17.31	15.89	19.1	16.75	18.88	19.27	17.6699	19.52	17.27	19.15	19.59	19.83	16.82	17.05	14.9879	18.3333	16.98
2000	April	17.85	21.11	18.8074	17.32	22.28	23.38	23.38	20.51	22	19.7353	26.47	22.3595	16.21	18.98	18.54	22.02	19.55	19.37	21.09	19.55	21.94	23.25	21.02	21.72	22.28	17.64	19.77	17.0618	20.251	19.82
2000	May	18.29	21.1	20.32	16.5	22.55	21.7	21.7	21.84	21.84	21.248	27.42	23.1055	16.65	20.14	18.69	22.76	20.73	22.54	22.12	21.3903	21.87	24.19	22.37	22.88	23.23	19.35	19.73	18.7409	21.2538	20.49
2000	June	17.35	19.29	20.0356	18.3159	16.27	19.96	19.98	20.18	19.67	20.8304	26.55	21.892	15.61	18.05	16.1	21.18	19.93	21.55	20.5	20.5354	19.61	22.49	20.77	21.44	21.43	17.99	17.03	18.7	20.692	18.87
2000	July	16.74	19.09	18.9776	17.0433	17.73	19.94	19.94	19.73	19.31	19.3773	24.21	20.4	15.82	17.89	15.77	20.54	19.12	20.87	20.01	19.1893	18.9	21.69	20.57	22.15	20.68	17.7	17.77	17.5047	19.1273	18.57
2000	August	16.46	18.77	18.98	16.9034	16	19.52	19.52	19.06	19.03	19.09	22.95	20.38	15.69	17.79	15.35	19.84	18.89	20.07	20.02	18.98	18.57	20.7	20.55	21.8	20.35	17.95	17.77	18.5	18.8706	17.87
2000	September	16.02	18.85	18.57	16.8717	16.2	19.78	19.78	19.19	18.82	18.95	22.58	20.37	14.92	17.65	15.72	19.58	19.02	20.29	20.63	19.28	19.51	20.15	20.88	21.7	20.64	16.43	17.95	18.84	18.6216	18.8
2000	October	15.6	18.45	18.04	16.48	15.97	19.63	19.63	18.42	18.27	19.01	22.65	19.97	12.69	17.44	15.32	18.56	18.22	18.97	19.9	19.18	18.03	18.91	19.46	19.56	19.68	16.41	16.79	18.39	14.1543	17.98
2000	November	13.09	17.69	16.88	16.5	15.4	18.28	18.28	16.94	16.01	17.54	23.43	19.43	9.52	16.72	14.72	17.25	16.72	17.53	18.42	18.93	17.64	18	18.85	18.9	18.7	16.7	15.23	15.82	15.6627	17.22
2000	December	10.48	14.98	13.88	14.96	14.71	15.72	15.72	14.38	12.39	14.57	22.34	17.23	10.95	13.2	13.07	14.76	13.38	14.69	14.49	15.15	14.62	14.79	15.09	14.54	16.03	15.13	12.29	12.15	14.0612	13.97
2001	January	10.59	15.48	14.44	14.68	15.11	15.5985	14.588	14.73	15.18	15.09	21.87	17.94	11.58	14	13.07	15.44	14.46	15	15.35	16.31	15.19	15.16	16.19	15.44	16.55	16.31	13.06	12.56	14.1543	14.12
2001	February	12.68	17.09	16.19	16.37	15.84	18.1	18.1	16.44	17.48	16.45	23.71	18.93	11.76	15.61	14.45	16.53	15.91	16.13	17.37	17.7	17.25	17.05	17.64	17.38	17.93	15.58	15.71	14.28	15.6265	15.28
2001	March	12.65	17.87	16.7	17.01	17.5	18.43	18.43	16.74	18.31	16.32	24.26	18.84	14.46	17.32	15.02	18.19	16.37	17.64	18.14	18.19	18.16	17.88	18.31	19.53	18.64	18.2	16.26	15.34	18.3333	17.01
2001	April	16.06	21.07	19.85	19.48	20.63	21.41	21.34	20.61	22.02	19.9	26.22	23.33	15.43	19.13	18.22	22.23	19.87	19.63	20.97	21.32	21.21	22.57	22.13	21.7	22.14	19.18	19.5	18.6	20.251	21.27
2001	May	16.28	21.06	19.75	17.48	17.42	21.03	21.03	21.32	22.5	20.44	26.05	23.99	16.14	19.79	18.35	22.34	20.52	21.55	20.6	21.28	20.82	22.07	21.73	21.07	22.36	21.4649	18.95	18.06	21.2538	20.73
2001	June	15.83	19.57	19.74	16.26	15.67	20.08	20.08	20.53	20.67	19.77	24.7	21.31	15.14	18.43	16.84	21.05	19.98	20.74	20.2	19.8	19.75	22.17	21.14	20.59	21.07	17.95	18.15	18.33	20.692	20.83
2001	July	15.59	18.97	19.38	16.59	16.24	19.43	19.32	19.39	19.34	19.12	25.47	20.7	16.02	17.73	16.06	20.31	18.98	20.44	19.92	19.1	18.49	21.48	20.27	19.82	20.06	18.5	17.52	17.39	19.1273	19.79
2001	August	16.02	19.75	19.76	16.94	16.18	19.98	19.98	20.08	19.77	19.69	26.08	20.7	15.45	18.45	15.84	21.1	19.7	20.74	20.33	19.77	18.95	21.23	20.84	20.35	20.62	18.06	18	17.6	18.8706	20.05
2001	September	15.7	19.13	19.26	16.5	15.23	19.82	19.82	19.35	19.02	19.16	26.38	19.79	13.43	17.37	16.06	19.91	19.04	20	19.82	19	19.32	19.8	20.17	19.65	19.91	17.01	17.73	17.07	18.6216	19.13
2001	October	14.57	17.96	16.6	16.3	15.89	18.52	18.51	17.31	17.18	17.52	23.48	18.43	10.49	16.29	13.98	17.87	16.87	17.02	18.77	18.56	16.91	18.21	18.16	18.41	18.4	16.5	15.23	14.37	14.1543	12.5947
2001	November	12.03	15.79	14.2	15.06	14.97	16.5	16.5	14.8	15.2	15.46	23.2	19.114	10.16	13.95	12.5	15.64	14.49	15.11	16.52	15.93	15.3	16.07	16.32	15.57	16.88	16.17	12.85	12.32	15.6627	14.9151
2001	December	11.83	15.85	14.35	15.57	13.89	16.19	16.19	14.52	14.94	15.05	23.08	16.69	8.95	13.82	12.91	15.59	14.22	15.25	16.56	15.98	14.96	16.01	16.02	15.39	16.26	15.78	12.66	12.17	14.0612	13.2143
2002	January	10.7	15.14	13.73	15.65	15.03	15.81	15.81	11.58	13.07	13.7	22.34	16.56	10.59	12.95	12.72	16.32	13.23	14	14.38	15.31	14.94	14.85	15.03	14.48	15.49	14.48	12.12	11.81	14.1543	12.5947
2002	February	12.33	16.79	16.5	16.06	15.45	16.76	16.76	12.36	15.68	15.18	21.16	17.94	12.89	14.2	13.79	16.67	15.23	15.4	16.58	17.02	16.13	15.97	16.14	14.92	17.02	16.07	13.96	13.61	15.6265	13.8878
2002	March	14.86	20.31	18.1	18.95	20.08	19.22	19.22	14.03	19.77	17.75	27.77	21.19	14.75	17.95	16.78	19.92	18.04	16.77	18.82	19.53	20.18	19.19	19.22	18.39	20.01	17.2	17.53	16.16	18.3333	16.3146
2002	April	17.07	22.17	20.09	19.87	22.48	21.57	21.57	15.79	22.53	20.03	28.77	23.49	16.27	19.95	18.07	22.75	19.97	17.78	20.3337	21.68	21.72	22.17	21.41	21.49	22.88	19.93	19.23	17.89	20.251	18.7556
2002	May	18.02	23.28	21.87	19.79	20.48	22.64	22.64	17.73	24.19	22.1	29.63	24.02	15.99	20.9	19.45	23.74	21.72	19.03	21.643	22.65	22.44	23.92	23.25	23.15	24.11	21.33	20.52	19.36	21.2538	20.1871
2002	June	16.4889	20.32	20.67	17.86	16.99	20.47	20.47	17.95	23.03	20.48	28.77	21.97	15.43	19.68	17.88	22.13	20.59	19.4	20.6303	22.47	20.98	22.66	21.84	22.24	22.4	21.05	17.68	18.38	20.692	20.0278
2002	July	16.06	19.49	19.52	17.63	15.6	19.46	19.46	17.69	21.19	19.92	25.5	20.95	15.31	18.1	15.85	20.11	19.27	20.89	19.1211	19.48	19.23	21.54	20.56	20.15	20.37	19.73	17.44	17.33	19.1273	18.3206
2002	August	16.54	19.59	19.33	17.98	15.74	20.68	19.44	18.27	20.1	20.9	24.7987	20.73	15.46	18.42	15.92	20.34	19.11	20.6	18.3	19.5	20.2	21.18	20.49	20.72	20.63	20.24	17.82	17.19	18.8706	18.0546
2002	September	16.1	18.74	18.79	18.5	15.25	19.32	19.1	17.5	18.68	20.47	21.3	20.44	14.32	17.75	15.79	19.65	19.07	19.62	19.18	19.03	19.27	20.15	20.23	19.89	19.97	19.49	17.82	16.94	18.6216	17.6108
2002	October	15.76	18.62	18.77	18.16	14.87	19.47	19.08	17.06	13.8072	20.07	20.56	20.12	11.73	17.45	15.35	19.89	18.83	19.93	19.16	19.26	18.95	19.82	19.97	19.73	19.87	18.56	17.29	16.38	14.1543	12.5947
2002	November	12.83	15.73	14.91	14.63	14.07	14.95	16.31	14.05	15.4382	16.74	19	18.52	9.52	13.42	13.36	16.05	14.96	15.84	15.8	16.15	15.89	16.17	15.91	16.08	16.33	15.72	13.72	12.73	15.6627	14.9151
2002	December	11.57	14.99	14.12	14.4	14.77	14.53	15.39	11.99	13.9935	15.55	17.68	16.96	9.59	14.02	12.73	15.24	13.94	14.75	15.72	15.82	15.71	15.48	15.73	16.19	15.76	14.36	12.94	11.63	14.0612	13.2143
2003	January	11.87	14.81	14.13	14.9	14.58	15.37	19.37	13.72	14.81	15.3	19.22	18.04	10.48	12.82	13.02	15.06	13.64	13.97	15.16	15.25	15.36	14.78	14.86	14.88	15.37	14.56	12.92	11.7788	14.1543	12.5947
2003	February	12.54	17.04	15.89	17.34	15.54	15.32	16.89	15.14	17.25	15.24	18.34	18.85	11.46	15.46	14.63	17.77	15.41	17.08	16.93	17.43	17.44	17.39	17.58	16.79	17.86	16.67	14.54	12.8312	15.6265	13.8878
2003	March	13.48	18.74	17.38	18.35	20.16	17.31	18.96	16.89	19.11	16.58	18.55	19.93	14.83	16.5	16.69	19.4	16.45	18.61	18.37	18.58	18.92	17.99	18.34	18.4	19.29	18.31	16.9	14.9879	18.3333	16.3146
2003	April	16.37	21.26	19.45	21.04	21.18	21.2	21.01	20.18	22.37	19.47	21.8	22.63	16.47	19.21	18.55	22.47	19.59	22.53	20.57	21.58	21.82	21.7	21.27	19.89	22.32	20.73	18.28	17.0618	20.251	18.7556
2003	May	18.26	23.41	21.93	20.82	23.23	23.6	23.13	22.35	25.58	22.73	23.65	24.34	16.38	21.83	19.85	24.61	21.84	24.49	22.27	23.42	23.11	24.18	23.6	24.02	24.53	23.5	22.05	18.7409	21.2538	20.1871
2003	June	16.52	20.16	20.34	17.86	15.38	21.35	20.42	20.25	21.5	20.02	22.63	21.43	15.77	19.73	16.95	21.53	20.31	22.24	22.03	20.37	20.07	22.64	21.85	22.12	21.87	21.28	19.45	18.7	20.692	20.0278
2003	July	15.86	19.18	19.59	17.63	15.24	20.1	19.72	19.42	19.48	19.54	22.06	20.6	15.35	18.46	16.03	20.24	19.34	20.87	19.52	19.9	19.01	21.14	20.35	20.96	20.55	19.52	18.37	17.5047	19.1273	18.3206
2003	August	15.91	18.57	18.75	17.98	15.08	19.35	19.22	18.98	19.81	19.09	21.46	20.1	16.24	20.24	15.53	19.75	18.5	19.39	19.52	19	18.83	20.44	19.93	20.35	20.15	19.28	17.76	17.3932	18.8706	18.0546
2003	September	16.13	19.4	20.13	18.5	14.38	20.27	20.01	19.5	20.28	19.77	22.07	20.67	14.45	19.86	15.44	20.12	19.74	19.75	20	19.73	19.44	20.61	20.93	20.47	20.7	19.95	18.02	17.0566	18.6216	17.6108
2003	October	15.9	18.25	17.94	18.16	14.97	18.18	18.6	17.86	18.66	17.98	21.53	20.53	12.92	18.48	15.48	19.26	18.24	18.35	19.02	19.03	18.87	19.94	19.9	19.58	19.69	18.23	17.03	11.7788	14.1543	12.5947
2003	November	13.9	18.01	16.07	14.63	15.88	18.45	18.15	16.69	17.72	17.06	23.9307	20.42	8.95	16.51	16.5	17.95	16.4	17.31	18.75	18.07	17.57	18.78	17.44	18.15	18.32	16.73	19.67	13.3277	15.6627	14.9151
2003	December	10.44	14.56	12.24	14.4	14.64	14.45	14.37	12.76	13.76	13.02	22.8732	16.53	8.97	12.3	13.94	14.24	11.75	13.79	14.61	14.23	14.1	15.09	14.33	14.13	15.19	13.05	14.1	12.1194	14.0612	13.2143
2004	January	10.36	14.4	14.56	13.77	14.53	14.6	14.49	12.61	13.89	13.35	18.55	16.65	9.41	12.62	13.1	14.48	12.95	13.16	15.32	14.44	13.72	15.25	14.37	14.85	14.87	12.88	13.1	11.7788	14.1543	12.5947
2004	February	11.32	15.92	13.51	15.87	13.19	15.79	15.1	13.64	15.14	13.63	17.46	18.6	13.08	13.76	15.04	15.88	13.3	14.84	16.61	15.84	14.5	15.46	15.24	15.71	16.21	14.71	13.68	12.8312	15.6265	13.8878
2004	March	15.21	19.52	17.9	18.28	16.92	19.44	19.12	18.13	19.18	17.44	21.4	21.81	13.63	17.31	17.63	20.02	17.37	19.23	16.89	17.91	19.1	18.98	18.99	19.29	20.13	18.46	18	14.9879	18.3333	16.3146
2004	April	15.85	19.92	18.18	18.58	17.2	20	19.79	19.13	19.58	17.79	23.23	22.15	15.79	18.02	18.85	20.5	17.95	20.07	19.08	20.05	20.17	19.82	19.69	19.61	20.43	19.57	18.73	17.0618	20.251	18.7556
2004	May	17.65	20.88	19.98	19.52	18.98	21.39	21.04	20.92	21.27	20.13	23.6	23.65	15.7	19.52	19.57	22.68	19.84	22.08	20.87	20.97	20.95	22.05	21.56	21.92	22.34	20.98	20.21	18.7409	21.2538	20.1871
2004	June	16.56	19.02	19.51	16.41	19.17	20.43	19.77	19.15	19.65	19.39	21.8	21.36	14.73	16.62	17.57	20.17	19.33	20.42	20.2	19.18	19.51	21.26	20.45	20.63	20.82	20.24	19.6	18.7	20.692	20.0278
2004	July	15.96	18.52	18.86	16.42	18.38	19.29	19.17	19.03	18.87	18.94	21.26	20.76	15.75	17.84	17.29	19.85	18.54	20.05	20.13	18.81	19.21	21.2	20.37	20.26	20.15	19.68	18.84	17.5047	19.1273	18.3206
2004	August	16.89	19.33	19.48	16.71	18.47	19.81	19.65	19.5	19.5	19.41	20.5	20.8	15.55	17.52	17.6	20.34	19.52	20.94	20.15	19.31	19.62	21.61	20.92	20.98	20.92	19.96	18.85	17.3932	18.8706	18.0546
2004	September	16.89	19.26	19.4	16.02	17.05	20.05	19.63	18.27	19.15	19.23	21.79	20.41	15.18	16.7	17.19	20.35	19.2	20.87	19.43	19.2	19.54	21.4	20.9	20.13	20.8	19.47	19.05	17.0566	18.6216	17.6108
2004	October	16.24	19.1	19.21	16.56	17.82	19.94	19.49	18.39	19.24	19.03	22.48	21.4	11.73	16.66	17.06	19.92	19.05	20.13	19.56	19.02	19.86	21.24	20.85	20.06	20.56	19.27	18.98	11.7788	14.1543	12.5947
2004	November	14.09	16.8	15.56	16.53	16.06	17.08	17.61	15.37	16.95	16.02	22.02	18.94	9.82	13.92	15.7	17.2	15.39	16.73	18	17.03	17.73	18.07	18.16	18.02	17.62	15.98	15.4	13.3277	15.6627	14.9151
2004	December	14.21	14.81	15.44	14.85	14.77	15.74	16.16	13.26	14.82	15.01	22.29	17.45	10.04	12.56	14.78	15.98	13.31	14.52	15.69	15.45	15.66	15.6	15.33	14.52	15.81	13.81	13.11	12.1194	14.0612	13.2143
2005	January	11.91	15.5	13.72	15.43	13.1	15.74	16.02	13.53	15.16	14.35	22.63	17.87	11.77	11.17	15.62	15.52	13	14.11	16	15.35	15.81	16.04	15.4	15.48	16.4	13.48	13.89	11.7788	16.79	14.54
2005	February	13.38	16.53	16.54	16.67	16.26	18.34	18.28	15.45	16.5	15.88	22.43	19.74	11.4	15.73	16.14	17.79	15.78	16.93	17.73	17.23	17.86	17.1	17.38	17.02	18.14	15.86	15.89	12.8312	18.24	16.29
2005	March	13.44	17.28	16.35	17.5	13.99	18.44	17.88	16.18	17.31	15.89	22.61	19.31	14.87	15.19	16.94	18.48	16.21	17.56	18.98	18.34	19.27	18.01	18.13	17.34	18.52	17.32	16.11	14.9879	18.8	16.96
2005	April	16.75	21.01	19.98	21.21	17.8	22.58	21.61	20.92	21.23	19.95	22.45	24.07	14.65	19.4	20.59	22.78	19.51	22.12	21.83	21.32	23.46	21.88	21.66	21.13	22.93	21.38	20.23	17.0618	21.86	21.2
2005	May	16.88	20.99	20.06	20.7	19.15	22.27	21.81	21.08	21.26	20.28	22.34	24.09	16.87	20.23	20.56	23.13	19.4	22.61	22.31	21.94	22.9	22.15	21.64	21.71	23.08	20.87	20.15	18.7409	21.74	20.9
2005	June	19.13	22.52	21.69	20.73	19.5	24.32	22.67	22.58	22.53	22.09	22.55	25.07	16.02	22.04	21.63	24.4	21.45	23.77	21.62	22.65	23.23	23.89	23.68	23.17	24.68	23.2	21.57	18.7	23.19	22.82
2005	July	16.54	19.82	20.11	17.12	17.1318	21.1	20.27	20.05	20.02	20.3	21.76	21.52	15.67	19.66	18.76	21.31	19.96	21.71	21	19.81	20.37	21.61	21.52	21.27	22.24	20.8	19.84	17.5047	20.83	20.27
2005	August	16.41	18.71	19.27	16.6	18.15	20.29	19.59	19.39	18.68	19.22	22.06	21.12	15.35	19.1612	17.57	20.37	19	20.74	20.52	19.03	19.71	20.85	20.56	19.83	21.11	19.77	18.92	17.3932	19.81	19.68
2005	September	16.4	19.02	18.57	16.75	19.23	20.05	19.67	18.98	18.53	19.09	21.84	20.78	14.03	19.73	17.61	20.22	19.12	20.05	20.3	19	20.38	20.82	20.47	19.92	20.92	19.73	18.77	17.0566	19.14	19.41
2005	October	15.15	18.01	17.57	16.69	20.5	19.15	18.94	17.37	18.13	18.1	21.71	20.83	10.93	17.4	16.79	19.5	18	18.79	20.6	18.68	19.04	19.77	19.15	18.65	20.13	18.73	17.4	11.7788	18.87	17.82
2005	November	13.21	16.68	15.13	16.73	15.81	17.18	17.34	14.8	16.22	16.09	21.33	20.43	10.02	15.57	16.18	17.78	15.55	16.45	17.43	16.63	17.8	17.98	17.02	16.14	18.18	15.94	14.92	13.3277	17.25	15.9
2005	December	11.81	15.33	15.05	16.19	14.82	16.15	15.94	12.97	14.55	16.02	21.66	18.43	9.5	13.98	15.09	15.89	13.77	14.8999	15.56	15.68	15.62	16.31	15.9	16.08	16.65	15.03	12.92	12.1194	15.88	14.87
2006	January	11.76	14.88	13.79	16.06	13.84	14.6	15.52	12.56	14.05	15.05	22.52	18.35	11.13	13.81	15.25	15.58	13.58	14.3699	14.4685	15.19	14.44	15.69	15.13	14.85	16.11	15.06	13.63	11.7788	15.31	12.5947
2006	February	13.67	17.48	15.95	17.73	15.38	17.88	18.1	15.45	16.77	16.35	22.94	20.39	12.23	15.96	17.28	18	16.21	16.1856	16.0772	16.19	17.63	18.39	17.29	17.53	18.5	17.21	16.35	12.8312	17.24	13.8878
2006	March	14.64	18.77	17.66	18.94	17.18	19.66	19.31	17.84	18.43	17.89	22.24	21.21	15.04	17.84	19.28	20.29	17.52	18.899	18.3825	17.48	20.31	20.35	19.49	19.23	20.39	18.88	17.18	14.9879	19.47	16.3146
2006	April	17.36	21.34	19.57	21.29	20.74	21.97	21.6	20.48	21.22	20.76	22.28	23.83	15.82	21.03	21.04	23.23	19.74	21.1897	20.3337	21.32	22.2	23.03	21.89	22.33	23.5	21.39	19.81	17.0618	21.12	18.7556
2006	May	16.93	20.81	20.31	19.75	19.97	21.84	21.38	20.4	21.15	21.02	21.69	24.16	15.8	20.76	20.1	22.44	20.07	22.5913	21.643	20.07	22.18	22.45	22.02	21.96	22.92	21.59	19.53	18.7409	20.64	20.1871
2006	June	16.8	20.27	18.94	17.7	20.18	21.37	20.38	19.98	20.23	20.03	21.88	23.39	15.52	20.33	19.51	21.5	19.59	22.2613	20.6303	20.5354	20.88	22.55	21.48	21.61	22.75	20.16	19.86	18.7	20.81	20.0278
2006	July	16.46	19.02	19.39	16.69	18.82	20.89	19.89	19.56	19.0712	19.5	21.89	21.57	15.59	19.4	17.85	20.82	19.78	18.06	19.1211	19.36	19.71	21.38	21.14	20.72	21.81	21.1	19.48	17.5047	20.15	18.3206
2006	August	16.64	18.6	18.89	16.44	18.19	19.84	19.45	19.02	18.9388	19.04	22.81	20.88	15.58	18.42	17.43	20	19.51	19.95	19.0172	19.15	18.77	21.09	20.56	19.68	21.15	20.1	18.83	17.3932	20.35	18.0546
2006	September	16.57	18.97	19.14	16.27	17.95	19.82	19.23	18.67	18.69	19.3	21.85	20.82	14.58	19	17.33	20.63	19.66	20.23	18.5914	19.15	19.72	21.49	20.88	19.94	21.53	19.58	19.24	17.0566	20.12	17.6108
2006	October	16.05	18.66	18.16	16.58	17.87	18.94	18.82	16.95	18.05	17.9	21.61	20.73	11.45	17.48	17.03	19.24	18.29	19.26	14.4685	18.42	19.05	20.31	19.79	18.69	19.98	18.87	19.13	11.7788	19.87	12.5947
2006	November	13.72	16.22	14.82	15.32	16.3	16.07	16.73	14.97	15.52	15.86	21.75	18.62	9.24	14.51	15.46	16.45	15.3	16	16.512	15.33	16.51	17.83	17.15	15.91	17.2	16.46	15.58	13.3277	17.38	14.9151
2006	December	11.81	14.32	13.68	14.88	14.16	14.79	15.02	12.29	13.75	14.65	18.23	17.31	10.69	14.5	14.63	14.69	13.19	13.89	14.8961	14.69	14.49	15.92	15.75	14.17	15.48	14.22	13.99	12.1194	15.54	13.2143
2007	January	10.9023	14.32	14.84	15.43	15.02	15.5985	15.75	14.11	13.8072	14.94	19.29	18.9	10.43	13.66	15.24	15.98	14.77	14.94	14.4685	14.1832	15.81	16.43	16.14	15.23	16.58	14.9	12.8745	11.7788	14.1543	12.5947
2007	February	11.785	15.5662	14.03	16.51	16.27	16.9693	16.86	14.48	15.0698	15.42	19.64	18.96	12.36	15.53	16.13	17.05	15.23	16.61	16.0772	16.59	17.5	16.93	17.11	15.99	17.39	15.87	14.3238	12.8312	15.6265	13.8878
2007	March	13.355	17.5655	16.6709	19.07	18.74	18.9404	19.1	17.9	17.2754	17.51	20.23	21.54	13.53	17.19	18.67	19.6	17.04	18.47	18.3825	18.32	20.27	18.91	19.06	18.68	19.76	18.49	16.3086	14.9879	18.3333	16.3146
2007	April	14.9397	19.448	21.54	19.64	19.83	20.7821	19.88	19.37	19.4625	18.99	22.75	22.48	15.75	18.95	19.71	21.48	18.79	20.45	20.3337	20.27	21.57	20.72	20.43	20.59	21.32	20.09	18.2817	17.0618	20.251	18.7556
2007	May	16.2383	20.7198	21.77	20.4	22.02	21.9938	21.69	21.55	21.0134	21.6	25.4	23.72	15.67	21.74	20.73	23.11	20.65	22.4	21.643	21.79	22.61	23.02	22.73	22.73	23.18	22.32	19.8281	18.7409	21.2538	20.1871
2007	June	16.4889	20.0878	21.63	18.41	19.92	21.4539	20.63	20.72	20.4786	20.75	27.48	22.83	15.6017	20.89	19.55	21.77	20.03	21.62	20.6303	20.72	21.07	22.57	21.7	21.27	21.87	21.38	19.4245	18.7	20.692	20.0278
2007	July	15.8666	18.5632	21.19	17.01	18.89	19.8964	19.78	20.72	19.0712	19.84	22.37	21.85	17.06	19.41	18.19	20.37	19.48	20.5	19.1211	19.6	19.51	21.79	21.04	20.52	20.92	20.26	18.2402	17.5047	19.1273	18.3206
2007	August	15.839	18.5132	20.6	16.81	18.35	19.8871	19.48	19.35	18.9388	19.07	21.81	21	16.95	18.58	17.87	19.87	15.5	20.35	19.0172	18.69	19.28	21.06	20.47	19.63	20.56	19.8	18.1462	17.3932	18.8706	18.0546
2007	September	15.7322	18.3729	19.29	16.47	17.73	19.6418	18.96	19.55	18.594	18.54	25.97	19.88	16.44	18.54	17.59	16.52	19.66	20.22	18.5914	19	18.88	20.88	19.6	19.1	19.97	19.07	17.9765	17.0566	18.6216	17.6108
2007	October	10.9023	14.32	13.4277	16.21	18.11	15.5985	18.18	18.92	13.8072	17.5	24.56	20.37	14.28	17.38	17.18	18.69	18.29	18.24	14.4685	18.4	18.25	19.77	18.5	17.73	18.84	17.63	12.8745	11.7788	14.1543	12.5947
2007	November	13.2419	16.3076	14.9729	16.52	17.47	17.4033	16.92	17.92	15.4382	15.96	23.55	19.33	14.37	15.21	15.05	16.97	15.3	15.32	16.512	16.1556	16.67	17.23	17.13	15.58	17.32	15.68	14.8153	13.3277	15.6627	14.9151
2007	December	11.6375	14.7558	13.7476	16.36	16.5	16.1389	17.02	13.81	13.9935	16.27	22.55	19.45	11.17	14.95	15.1	16.53	13.2	15.92	14.8961	16.4	16.45	17.31	17.27	15.7	17.08	15.85	13.2123	12.1194	14.0612	13.2143
2008	January	10.9023	14.32	13.4277	15.41	13.26	15.53	15.58	12.87	14.07	14.38	21.9	17.4	10.28	13.54	16.1	15.4	13.56	14.19	14.4685	15.26	16.14	15.77	16.06	14.77	15.71	14.55	12.8745	13.46	16.39	12.5947
2008	February	11.785	15.5662	14.6329	17.71	16.68	17.8	17.16	14.41	15.87	15.81	20.13	18.98	12.03	15.88	17.82	17.52	15.07	16.57	16.0772	17.18	18.1	17.17	17.65	16.42	17.84	16.1931	14.3238	14.78	17.85	13.8878
2008	March	13.355	17.5655	16.6709	18.7	21.37	18.79	18.07	15.94	17.05	17.1	20.94	18.73	15.41	17.25	17.52	18.69	15.93	18.05	18.3825	17.94	19.29	18.05	18.09	16.98	18.37	18.07	16.3086	16.18	17.44	16.3146
2008	April	14.9397	19.448	18.8074	20.39	18.68	20.83	21.37	20.18	20.34	20.7	23.83	21.72	15.49	20.63	20.29	22.32	19.42	21.72	20.3337	20.93	22.38	21.36	21.87	20.67	22.17	21.45	18.2817	19.2	21.65	18.7556
2008	May	16.2383	20.7198	20.32	20.32	25.13	22.45	21.2	20.81	20.85	21.36	25.26	21.52	16.1	21.34	20.97	23.06	20.07	22.34	21.643	18.48	22.56	22.23	22.16	21.88	22.79	21.57	19.8281	19.8	22.46	20.1871
2008	June	16.4889	20.0878	20.0356	17.28	23.53	21.63	20.57	20.15	20.32	20.86	25.18	21.15	15.96	21	19.33	21.85	20.04	22.22	20.6303	20.5354	20.02	22.23	21.74	21.63	22.15	21.68	19.4245	19.93	22.32	20.0278
2008	July	15.8666	18.5632	18.9776	16	21.48	20.68	18.86	18.32	18.06	18.98	25.68	19.12	16.03	18.19	16.5	19.73	18.8	20.52	19.1211	18.43	19.4	20.55	20.3	20.1	20	19.94	18.2402	18.81	20.53	18.3206
2008	August	15.839	18.5132	18.8574	16.58	21.53	20.56	19.77	18.31	19.65	19.5	26.27	19.2	15.72	18.66	18	20.21	19.36	20.83	19.0172	19.0177	19.84	21.48	20.87	20.27	20.76	20.27	18.1462	18.71	20.65	18.0546
2008	September	15.7322	18.3729	18.4669	16.07	18.62	20.58	19.27	17.65	18.18	19.16	25.95	18.81	13.25	17.37	17.33	20.1	18.89	20.32	18.5914	18.76	19.98	20.9	20.72	19.57	20.67	19.65	17.9765	18.25	20.14	17.6108
2008	October	10.9023	14.32	13.4277	15.94	17.69	19.42	18.41	17.18	16.5	17.45	22.35	17.97	11.31	16.27	16.34	18.92	17.04	17.31	14.4685	17.81	18.41	18.97	18.95	17.56	18.97	17.54	12.8745	15.82	18.8	12.5947
2008	November	13.2419	16.3076	14.9729	15.09	15.12	17.28	16.12	15.42	14.9	15.01	22.8	16.78	9.51	14.04	14.97	16.18	14.13	14.57	16.512	15.17	15.02	16.68	16.53	15.72	16.48	15.3	14.8153	13.22	17.14	14.9151
2008	December	11.6375	14.7558	13.7476	15.62	13.27	16.32	15.11	13.73	13.92	14.15	23.05	15.68	10.87	13.91	14.87	15.66	13.08	14.48	14.8961	14.92	14.23	16.13	15.8	14.34	15.48	14.76	13.2123	12.73	16.5	13.2143
2009	January	10.9023	14.32	13.4277	15.81	15.66	16.52	16.14	13.69	14.38	15.34	21.11	16.65	10.9664	14.41	15.95	16.89	14.33	14.65	14.4685	15.75	14.48	16.57	15.91	15.51	16.6	15.55	12.8745	13.41	17.36	12.5947
2009	February	11.785	15.5662	14.6329	17.15	16.88	18.14	17.32	16.34	15.37	16.16	19.66	17.9	12.38	15.69	17.84	18.07	15.13	15.95	16.0772	18.29	15	17.74	18.04	16.67	17.96	16.52	14.3238	14.44	17.52	13.8878
2009	March	13.355	17.5655	16.6709	18.15	18.5	21.29	19.07	17.85	17.56	18.04	25.8692	19.25	13.8	18.24	19.38	20.08	16.04	18.92	18.3825	18.56	16.9	19.24	19.46	19.6	19.34	19.61	16.3086	17.02	19.36	16.3146
2009	April	14.9397	19.448	18.8074	19.98	20.93	22.35	20.62	19.15	18.92	19.69	26.79	21.41	15.69	20.07	20.95	22	19.63	21.4	20.3337	20.65	18.68	20.99	21.13	21.29	21.77	20.8	18.2817	18.41	22.2	18.7556
2009	May	16.2383	20.7198	20.32	19.01	21.55	23.27	21.76	20.4	21.38	21.69	29	21.68	16.3542	21.34	21.1	23.34	20.42	22.81	21.643	21.45	20.25	23.19	22.86	25.67	23.19	22.06	19.8281	19.16	22.81	20.1871
2009	June	16.4889	20.0878	20.0356	17.27	20.85	22.82	21.23	19.83	21.04	21.61	29.42	20.92	15.6017	20.16	20.33	22.77	20.97	22.73	20.6303	20.5354	19.22	22.93	22.72	22.88	23.2	22.48	19.4245	19.83	22.69	20.0278
2009	July	15.8666	18.5632	18.9776	16.37	19.53	21.52	20.23	19.19	19.48	20.29	28.98	19.98	15.7494	18.73	19.13	21.6	19.79	21.76	19.1211	20.02	18.07	21.91	21.64	21.27	22.02	21.19	18.2402	18.73	21.18	18.3206
2009	August	15.839	18.5132	18.8574	16.05	19.58	21.18	20.4	18.97	19.76	20.3	24.7987	19.55	16.03	19.04	19.32	21.42	19.66	21.9	19.0172	20.13	17.68	22.09	21.81	21.52	21.95	21.06	18.1462	18.85	21.02	18.0546
2009	September	15.7322	18.3729	18.4669	15.62	19.1	20.85	19.69	18.82	19.31	19.83	24.5521	18.96	15.9	18.27	17.0491	20.58	19.76	21.07	18.5914	19.57	17.75	21.77	21.15	20.57	21.03	20.72	17.9765	18.39	21.07	17.6108
2009	October	10.9023	14.32	13.4277	15.7	20.6	20.27	19.9	18.56	18.86	19.08	22.7167	19.36	11.83	17.31	17.72	19.68	18.81	20.02	14.4685	18.88	17.42	20.34	20.08	19.21	20.23	19.43	12.8745	17.58	20.09	12.5947
2009	November	13.2419	16.3076	14.9729	15.31	17.35	17.15	16.39	15.65	15.39	15.26	26.41	16.82	11.14	14.5	15.9	16.45	14.65	15.07	16.512	16.1556	14.06	16.44	16.7	15.78	17.08	15.84	14.8153	13.46	17.61	14.9151
2009	December	11.6375	14.7558	13.7476	14.55	16.13	17.5	15.9	14.97	14.95	15.13	23.06	15.73	9.52	14.13	14.41	15.35	14.27	13.9	14.8961	15.74	13.98	14.93	16.39	15	16.21	15.39	13.2123	13.35	16.28	13.2143
2010	January	10.9023	14.32	13.4277	13.28	14.81	14.26	14.23	13.69	13.18	13.48	22.7167	14.57	10.02	14.38	15.32	14.35	12.83	13.35	14.4685	13.82	12.06	12.99	14.01	13.32	14.81	13.56	12.77	12.46	15.64	14.09
2010	February	11.785	15.5662	14.6329	13.04	14.59	14.96	14.59	14.45	13.51	13.92	21.83	14.69	11.44	15.91	15.4	17.71	13.64	13.63	16.0772	13.64	12.44	13.66	15.21	14.3	14.91	13.95	13.41	12.55	16.12	13.27
2010	March	13.355	17.5655	16.6709	16.93	17.45	18.85	18.01	16.1	17.35	16.51	27.79	17.35	13.25	17.09	17.48	18.53	16.3	17.52	18.3825	17.76	15.79	17.63	18.35	17.05	18.35	17.89	16.4	14.68	19.66	17.18
2010	April	14.9397	19.448	18.8074	18.47	20.1	20.22	19.75	19.03	19.53	17.84	26.27	19.57	15.87	18.36	21.43	20.95	17.84	19.95	20.3337	19.55	17.01	19.82	20.21	19.53	21	20.27	18.05	17.48	21.32	19.23
2010	May	16.2383	20.7198	20.32	19.76	22.45	22.65	22.56	21.66	22.15	21.43	28.53	21.68	16.81	21.43	21.71	23.45	20.44	23.46	21.643	22.13	20.16	22.52	22.49	22.14	23.92	22.77	20.55	20.22	21.95	21.78
2010	June	16.4889	20.0878	20.0356	17.75	20.98	22.68	21.85	21.1	21.71	21.8	28.16	20.92	16.76	19.38	20.48	23.25	20.87	23.82	20.6303	21.48	19.56	22.82	22.59	22.44	23.85	22.96	20.75	19.77	20.73	21.48
2010	July	15.8666	18.5632	18.9776	15.48	19.69	20.48	19.96	19.82	19.71	20.02	27.92	19.98	16.34	19.0473	18.37	21	19.68	21.35	19.1211	20.69	17.71	20.64	20.49	20.27	21.71	20.32	19.45	18.63	21.21	19.15
2010	August	15.839	18.5132	18.8574	15.81	19.45	20.52	19.87	19.92	19.55	19.77	26.53	19.55	16.02	18.26	18.65	20.95	19.67	21.48	19.0172	19.37	17.53	21.15	20.94	20.52	21.76	20.32	19.13	18.83	20.89	19.42
2010	September	15.7322	18.3729	18.4669	16.45	19.65	20.18	19.76	19.43	18.99	19.31	26.45	18.96	13.62	18.53	18.27	20.4	19.07	20.7	18.5914	18.98	17.84	20.46	20.01	19.85	21.42	20.12	18.93	17.93	20.37	18.8
2010	October	10.9023	14.32	13.4277	15.38	19.58	17.77	18.56	18.89	17.19	17.39	22.35	19.36	11.17	16.02	17.25	18.53	16.52	17.89	14.4685	16.66	15.12	17.54	17.85	16.96	18.82	17.31	16.4	11.7788	17.14	16.75
2010	November	13.2419	16.3076	14.9729	15.84	16.47	17.22	16.59	16.68	15.38	15.67	21.7	16.82	9.17	15.32	15.6	16.43	14.35	14.95	16.512	15.54	13.37	17.52	15.84	15.23	17.03	15.28	14.3	13.3277	17.37	14.75
2010	December	11.6375	14.7558	13.7476	14.85	14.29	14.26	14.88	14.85	13.65	13.7	19.94	15.73	10.0076	16.27	14.35	14.29	11.75	12.79	14.8961	13.61	11.14	12.5	14.47	12.79	14.81	13.03	12.66	12.1194	15.64	12.37
2011	January	10.9023	14.32	13.4277	16.02	15.58	15.74	15.41	13.3717	14.93	14.02	20.42	15.12	11.31	17.15	14.79	15.68	13.19	14.28	14.4685	14.95	12.99	11.94	15.39	14.68	15.88	14.45	13.23	11.7788	16.4	12.5947
2011	February	11.785	15.5662	14.6329	16.79	17.61	17.86	17.32	14.6778	16.9	16.13	22.3	16.96	12.56	15.79	16.64	17.68	15.54	16.35	16.0772	16.91	14.57	16.18	17.14	15.95	17.98	16.67	15.57	12.8312	18.13	13.8878
2011	March	13.355	17.5655	16.6709	19.4	20.08	19.95	19.3	19.73	19.35	18.15	24.74	18.92	15.31	18.66	19.42	19.97	17.06	18.48	18.3825	18.56	16.84	19.4	18.97	18.35	20.05	18.85	17.34	14.9879	18.66	16.3146
2011	April	14.9397	19.448	18.8074	20.47	21.97	22.03	21.81	21.8	22.03	21.08	26.52	21.52	16.93	20.92	21.18	22.87	19.61	22.84	20.3337	20.1991	19.47	22.18	21.83	21.34	23	21.88	19.95	17.0618	21.92	18.7556
2011	May	16.2383	20.7198	20.32	19.34	22.95	23.74	23.31	23.16	23.67	23.21	28.29	22.17	16.52	22.47	21.16	24.55	21.23	24.47	21.643	22.76	20.55	24.23	23.49	23.56	24.55	23.48	22.19	18.7409	23.33	20.1871
2011	June	16.4889	20.0878	20.0356	19.31	22.45	22.23	21.63	21.57	22.33	21.79	26.08	21.47	15.17	20.17	19.9	23.12	20.82	22.62	20.6303	21.5	19.47	23.47	22	22.33	23.52	22.37	21.33	18.7	21.32	20.0278
2011	July	15.8666	18.5632	18.9776	18.85	19.35	19.79	19.23	20.02	19.48	19.59	23.21	19	16.01	18.27	18.08	20.73	19.6	21.27	19.1211	19.65	17.74	21.74	20.69	20.87	21.21	20.45	19.26	17.5047	20.23	18.3206
2011	August	15.839	18.5132	18.8574	19.02	20.65	19.89	20.15	20.24	19.9	19.51	23.24	18.97	15.49	18.79	19	21.1	19.57	21.5	19.0172	19.0177	17.56	21.1	20.86	20.73	21.5	20.64	19.18	17.3932	20.51	18.0546
2011	September	15.7322	18.3729	18.4669	19.08	19.27	18.85	18.98	19.77	19.16	18.56	23.52	18.7	13.74	18.35	17.93	19.96	18.58	19.59	18.5914	18.27	16.41	20.48	19.68	19.4	20.55	18.97	18.22	17.0566	18.52	17.6108
2011	October	10.9023	14.32	13.4277	19.15	19.22	17.6	18.15	18.63	18.02	17.25	22.58	17.48	13.05	17	17.23	18.5	16.76	17.67	14.4685	17.35	15.15	18.65	18.38	18	19.05	17.35	16.4	11.7788	18.24	12.5947
2011	November	13.2419	16.3076	14.9729	19.52	18.6	16.7	17.19	18.17	16.92	16.27	23.4	17.65	11.31	15.25	16.68	17.41	15.56	16.17	16.512	17.13	14.44	17.3	17.07	16.53	17.41	15.37	15.11	13.3277	16.92	14.9151
2011	December	11.6375	14.7558	13.7476	19.25	17.22	16.29	16.4	17.06	15.17	15.2	22.05	15.98	10.22	17.02	16.47	16.44	14.35	15.69	14.77	20.18	14.12	17.04	16.53	16.44	16.93	15.46	14.52	12.1194	14.0612	13.2143
2012	January	10.9023	14.32	13.4277	18.04	14.7369	16.13	15.4	16.1	15.09	14.39	22.18	15.38	12.13	14.84	15.6	15.77	13.81	14.76	13.92	14.97	13.3	15.64	15.43	15.08	16.2	14.95	13.66	11.7788	16.43	12.5947
2012	February	11.785	15.5662	14.6329	17.71	16.0696	16.77	15.68	16.75	16.01	15.46	23	16.67	13.32	13.5	15.25	16.73	15.29	15.93	15.38	15.77	13.82	16.34	16.11	15.85	17.09	15.76	15.02	12.8312	17.03	13.8878
2012	March	13.355	17.5655	16.6709	20.96	18.6407	19.98	19	20.23	19.01	17.88	25.45	18.65	13.69	16.71	18.4	19.82	17.21	18.65	16.98	18.81	16.29	19.33	19.34	18.71	19.66	18.58	16.77	14.9879	19.08	16.3146
2012	April	14.9397	19.448	18.8074	22.13	20.8291	20.62	19.71	20.83	19.68	18.52	23.53	20.57	15.9	19.13	20.57	20.83	17.84	19.73	17.96	19.13	17.47	20.24	19.74	19.57	20.9	19.53	17.63	17.0618	19.46	18.7556
2012	May	16.2383	20.7198	20.32	22.4	21.3239	22.11	21.66	23.5	22.02	21.48	27.52	21.6	15.95	20.76	20.35	23.19	20.49	22.85	21.83	21.92	19.35	23.21	22.43	22.47	23.23	22.35	20.5	18.7409	21.7	20.1871
2012	June	16.4889	20.0878	20.0356	20.78	18.9707	21.48	20.77	22.1	21.18	20.29	26.12	20.55	15.68	19.47	19.28	22.1	20.06	22	22.5	22	18.82	22.46	21.3	21.6	22.18	21.49	19.85	18.7	19.71	20.0278
2012	July	15.8666	18.5632	18.9776	18.73	17.1318	19.52	19.1	20.29	19.21	19.44	23.45	18.11	15.83	17.95	18.27	19.94	19.98	20.37	20.75	18.48	17.29	21.38	19.96	20.41	20.6	20.09	18.9	17.5047	18.4	18.3206
2012	August	15.839	18.5132	18.8574	18.93	16.9095	18.89	19.4	20.47	19.23	19.47	23.5	18.17	15.65	18	18.21	20.11	19.25	20.6	20.1	18.71	17.23	21.31	20.3	20.15	20.52	20.15	19.06	17.3932	18.44	18.0546
2012	September	15.7322	18.3729	18.4669	19.14	16.5922	19.92	19.63	20.7	19.27	19.31	22.27	18.32	14.8	18.57	18.48	20.17	19.11	20.8	19.02	18.78	17.05	21.2	20.24	20.27	20.47	19.67	19.07	17.0566	18.72	17.6108
2012	October	10.9023	14.32	13.4277	19.77	14.7369	18.73	19.71	21.31	19.18	18.85	22.73	18.27	12.34	18.95	18.69	20.03	18.21	19.39	15.47	18.45	16.13	20.45	20	19.23	20.23	18.62	17.71	11.7788	19.23	12.5947
2012	November	13.2419	16.3076	14.9729	18.35	16.018	17.03	17.02	19.13	16.77	16.33	22.7	17.03	11.17	17.9	16.72	17.15	15.12	15.42	13.32	16.62	14.12	17.57	17.02	16.97	17.72	16.26	15.07	13.3277	16.86	14.9151
2012	December	11.6375	14.7558	13.7476	18.87	15.0862	17.37	16.29	17.92	15.67	16.14	22.6	16.2	10.63	15.82	16.47	16.24	14.46	14.66	12.36	15.29	13.6	16.7	16.59	16.35	16.82	15.05	14.1	12.1194	16.67	13.2143
2013	January	10.9023	14.32	13.4277	18.12	14.7369	16.68	15.5	17.58	15.17	14.74	24.39	15.98	11.01	17.06	15.65	16.35	13.617	13.82	12.41	15.58	13.35	16.39	15.85	15.81	16.85	14.52	14.27	11.7788	15.97	14.15
2013	February	11.785	15.5662	14.6329	20.83	21.84	17.14	18.09	19.75	17.35	16.39	23.32	17.29	11.9	20.13	17.66	18.21	14.9884	16.13	13.01	17.29	15.86	18.61	18.22	17.5	18.68	17.21	15.5	12.8312	18.51	16.93
2013	March	13.355	17.5655	16.6709	20.1	20.15	18.08	17.34	16.5336	17.45	16.42	23.56	17.54	13.91	20.4	17.58	18.05	17.0113	15.71	13.71	17.23	15.6	18.12	17.96	17.6	18.35	17.85	15.46	14.9879	18.59	16.7
2013	April	14.9397	19.448	18.8074	23.07	20.75	20.27	20.9	22.48	20.67	19.48	28.02	20.45	15.73	23.38	20.93	22.12	19.0237	19.55	17.95	20.1991	18.98	22.24	21.71	21.35	22.03	21.9	19.45	17.0618	20.18	20.54
2013	May	16.2383	20.7198	20.32	22.78	22.71	22.97	21.31	23	21.4	20.96	28.68	20.56	15.65	23.71	19.9	22.77	20.5864	22.61	21.27	21.3903	19.61	23.1	22.35	22.41	22.9	23.05	20.08	18.7409	19.22	21.09
2013	June	16.4889	20.0878	20.0356	20.75	18.7	22.6	21.43	23.12	21.32	21.02	23.77	20.44	15.84	22.83	19.55	22.17	20.4961	23.27	21.93	20.35	19.15	22.86	21.9	22.25	23.03	21.64	19.9	18.7	19.48	20.98
2013	July	15.8666	18.5632	18.9776	19.13	17.73	20.48	19.55	20.71	19.33	20.01	23.92	17.77	16.76	20.53	18.42	20.23	19.2907	21.34	17.98	18.63	19.09	21.47	20.38	20.36	20.65	19.07	18.94	17.5047	18.7	18.9
2013	August	15.839	18.5132	18.8574	18.89	16.69	19.48	19.4	18.61	19.03	19.47	23.31	18.13	15.26	21	18.66	19.84	19.0629	21.16	17.6	18.31	20.78	21.03	19.79	20.15	20.61	18.99	18.55	17.3932	18.69	17.7
2013	September	15.7322	18.3729	18.4669	18.9	16.73	19.78	19.31	18.5	18.75	19.89	23.2	18.65	16.05	20.47	18.07	19.8	18.9032	20.67	15.83	18.88	20.86	21.56	20.1	20.01	20.45	19.11	18.72	17.0566	18.13	19.97
2013	October	10.9023	14.32	13.4277	19.1	17.16	19.84	19.4	18.31	18.78	19.64	23.65	18.1	14.31	20.89	18.61	19.13	13.617	20.44	15.25	17.92	19.66	20.37	19.96	19.02	19.77	18.03	18.13	11.7788	18.88	19.31
2013	November	13.2419	16.3076	14.9729	18.74	16.83	20.25	17.84	16.63	18.27	13.08	22.97	17.17	13.28	19.12	17.37	17.82	15.5642	17.03	16.512	16.35	18.32	18.71	17.77	17.38	18.35	15.82	16.23	13.3277	17.56	17.4
2013	December	11.6375	14.7558	13.7476	18.4	14.06	18.21	16.69	15.24	15.02	14.91	22.42	15.78	11.16	18.27	16.61	15.97	13.9977	14.35	14.8961	14.5231	15.75	16.25	16.57	15.96	16	14.69	14.05	12.1194	16.35	15.84
2014	January	10.9023	14.32	13.4277	18.08	12.26	15.65	15.82	14.44	14.91	13.46	22	14.4	12.73	18.92	15.85	15.05	13.617	13.45	14.4685	14.1832	13.56	15.56	14.95	14.93	14.71	13.69	12.53	11.7788	14.85	14.56
2014	February	11.785	15.5662	14.6329	20.96	16.64	17.41	17.94	16.63	17.43	15.89	23.86	16.89	13.56	22.09	18.14	18.25	14.9884	16.93	16.0772	15.6411	17.61	18.47	18.34	17.91	17.66	16.49	15.38	12.8312	17.12	17.54
2014	March	13.355	17.5655	16.6709	21.71	17.37	18.34	18.88	17.65	19.02	16.85	25.81	17.82	16.42	24.45	19.76	20.18	17.0113	18.15	18.3825	17.29	17.79	19.94	19.45	19.23	19.08	17.99	16.73	14.9879	18.84	18.99
2014	April	14.9397	19.448	18.8074	23.2	19.6	19.73	20.98	19.87	20.58	19.11	30.17	19.86	17.79	23.95	20.5	22.4	19.0237	21.22	20.3337	19.27	22.29	21.24	20.91	21.23	21.13	20.75	18.43	17.0618	19.52	21.23
2014	May	16.2383	20.7198	20.32	21.06	18.47	20.15	20.93	19.53	20.76	19.52	27.56	19.48	17.45	21.89	19.74	21.6	20.5864	22.16	21.643	19.31	22.22	22.06	21.06	21.43	20.97	20.46	19.08	18.7409	19.59	21.02
2014	June	16.4889	20.0878	20.0356	19.81	19	20.5	20.52	19.8	20.84	19.33	27.45	18.67	16.83	22.18	19.32	21.7	20.4961	21.7	20.6303	19.85	22.22	22.67	21.86	21.93	21.35	20.38	19.78	18.7	20.63	21.35
2014	July	15.8666	18.5632	18.9776	19.18	17.81	19.39	19.4	18.74	19.29	18.23	27.53	17.11	17.1	20.48	18.89	20.35	19.44	20.74	19.1211	18.71	21.02	21.27	20.63	20.19	19.65	19.29	18.74	17.5047	20.63	19.93
2014	August	15.839	18.5132	18.8574	16.9034	17.74	18.79	19.75	18.82	19.28	18.17	27.19	17.31	17.2	21.15	19.31	20.44	18.58	21	19.0172	17.56	21.08	21.69	20.44	20.26	19.77	19.36	18.68	17.3932	20.13	20.15
2014	September	15.7322	18.3729	18.4669	16.8717	17.55	17.48	19.78	18.88	19.46	19.3	27.55	16.62	15.11	20.6	18.8	20.05	18.56	20.42	18.5914	18.03	21.32	21.41	20.6	20.13	20	19.71	19.13	17.0566	19.62	20.23
2014	October	10.9023	14.32	13.4277	15.076	16.87	17.26	19.27	18.23	18.89	17.36	27.5	16.52	13.38	14.5819	18.48	19.21	17.6	18.5	14.4685	17.13	14.5225	20.35	19.36	18.98	18.9	17.32	17.5	11.7788	18.65	18.89
2014	November	13.2419	16.3076	14.9729	16.085	15.98	15.52	16.53	16.57	16.82	15.49	19.2	15.48	12	16.2974	17.07	17.47	15.35	15.18	16.512	16.23	16.1097	17.91	17.08	17.01	17.3	15.54	15.12	13.3277	15.98	16.72
2014	December	11.6375	14.7558	13.7476	15.4892	13.98	13.98	15.76	15.11	15.63	15.46	15.35	15.29	11.46	15.1436	16.6	16.19	14.03	14.21	14.8961	14.05	14.8293	17.07	16.57	15.78	16.35	14.22	14.06	12.1194	15.6	16.1
2015	January	10.9023	14.32	13.4277	15.076	13.9	14.08	15.96	14.95	15.77	14.06	22.7167	16.21	12.97	14.5819	16.55	16.48	13.81	15.73	16.67	14.31	14.5225	16.3	15.83	16.32	16.26	14.15	12.8745	11.7788	15	15.68
2015	February	11.785	15.5662	14.6329	16.124	14.66	15.2	16.77	15.41	16.31	14.79	25	16.29	12.08	16.0222	16.77	16.98	14.95	15.86	17.42	14.47	15.8808	17.29	17.14	16.66	16.82	14.14	14.3238	12.8312	15.63	16.63
2015	March	13.355	17.5655	16.6709	17.8766	16.29	16.98	17.28	16.3	17.65	15.63	22.79	17.24	14.61	18.0707	17.44	18.21	16	18.4	18.66	16.11	18.1587	18.1	17.2	17.39	17.48	15.91	16.3086	14.9879	16.72	17.7
2015	April	14.9397	19.448	18.8074	19.6396	19.12	21.47	20.42	19.33	20.57	17.98	26.97	19.32	17.07	20.1393	20.88	21.37	19.0237	21	21.52	19.02	20.231	21.09	20.6	20.66	20.6	21.06	18.2817	17.0618	19.96	21.05
2015	May	16.2383	20.7198	20.32	19.935	18.76	22.18	20.54	19.87	20.92	19.34	39.13	19.7	17.16	21.387	20.1	21.44	20.5864	21.28	22.56	20.16	21.1965	22.1	21.37	21.23	20.79	22.23	19.8281	18.7409	20.98	21.32
2015	June	16.4889	20.0878	20.0356	18.3159	18.25	21.78	20.43	19.92	20.55	19.28	29.98	18.77	15.6017	20.5211	19.45	20.87	20.4961	22.53	22.44	19.49	20.15	22.13	21.02	21.29	20.7	21.98	19.4245	18.7	20.92	21.27
2015	July	15.8666	18.5632	18.9776	17.0433	18.45	20.25	19.92	18.87	19.42	18.66	24.6	18.69	15.7494	19.0473	19.03	19.85	19.2907	19.31	19.1211	18.32	18.7022	21.87	20.44	20.35	19.82	20.55	18.2402	17.5047	19.1273	20.07
2015	August	15.839	18.5132	18.8574	16.9034	18.58	21.06	20.15	19.11	19.85	18.48	25.08	18.62	15.5819	19.1612	19.56	20.53	19.0629	20.2	19.0172	18.81	18.8363	21.73	21.06	20.83	20.52	19.49	18.1462	17.3932	18.8706	20.89
2015	September	15.7322	18.3729	18.4669	16.8717	18.72	21.05	20.22	18.92	19.9	18.45	24.75	18.32	14.2535	18.8782	19.03	20.72	18.9032	19.25	18.5914	18.75	18.721	21.84	21.02	20.67	20.33	19.03	17.9765	17.0566	18.6216	20.53
2015	October	10.9023	14.32	13.4277	15.076	14.7369	20.29	19.56	18.76	19.67	14.1612	25.02	18.75	10.9664	14.5819	18.58	20.66	13.617	18.88	14.4685	18.5	14.5225	20.89	20.58	20.04	20.27	18.1	12.8745	11.7788	14.1543	19.81
2015	November	13.2419	16.3076	14.9729	16.085	16.018	17.4033	16.5497	15.4151	18.95	15.9127	23.9307	19.114	10.6075	16.2974	18.83	19.78	15.5642	17.85	16.512	17.83	16.1097	19.99	19.15	19.08	19.47	16.75	14.8153	13.3277	15.6627	19.57
2015	December	11.6375	14.7558	13.7476	15.4892	15.0862	16.1389	15.1046	13.8017	13.9935	14.7289	22.8732	17.7391	10.0076	15.1436	14.6658	17.11	13.9977	15.52	14.8961	15.76	14.8293	16.99	17.03	16.73	16.58	13.52	13.2123	12.1194	14.0612	16.76
2016	January	10.9023	14.32	13.4277	15.076	14.7369	15.5985	14.588	13.3717	13.8072	14.1612	22.7167	17.42	10.9664	14.5819	14.3729	15.1	13.617	14.3699	14.4685	14.1832	14.5225	15.25	14.77	14.9	14.4	15.0727	12.8745	11.7788	14.1543	12.5947
2016	February	11.785	15.5662	14.6329	16.124	16.0696	16.9693	15.9334	14.6778	15.0698	15.3645	23.8157	18.5926	12.2548	16.0222	15.6194	17.8	14.9884	16.1856	16.0772	15.6411	15.8808	16.29	16.18	16.05	16.64	16.1931	14.3238	12.8312	15.6265	13.8878
2016	March	13.355	17.5655	16.6709	17.8766	18.6407	18.9404	18.1478	16.5336	17.2754	17.4175	25.8692	20.352	14.2161	18.0707	17.4765	18.61	17.0113	18.899	18.3825	17.6699	18.1587	17.96	18.11	17.8	17.66	18.3404	16.3086	14.9879	18.3333	16.3146
2016	April	14.9397	19.448	18.8074	19.6396	20.8291	20.7821	20.2963	18.7197	19.4625	19.7353	27.7193	22.3595	15.9618	20.1393	19.5412	22.23	19.0237	21.1897	20.3337	20.1991	20.231	20.93	20.84	20.88	21.1	21.47	18.2817	17.0618	20.251	18.7556
2016	May	16.2383	20.7198	20.32	19.935	21.3239	21.9938	21.4956	19.9868	21.0134	21.248	28.8718	23.1055	16.3542	21.387	20.1438	24.85	20.5864	22.5913	21.643	21.3903	21.1965	20.5	23.48	23.53	23.1	22.64	19.8281	18.7409	21.2538	20.1871
2016	June	16.4889	20.0878	20.0356	18.3159	18.9707	21.4539	20.9004	19.9235	20.4786	20.8304	27.1361	21.892	15.6017	20.5211	19.0588	22.38	20.4961	22.2613	20.6303	20.5354	20.15	22.0419	21.92	22.02	21.13	22.45	19.4245	18.7	20.692	20.0278
2016	July	15.8666	18.5632	18.9776	17.0433	17.1318	19.8964	19.4591	18.6618	19.0712	19.3773	25.0347	20.53	15.7494	19.0473	17.6439	22	19.2907	20.8485	19.1211	19.1893	18.7022	21.63	20.44	21.75	20.5	20.97	18.2402	17.5047	19.1273	18.3206
2016	August	15.839	18.5132	18.8574	16.9034	16.9095	19.8871	19.4993	18.5514	18.9388	19.1818	24.7987	20.3709	15.5819	19.1612	17.5376	20.84	19.0629	20.7244	19.0172	19.0177	18.8363	21.4	20.85	20.6	20.27	19.3718	18.1462	17.3932	18.8706	18.0546
2016	September	15.7322	18.3729	18.4669	16.8717	16.5922	19.6418	19.1839	18.2639	18.594	19.0328	24.5521	20.2107	14.2535	18.8782	17.0491	21.66	18.9032	20.2237	18.5914	18.611	18.721	21.48	20.71	20.77	20.48	19.1078	17.9765	17.0566	18.6216	17.6108
2016	October	10.9023	14.32	13.4277	15.076	14.7369	15.5985	14.588	13.3717	13.8072	14.1612	22.7167	17.42	10.9664	14.5819	14.3729	22	13.617	14.3699	14.4685	14.1832	14.5225	14.6263	21.25	15.0287	21.02	15.0727	12.8745	11.7788	14.1543	12.5947
2016	November	13.2419	16.3076	14.9729	16.085	16.018	17.4033	16.5497	15.4151	15.4382	15.9127	23.9307	19.114	10.6075	16.2974	15.6335	18.34	15.5642	16.477	16.512	16.1556	16.1097	16.5895	16.85	16.8969	17.12	16.2396	14.8153	13.3277	15.6627	14.9151
2016	December	11.6375	14.7558	13.7476	15.4892	15.0862	16.1389	15.1046	13.8017	13.9935	14.7289	22.8732	17.7391	10.0076	15.1436	14.6658	15.0472	13.9977	14.8999	14.8961	14.5231	14.8293	15.1082	15.3704	15.37	16.2054	15.0524	13.2123	12.1194	14.0612	13.2143
2017	January	11.0161	5.51613	5.67742	10.5161	12.2581	8.06774	8.04839	8	6.00482	2.71429	11.8534	10.0484	9.4	16.7	9.03226	20.7961	10.5616	21.1897	5.40323	3.83871	18.2	20.6129	20.1692	21.2887	21.3549	20.2404	13.3	3.28571	7.12903	18.7556
2017	February	12.4464	6.19355	4.21429	11.5179	12.8519	9.78571	9.83929	8.92857	5.95	4.92857	15.5928	10.3571	10.5	18.1	10.3214	22.2276	11.6899	22.5913	7.01786	6.10714	19.6	22.2911	21.6222	22.8999	22.7622	21.4649	14.9	6.21429	8.01786	20.1871
2017	March	13.3558	8.48387	20.0356	13.1935	12.3871	12	11.5	11.2581	7.95161	7.32258	17.6637	14.371	12.5	19.6	12.5484	21.5971	13.3204	22.2613	9.90323	8.12903	21.2	22.0419	21.4363	22.4401	22.1519	21.0573	16.7	9.08333	9.8871	20.0278
2017	April	13.7411	9.66129	18.9776	13.4167	14.8	15.6433	12.8	12.5	9.56667	6.87333	19.4806	12.5	16.3	21.8	14.8667	20.1649	15.3204	20.8485	10.9167	10.4	23.4	20.8462	20.263	21.0314	20.6136	19.8004	16.8	10.5417	12.5	18.3206
2017	May	17.4815	13.6935	15.4839	15.3548	16.1613	18.8613	16.3387	15.7097	13.629	11.8194	18.9677	15.8387	15.1	24.4	16.1613	14.6266	17.1201	14.3699	14.7742	14.7742	25.5	14.6263	14.866	15.0287	15.7683	15.0727	24	14.2715	14.1935	12.5947
2017	June	18.0268	14.2258	4.21429	14.5667	16.1667	18.357	16.2333	16.7333	15.1	12.8467	15.5928	16.25	17.2	22.9	16	22.2276	11.6899	22.5913	15.7833	14.9333	24.2	22.2911	21.6222	22.8999	22.7622	21.4649	20.8	6.33207	13.6833	20.1871
2017	July	16.3276	13.4194	4.21429	13.2419	15.5806	16.6613	14.8548	15.6774	14.5968	11.9645	15.5928	14.1129	16.9	20.9	14.4839	22.2276	11.6899	22.5913	14.9677	12.629	21.1	22.2911	21.6222	22.8999	22.7622	21.4649	18.8	6.33207	12.5968	20.1871
2017	August	17.2596	14.1774	14.9729	13.7097	16.3871	17.4	15.7774	15.9355	14.5161	11.8613	18.1356	14.1774	17.2	21.4	14.5806	16.6248	16.9652	16.477	15.0323	12.9355	22	16.5895	16.7906	16.8969	17.6623	16.2396	19.3	13.7419	13.0806	14.9151
2017	September	17.0172	13.4355	13.9	13.1833	16.3	16.28	15.2833	15.5	13.0667	11.1533	19.4481	14.35	17.1	20.7	14.0333	15.0472	16.7783	14.8999	14.6833	12.5833	21.8	15.1082	15.3704	15.37	16.2054	15.0524	18.8	14.1194	12.95	13.2143
2017	October	15.2315	11.8065	15.4839	13	15.7742	14.1839	13.2742	13.7419	10.7258	8.46129	18.9677	13.4194	16.5	19.8	12.8519	14.6266	17.1201	14.3699	12.371	9.99355	21.5	14.6263	14.866	15.0287	15.7683	15.0727	17.7	14.2715	12.4194	12.5947
2017	November	14.0517	7.14516	15.4839	12.5333	12.5667	10.4267	9.91333	10.5667	4.5	5.18667	18.9677	12.5	14.1	18	10.3667	14.6266	17.1201	14.3699	8.4	5.75	19.5	14.6263	14.866	15.0287	15.7683	15.0727	15	14.2715	12.55	12.5947
2017	December	11.5	6.04839	2.78846	11.2258	13.3548	7.79484	8.75806	9.54839	4.25862	3.84516	15.1261	9.98387	12.5	16.5	8.70968	18.4715	10.268	18.899	6.72581	5.14516	17.2	18.0802	18.1518	19.0063	19.0675	18.3404	13.5	6.54839	13.6452	16.3146
2018	January	11.1481	5.25806	5.67742	10.1613	11.0968	7.3171	7.8871	8.41935	4.58333	3.12963	11.8534	8.51613	11.3	15.8	8.3871	20.7961	12.7	21.1897	6.1129	4.53226	18.1	20.6129	20.1692	21.2887	21.3549	20.2404	11.2	5.1859	13.7419	18.7556
2018	February	13.9556	7.90323	4.21429	12.3571	13.1786	10.9429	11.3036	11.3214	8.30357	6.33929	15.5928	11.1786	6.68988	118.4	11.1429	22.2276	15.1	22.5913	9.98214	8.01786	19.5	22.2911	21.6222	22.8999	22.7622	21.4649	14.7	6.33207	12.8036	20.1871
2018	March	14.8839	9.53226	20.0356	14.3387	15.0968	12.1411	12.9032	11.338	9.09677	8.1129	21.6552	13.3226	8.06953	21.6	14.0645	21.5971	18.9	22.2613	11.5968	10.4516	23.2	22.0419	21.4363	22.4401	22.1519	21.0573	13.6663	9.08333	14.1935	20.0278
2018	April	15.53	10.3871	18.9776	13.65	16.4333	13.9937	13.6833	13.1667	10.55	5.25	20.8333	13.1	16.3	22.3	13.1	20.1649	19.9	20.8485	12.1833	11.45	24.1	20.8462	20.263	21.0314	20.6136	19.8004	14.9296	10.5417	14.5	18.3206
2018	May	17.1979	13.4194	15.4839	14.371	19.1613	16.1248	15.9194	22.5	13.4516	9.46774	21.9032	15.371	17.6	22.6	15.1613	14.6266	21.5	14.3699	14.6935	14.0968	24.9	14.6263	14.866	15.0287	15.7683	15.0727	15.9387	14.2715	15.129	12.5947
2018	June	17.5109	13.9194	4.21429	13.5167	16.1	10.2104	15.9333	21	15.15	10.9667	21.8333	15.2833	17.2	21.6	15.5667	22.2276	20.4	22.5913	15.4167	13.6	22.8	22.2911	21.6222	22.8999	22.7622	21.4649	12.1983	6.33207	15	20.1871
2018	July	15.9167	12.9032	4.21429	13.4032	16.871	10.2104	14.8065	19.3	13.4516	8.51613	20.2903	14.1452	17	20.7	14.4839	22.2276	19.5	22.5913	14.1129	12	20.9	22.2911	21.6222	22.8999	22.7622	21.4649	12.1983	6.33207	13.6452	20.1871
2018	August	15.6897	13.0161	14.9729	12.5	15.871	15.8161	14.5968	19.8	13.0968	8.45161	19.5806	13.6774	16.7	20.5	14.2581	16.6248	19.1	16.477	13.9516	11.7903	20.6	16.5895	16.7906	16.8969	17.6623	16.2396	15.852	13.7419	13.8387	14.9151
2018	September	15.7143	13.0323	13.9	13.1	15.5	15.6548	15.2333	19.2	13.6833	8.53333	19.7	14.3	16.8	21	13.9333	15.0472	19	14.8999	14.7167	11.9	21	15.1082	15.3704	15.37	16.2054	15.0524	15.6875	14.1194	13.9667	13.2143
2018	October	15.4821	13.0484	15.4839	12.7581	14.3548	16.1248	14.7419	17.6	13.3387	8.24194	19.3871	14	13.0981	20.7	13.9355	14.6266	18.2	14.3699	14.129	11.8065	20.5	14.6263	14.866	15.0287	15.7683	15.0727	15.9387	14.2715	14.4839	12.5947
2018	November	14.0172	8.86129	15.4839	12	11.8333	16.1248	11.1333	16.5	8.08065	4.61667	17.9	12.05	14.1	17.4	10.6333	14.6266	15	14.3699	11.1333	8.66667	17.1	14.6263	14.866	15.0287	15.7683	15.0727	15.9387	14.2715	13.3667	12.5947
2018	December	11.25	6.41935	2.78846	10.7742	9.64516	9.36669	8.98387	15.7	5.66071	3.05769	16.4194	10.4355	11.8	16.5	8.90323	18.4715	13.1	18.899	8.35484	5.22581	15.2	18.0802	18.1518	19.0063	19.0675	18.3404	10.1627	6.54839	7.09677	16.3146
2019	January	11.2069	5.25806	5.67742	10.9355	12.871	8.45522	9.29032	13	5.30645	6.21188	15.6129	9.37097	7.08066	16.9	9.48387	20.7961	13.5	21.1897	7.98387	5.22581	16.5	20.6129	20.1692	21.2887	21.3549	20.2404	9.86918	5.1859	5.90323	18.7556
2019	February	12.74	7.90323	4.21429	12.1607	13.3571	10.2104	11.4808	15.1	6	2.72917	16.3929	10.2679	6.68988	19.5	10.5357	22.2276	16.2	22.5913	9.44643	7.30357	19.4	22.2911	21.6222	22.8999	22.7622	21.4649	15.8	6.33207	8.32143	20.1871
2019	March	14.6296	9.53226	20.0356	13.4677	13.7742	12.1411	12.5645	16.4	8.8871	5.04839	18.6774	12.0806	16	21.4	13.4516	21.5971	18.5	22.2613	12.5	9.58065	21.2	22.0419	21.4363	22.4401	22.1519	21.0573	17.5	9.08333	7.90323	20.0278
2019	April	15.3519	10.3871	18.9776	13.5333	15.1	13.9937	12.9333	16.7	8.75806	4.51724	19.2667	11.9167	16.2	21.6	13.7667	20.1649	19.5	20.8485	12.5333	9.65	14.8481	20.8462	20.263	21.0314	20.6136	19.8004	18	10.5417	7.8	18.3206
2019	May	16.7083	13.4194	15.4839	13.3149	18.1613	16.1248	15.7581	19.4	11.8871	9.46774	18.9677	15.1613	17.5	24.1	15.8333	14.6266	21.8	14.3699	15.2097	12.5806	16.1263	14.6263	14.866	15.0287	15.7683	15.0727	20.6	14.2715	11.6129	12.5947
2019	June	17.6379	13.9194	4.21429	11.6848	17.3667	10.2104	16.3833	19.6	14.6452	10.9667	15.5928	16.35	6.68988	22.7	15.7667	22.2276	21.7	22.5913	15.8167	14.55	11.4559	22.2911	21.6222	22.8999	22.7622	21.4649	12.1983	6.33207	14.0333	20.1871
2019	July	16.2963	12.9032	4.21429	11.6848	16.129	10.2104	15.0484	18.4	13.6379	8.51613	15.5928	14.9032	15.9	20.6	14.5161	22.2276	19.5	22.5913	14.3226	12.7097	11.4559	22.2911	21.6222	22.8999	22.7622	21.4649	12.1983	6.33207	13.2258	20.1871
2019	August	16.569	13.0161	14.9729	13.3294	16.3226	15.8161	14.7097	18.5	9.8871	8.45161	18.1356	14.2903	12.8982	21.3	14.6774	16.6248	20.1	16.477	13.9032	12.4355	16.1511	16.5895	16.7906	16.8969	17.6623	16.2396	15.852	13.7419	12.5806	14.9151
2019	September	15.8333	13.0484	13.9	13.1347	17.3333	15.6548	15.4333	18.3	13.2903	8.53333	19.4481	14.2	15.8	20.5	14	15.0472	19.1	14.8999	13.5	12.2903	16.1197	15.1082	15.3704	15.37	16.2054	15.0524	15.6875	14.1194	12.1	13.2143
2019	October	15.9643	13.0323	15.4839	13.3149	15.4169	16.1248	14.8871	17.6	13.0484	8.24194	18.9677	14.0161	15.6	20.2	14	14.6266	18.5	14.3699	13.1774	11.8226	16.1263	14.6263	14.866	15.0287	15.7683	15.0727	15.9387	14.2715	11.2903	12.5947
2019	November	15.4423	8.86129	15.4839	13.3149	15.4169	16.1248	12.9194	16.4	10.6613	4.61667	18.9677	13.6333	15.4	19.6	18.1	14.6266	17.4	14.3699	19.8	11.6833	16.1263	14.6263	14.866	15.0287	15.7683	15.0727	15.9387	14.2715	9	12.5947
2019	December	13.0893	6.41935	2.78846	11.4404	10.5996	9.36669	9.87097	13.9	5.44828	3.05769	15.1261	9.85484	14.7	17.4	17	18.4715	14.3	18.899	16.9	6.75806	9.64951	18.0802	18.1518	19.0063	19.0675	18.3404	10.1627	6.54839	4.6129	16.3146
2020	January	11.1296	7.09677	5.67742	10.6464	13.3	8.45522	12.871	12.9	4.5	6.21188	11.8534	16.1	13.3	16.2	16.2	20.7961	10.5616	21.1897	16.1	14	10.1906	20.6129	20.1692	21.2887	21.3549	20.2404	9.86918	5.1859	5.09677	18.7556
2020	February	13.5431	7.85484	4.21429	11.6848	14	10.2104	10.6774	15.1	6.5	7.12419	15.5928	17.6	14.6	18.4	18.2	22.2276	11.6899	22.5913	18.4	16.6	11.4559	22.2911	21.6222	22.8999	22.7622	21.4649	12.1983	6.33207	6.68966	20.1871
2020	March	15.7069	10.3065	20.0356	13.3102	16.2	12.1411	13.9645	17.3	9.93333	9.41183	17.6637	20.5	8.06953	21.7	18.9	21.5971	13.3204	22.2613	21.1	19.8	13.5055	22.0419	21.4363	22.4401	22.1519	21.0573	13.6663	9.08333	8.96774	20.0278
2020	April	16.5603	10.8387	18.9776	13.8847	17.3	13.9937	14.5645	18.5	11	10.1851	19.4806	21.6	10.5724	23.6	22.2	20.1649	15.3204	20.8485	23.5	21.8	14.8481	20.8462	20.263	21.0314	20.6136	19.8004	14.9296	10.5417	9.8	18.3206
2020	May	15.7241	11.2258	15.4839	13.3149	17.5	16.1248	14.9226	18.1	11.1613	13.3417	18.9677	21.5	13.0981	22.8	13.4068	14.6266	17.1201	14.3699	23	20.7	16.1263	14.6263	14.866	15.0287	15.7683	15.0727	15.9387	14.2715	10.3871	12.5947
2020	June	17.6852	13.4355	4.21429	11.6848	18.1	10.2104	16.4194	20	13.371	7.12419	15.5928	21.6	17.8	23.3	20.4	22.2276	11.6899	22.5913	23.6	21.2	11.4559	22.2911	21.6222	22.8999	22.7622	21.4649	12.1983	6.33207	14.1333	20.1871
2020	July	16.9032	14.0323	4.21429	11.6848	17.1	10.2104	15.7742	19	14.6667	7.12419	15.5928	20.6	16.7	22	19.4	22.2276	11.6899	22.5913	23	20.2	11.4559	22.2911	21.6222	22.8999	22.7622	21.4649	12.1983	6.33207	13.9677	20.1871
2020	August	16.1905	13.5161	14.9729	13.3294	17	15.8161	14.8846	18.3	11.6452	12.9217	18.1356	19.7	16.5	20.8	19.2	16.6248	16.9652	16.477	21.8	19.1	16.1511	16.5895	16.7906	16.8969	17.6623	16.2396	15.852	13.7419	13.3226	14.9151
2020	September	16.278	13.2258	13.9	13.1347	16.7	15.6548	0	17.6	12.9939	12.7916	19.4481	18.5	16.6	21	19.3	15.0472	16.7783	14.8999	21.4	19.2	16.1197	15.1082	15.3704	15.37	16.2054	15.0524	15.6875	14.1194	13.0333	13.2143
2020	October	13.9444	10.1774	15.4839	13.3149	14.7	16.1248	3.69355	17.2	2.35484	13.3417	18.9677	16.9	16.5	19.4	18.2	14.6266	17.1201	14.3699	19.6	18	16.1263	14.6263	14.866	15.0287	15.7683	15.0727	15.9387	14.2715	7.6129	12.5947
2020	November	14.3103	8.45161	15.4839	13.3149	13.7	16.1248	11.2419	15.7	5.12903	13.3417	18.9677	18.9	15.6	19.1	13.4068	14.6266	17.1201	14.3699	18.5	17.1	16.1263	14.6263	14.866	15.0287	15.7683	15.0727	15.9387	14.2715	5.8	12.5947
2020	December	12.815	7.6129	2.78846	11.4404	13.2	9.36669	10.5	13.5	5.57143	6.53417	15.1261	17.7	13.2	17.7	9.13825	18.4715	10.268	18.899	16.6	15.5	9.64951	18.0802	18.1518	19.0063	19.0675	18.3404	10.1627	6.54839	4.32258	16.3146
2021	January	11.8417	6.29032	5.67742	10.6464	13.1	8.45522	9.79032	12.6	5.80645	12	11.8534	16.4	11.9	10.4198	9.13449	20.7961	10.5616	21.1897	16.8	15.7	10.1906	20.6129	20.1692	21.2887	21.3549	20.2404	9.86918	5.1859	3.6129	18.7556
2021	February	12.5625	5.95161	4.21429	11.6848	13.2	10.2104	9.09677	14.3	4.53333	12.6	15.5928	16.3	14	18.8733	10.1257	22.2276	11.6899	22.5913	17.8	16.7	11.4559	22.2911	21.6222	22.8999	22.7622	21.4649	12.1983	6.33207	4.85714	20.1871
2021	March	15.2963	9.5	20.0356	13.3102	17	12.1411	12.8258	17.1	8.77419	15.7	17.6637	19.8	16.9	13.6694	12.1206	21.5971	13.3204	22.2613	21.1	19.8	13.5055	22.0419	21.4363	22.4401	22.1519	21.0573	13.6663	9.08333	7.54839	20.0278
2021	April	15.3793	10.371	18.9776	13.8847	17.8	13.9937	13.3065	17.6	9.46774	16.6	19.4806	21	17.3	15.5983	14.3636	20.1649	15.3204	20.8485	22.5	21.2	14.8481	20.8462	20.263	21.0314	20.6136	19.8004	14.9296	10.5417	9	18.3206
2021	May	16.2273	12.4677	15.4839	13.3149	18.5	16.1248	15.25	18.9	13.2581	18.2	18.9677	20.6	17.4	16.8012	13.4068	14.6266	17.1201	14.3699	23.1	21.1	16.1263	14.6263	14.866	15.0287	15.7683	15.0727	15.9387	14.2715	10.871	12.5947
2021	June	16.22	13.129	4.21429	11.6848	18.1	10.2104	14.7581	18.3	13.8226	16.5	15.5928	18.3	15.8	18.8733	10.1257	22.2276	11.6899	22.5913	21.4	20	11.4559	22.2911	21.6222	22.8999	22.7622	21.4649	12.1983	6.33207	13.7333	20.1871
2021	July	15.9423	13.65	4.21429	11.6848	21.7	10.2104	15.4839	18	14.2759	16	15.5928	18.3	15.6	18.8733	10.1257	22.2276	11.6899	22.5913	21.7	19.6	11.4559	22.2911	21.6222	22.8999	22.7622	21.4649	12.1983	6.33207	15.7419	20.1871
2021	August	15.4074	13.8387	14.9729	13.3294	19.3	15.8161	15.6129	17.8	14.4	15.9	18.1356	18.2	15.2	16.8009	14.2806	16.6248	16.9652	16.477	23.1	18.9	16.1511	16.5895	16.7906	16.8969	17.6623	16.2396	15.852	13.7419	15	14.9151
2021	September	15.9474	12.7419	13.9	13.1347	18.9	15.6548	14.4516	17.5	13.4032	15.5	19.4481	18.2	15.1	16.5526	14.0262	15.0472	16.7783	14.8999	21.7	19	16.1197	15.1082	15.3704	15.37	16.2054	15.0524	15.6875	14.1194	14.2333	13.2143
2021	October	15.58	12.629	15.4839	13.3149	17.8	16.1248	14.5806	17	16.7419	15.8	18.9677	18.1	13.0981	16.8012	13.4068	14.6266	17.1201	14.3699	28.9	19	16.1263	14.6263	14.866	15.0287	15.7683	15.0727	15.9387	14.2715	13.0323	12.5947
2021	November	13.1522	7.82258	15.4839	13.3149	15	16.1248	10.7097	14	6.40323	13.2	18.9677	16.8	13.7	16.8012	13.4068	14.6266	17.1201	14.3699	16.5	16.4	16.1263	14.6263	14.866	15.0287	15.7683	15.0727	15.9387	14.2715	8.53333	12.5947
2021	December	13.4167	7.17742	2.78846	11.4404	13.5	9.36669	9.54839	12.4	6.15	12.8	15.1261	16.1	7.40523	10.7139	9.13825	18.4715	10.268	18.899	15.8	15.4	9.64951	18.0802	18.1518	19.0063	19.0675	18.3404	10.1627	6.54839	6.45161	16.3146
2022	January	11.381	7.45161	5.67742	10.6464	13.1	8.45522	10.05	8.77097	6.96774	12.4	11.8534	15.6	12.5	10.4198	9.13449	20.7961	10.5616	21.1897	16.3	15.3	10.1906	20.6129	20.1692	21.2887	21.3549	20.2404	9.86918	5.1859	6.39055	18.7556
2022	February	11.9	7.01613	4.21429	11.6848	13.5	10.2104	9.77419	9.47836	6.83333	12.6	15.5928	16.9	13.2	18.8733	10.1257	22.2276	11.6899	22.5913	17.8	16.7	11.4559	22.2911	21.6222	22.8999	22.7622	21.4649	12.1983	6.33207	7.24991	20.1871
2022	March	13.0263	8.5	20.0356	13.3102	15.1	12.1411	11.6452	11.338	9.25	13.3	17.6637	18.4	15.6	13.6694	12.1206	21.5971	13.3204	22.2613	20.5	18.8	13.5055	22.0419	21.4363	22.4401	22.1519	21.0573	13.6663	9.08333	8.78191	20.0278
2022	April	15.25	10.6452	18.9776	13.8847	20.7	13.9937	13.4167	13.1333	11.1935	16.9	19.4806	20.9	10.5724	15.5983	14.3636	20.1649	15.3204	20.8485	24.6	21.4	14.8481	20.8462	20.263	21.0314	20.6136	19.8004	14.9296	10.5417	10.9929	18.3206
2022	May	17.225	13.2258	15.4839	13.3149	20.9	16.1248	14.8226	15.2811	12.9677	19.7	18.9677	22.3	13.0981	16.8012	13.4068	14.6266	17.1201	14.3699	26.8	28	16.1263	14.6263	14.866	15.0287	15.7683	15.0727	15.9387	14.2715	13.8986	12.5947
2022	June	16.5526	13.0645	4.21429	11.6848	19.7	10.2104	14.7613	9.47836	13.5	17.9	15.5928	20.1	6.68988	18.8733	10.1257	22.2276	11.6899	22.5913	25.4	20.6	11.4559	22.2911	21.6222	22.8999	22.7622	21.4649	12.1983	6.33207	7.24991	20.1871
2022	July	16.0833	13.4355	4.21429	11.6848	19	10.2104	15.4	9.47836	14.4839	16.3	15.5928	18.8	6.68988	18.8733	10.1257	22.2276	11.6899	22.5913	24.2	19.6	11.4559	22.2911	21.6222	22.8999	22.7622	21.4649	12.1983	6.33207	7.24991	20.1871
2022	August	15.6562	13.9032	14.9729	13.3294	17.9	15.8161	15.1452	15.1643	13.9355	15.6	18.1356	18.7	12.8982	16.8009	14.2806	16.6248	16.9652	16.477	23.4	19.1	16.1511	16.5895	16.7906	16.8969	17.6623	16.2396	15.852	13.7419	13.6267	14.9151
2022	September	16.1538	13.15	13.9	13.1347	18.3	15.6548	14.8667	15.2267	13.2258	15.6	19.4481	18.8	12.9099	16.5526	14.0262	15.0472	16.7783	14.8999	21.8	19.1	16.1197	15.1082	15.3704	15.37	16.2054	15.0524	15.6875	14.1194	13.3667	13.2143
